# Supplementary material for: Genotyping-by-sequencing identifies date palm clone preference in agronomics of the State of Qatar
Source: PLoS One. 2018 Dec 5;13(12):e0207299. doi: 10.1371/journal.pone.0207299 (PMC6281209; doi:10.1371/journal.pone.0207299)
Supplement: S1 File — The 253 samples contain 179 date palm cultivars, 19 other Phoenix species and 55 date palm trees sampled in the State of Qatar. (GZ) [file pone.0207299.s001.gz]

Archive with 1 entries (1 files):
- pone.0207299.s001
