# Supplementary material for: Genotyping-by-sequencing identifies date palm clone preference in agronomics of the State of Qatar
Source: PLoS One. 2018 Dec 5;13(12):e0207299. doi: 10.1371/journal.pone.0207299 (PMC6281209; doi:10.1371/journal.pone.0207299)
Supplement: S1 File — The 253 samples contain 179 date palm cultivars, 19 other Phoenix species and 55 date palm trees sampled in the State of Qatar. (GZ) [file pone.0207299.s001.gz › pone.0207299.s001]

##fileformat=VCFv4.2
##samtoolsCommand=samtools mpileup -t DP -Iuf /data/labs/genomics_lab/shared/bowtie2-index/pdk30_mito_chlro/pdk30_mito_chlro.fa -bsLst/list-1
##reference=file:///data/labs/genomics_lab/shared/bowtie2-index/pdk30_mito_chlro/pdk30_mito_chlro.fa
##bcftools_callVersion=1.2+htslib-1.3.1
##bcftools_callCommand=call -vm -
##samtoolsVersion=0.1.18 (r982:295)
##INFO=<ID=FQ,Number=1,Type=Float,Description="Phred probability of all samples being the same">
##INFO=<ID=AF1,Number=1,Type=Float,Description="Max-likelihood estimate of the first ALT allele frequency (assuming HWE)">
##INFO=<ID=AC1,Number=1,Type=Float,Description="Max-likelihood estimate of the first ALT allele count (no HWE assumption)">
##INFO=<ID=G3,Number=3,Type=Float,Description="ML estimate of genotype frequencies">
##INFO=<ID=HWE,Number=1,Type=Float,Description="Chi^2 based HWE test P-value based on G3">
##INFO=<ID=CLR,Number=1,Type=Integer,Description="Log ratio of genotype likelihoods with and without the constraint">
##INFO=<ID=UGT,Number=1,Type=String,Description="The most probable unconstrained genotype configuration in the trio">
##INFO=<ID=CGT,Number=1,Type=String,Description="The most probable constrained genotype configuration in the trio">
##INFO=<ID=PV4,Number=4,Type=Float,Description="P-values for strand bias, baseQ bias, mapQ bias and tail distance bias">
##INFO=<ID=PC2,Number=2,Type=Integer,Description="Phred probability of the nonRef allele frequency in group1 samples being larger (,smaller) than in group2.">
##INFO=<ID=PCHI2,Number=1,Type=Float,Description="Posterior weighted chi^2 P-value for testing the association between group1 and group2 samples.">
##INFO=<ID=QCHI2,Number=1,Type=Integer,Description="Phred scaled PCHI2.">
##INFO=<ID=PR,Number=1,Type=Integer,Description="# permutations yielding a smaller PCHI2.">
##FORMAT=<ID=GQ,Number=1,Type=Integer,Description="Genotype Quality">
##FORMAT=<ID=GL,Number=3,Type=Float,Description="Likelihoods for RR,RA,AA genotypes (R=ref,A=alt)">
##FORMAT=<ID=SP,Number=1,Type=Integer,Description="Phred-scaled strand bias P-value">
##FILTER=<ID=PASS,Description="All filters passed">
##samtoolsVersion=1.3.1+htslib-1.3.1
##samtoolsCommand=samtools mpileup -ugRIf /home/gat2010/Date_Qatar/Date_Palm_Genome/PdactyKAsm30_r20101206.fasta -t AD,DP 10F_CCTTGA.merged 10G_GGAACAATA.merged 11F_TTCAGA.merged 11G_CACCACCGT.merged 12G_CTTGTTGAA.merged 13G_TCGTGGTAT.merged 14G_AACT.merged 15G_CCTA.merged 16G_TTAC.merged 17G_AGGC.merged 18G_GAAGA.merged 19G_CCTGT.merged 1F_AACT.merged 1G_GCGGAT.merged 20G_TTCAA.merged 21G_AGGTT.merged 22G_GAACGT.merged 23G_CCTTGA.merged 24G_TTCAGA.merged 25G_GCGGAT.merged 26G_AGACTGA.merged 27G_CACAAGT.merged 28G_CTTGTGA.merged 29G_ACGTGGT.merged 2F_CCTA.merged 2G_AGACTGA.merged 30G_TGAACAAT.merged 31G_GACCACTA.merged 32G_TTGTTGCA.merged 33G_ACTGGTGT.merged 34G_GGAACAATA.merged 35G_CACCACCGT.merged 36G_CTTGTTGAA.merged 37G_TCGTGGTAT.merged 3F_TTAC.merged 3G_CACAAGT.merged 4F_AGGC.merged 4G_CTTGTGA.merged 5F_GAAGA.merged 5G_ACGTGGT.merged 6F_CCTGT.merged 6G_TGAACAAT.merged 7F_TTCAA.merged 7G_GACCACTA.merged 8F_AGGTT.merged 8G_TTGTTGCA.merged 9F_GAACGT.merged 9G_ACTGGTGT.merged 10B_GACCACTA.merged 10C_AGGC.merged 10D_CACAAGT.merged 10E_TCGTGGTAT.merged 1A_AACT.merged 1B_GAACGT.merged 1C_TTGTTGCA.merged 1D_GAAGA.merged 1E_CTTGTGA.merged 2B_CCTTGA.merged 2C_ACTGGTGT.merged 2D_CCTGT.merged 2E_ACGTGGT.merged 3A_CCTA.merged 3B_TTCAGA.merged 3C_GGAACAATA.merged 3D_TTCAA.merged 3E_TGAACAAT.merged 4A_TTAC.merged 4B_GCGGAT.merged 4C_CACCACCGT.merged 4D_AGGTT.merged 4E_GACCACTA.merged 5A_AGGC.merged 5B_AGACTGA.merged 5C_CTTGTTGAA.merged 5D_GAACGT.merged 5E_TTGTTGCA.merged 6A_GAAGA.merged 6B_CACAAGT.merged 6C_TCGTGGTAT.merged 6D_CCTTGA.merged 6E_ACTGGTGT.merged 7A_CCTGT.merged 7B_CTTGTGA.merged 7C_AACT.merged 7D_TTCAGA.merged 7E_GGAACAATA.merged 8A_TTCAA.merged 8B_ACGTGGT.merged 8C_CCTA.merged 8D_GCGGAT.merged 8E_CACCACCGT.merged 9A_AGGTT.merged 9B_TGAACAAT.merged 9C_TTAC.merged 9D_AGACTGA.merged 9E_CTTGTTGAA.merged
##reference=file:///home/gat2010/Date_Qatar/Date_Palm_Genome/PdactyKAsm30_r20101206.fasta
##contig=<ID=PDK30s1000741_734,length=734>
##contig=<ID=PDK30s1000761_5616,length=5616>
##contig=<ID=PDK30s1001451_17368,length=17368>
##contig=<ID=PDK30s1002811_133214,length=133214>
##contig=<ID=PDK30s1002821_21996,length=21996>
##contig=<ID=PDK30s1003471_64256,length=64256>
##contig=<ID=PDK30s1003481_142002,length=142002>
##contig=<ID=PDK30s1005581_1224,length=1224>
##contig=<ID=PDK30s1006041_81500,length=81500>
##contig=<ID=PDK30s1006711_28922,length=28922>
##contig=<ID=PDK30s1006721_31155,length=31155>
##contig=<ID=PDK30s1009141_88197,length=88197>
##contig=<ID=PDK30s1010011_25961,length=25961>
##contig=<ID=PDK30s1010061_25763,length=25763>
##contig=<ID=PDK30s1010401_18916,length=18916>
##contig=<ID=PDK30s1010701_6383,length=6383>
##contig=<ID=PDK30s1010761_52399,length=52399>
##contig=<ID=PDK30s1010811_34423,length=34423>
##contig=<ID=PDK30s1011671_26849,length=26849>
##contig=<ID=PDK30s1011721_69508,length=69508>
##contig=<ID=PDK30s1012611_76392,length=76392>
##contig=<ID=PDK30s1012891_34551,length=34551>
##contig=<ID=PDK30s1014611_32285,length=32285>
##contig=<ID=PDK30s1014641_13380,length=13380>
##contig=<ID=PDK30s1014831_82744,length=82744>
##contig=<ID=PDK30s1015711_29794,length=29794>
##contig=<ID=PDK30s1016901_26290,length=26290>
##contig=<ID=PDK30s1017131_42621,length=42621>
##contig=<ID=PDK30s1017301_53911,length=53911>
##contig=<ID=PDK30s1017891_18575,length=18575>
##contig=<ID=PDK30s1018051_5849,length=5849>
##contig=<ID=PDK30s1020221_24345,length=24345>
##contig=<ID=PDK30s1020301_1087,length=1087>
##contig=<ID=PDK30s1021341_15149,length=15149>
##contig=<ID=PDK30s1022021_87949,length=87949>
##contig=<ID=PDK30s1023521_51146,length=51146>
##contig=<ID=PDK30s1024151_27850,length=27850>
##contig=<ID=PDK30s1025361_28888,length=28888>
##contig=<ID=PDK30s1025571_9289,length=9289>
##contig=<ID=PDK30s1025681_78472,length=78472>
##contig=<ID=PDK30s1026701_94781,length=94781>
##contig=<ID=PDK30s1027701_76129,length=76129>
##contig=<ID=PDK30s1027821_60390,length=60390>
##contig=<ID=PDK30s1028201_191552,length=191552>
##contig=<ID=PDK30s1028551_50289,length=50289>
##contig=<ID=PDK30s1030181_130118,length=130118>
##contig=<ID=PDK30s1030751_8084,length=8084>
##contig=<ID=PDK30s1032511_5875,length=5875>
##contig=<ID=PDK30s1032721_22215,length=22215>
##contig=<ID=PDK30s1033581_6647,length=6647>
##contig=<ID=PDK30s1034061_32583,length=32583>
##contig=<ID=PDK30s1036151_41092,length=41092>
##contig=<ID=PDK30s1036271_13391,length=13391>
##contig=<ID=PDK30s1036351_63037,length=63037>
##contig=<ID=PDK30s1036661_40327,length=40327>
##contig=<ID=PDK30s1036971_7296,length=7296>
##contig=<ID=PDK30s1037641_602,length=602>
##contig=<ID=PDK30s1038011_20235,length=20235>
##contig=<ID=PDK30s1040701_33149,length=33149>
##contig=<ID=PDK30s1041771_63473,length=63473>
##contig=<ID=PDK30s1041821_121500,length=121500>
##contig=<ID=PDK30s1042271_130031,length=130031>
##contig=<ID=PDK30s1042471_133964,length=133964>
##contig=<ID=PDK30s1042481_16127,length=16127>
##contig=<ID=PDK30s1043141_60696,length=60696>
##contig=<ID=PDK30s1043311_98403,length=98403>
##contig=<ID=PDK30s1043391_27759,length=27759>
##contig=<ID=PDK30s1043421_289723,length=289723>
##contig=<ID=PDK30s1045771_31455,length=31455>
##contig=<ID=PDK30s1045921_25144,length=25144>
##contig=<ID=PDK30s1046221_14427,length=14427>
##contig=<ID=PDK30s1046601_59486,length=59486>
##contig=<ID=PDK30s1046841_57826,length=57826>
##contig=<ID=PDK30s1047331_28050,length=28050>
##contig=<ID=PDK30s1047971_23616,length=23616>
##contig=<ID=PDK30s1048011_1308,length=1308>
##contig=<ID=PDK30s1049441_10197,length=10197>
##contig=<ID=PDK30s1049951_113595,length=113595>
##contig=<ID=PDK30s1050041_43165,length=43165>
##contig=<ID=PDK30s1050101_20542,length=20542>
##contig=<ID=PDK30s1050381_322277,length=322277>
##contig=<ID=PDK30s1050431_45243,length=45243>
##contig=<ID=PDK30s1050641_86602,length=86602>
##contig=<ID=PDK30s1050971_6586,length=6586>
##contig=<ID=PDK30s1052101_12776,length=12776>
##contig=<ID=PDK30s1053161_76682,length=76682>
##contig=<ID=PDK30s1053641_30432,length=30432>
##contig=<ID=PDK30s1055741_28147,length=28147>
##contig=<ID=PDK30s1058631_12668,length=12668>
##contig=<ID=PDK30s1059481_188325,length=188325>
##contig=<ID=PDK30s1059831_29794,length=29794>
##contig=<ID=PDK30s1060781_6363,length=6363>
##contig=<ID=PDK30s1061851_11899,length=11899>
##contig=<ID=PDK30s1061981_40402,length=40402>
##contig=<ID=PDK30s1062461_4337,length=4337>
##contig=<ID=PDK30s1064521_11886,length=11886>
##contig=<ID=PDK30s1064891_33224,length=33224>
##contig=<ID=PDK30s1065331_58996,length=58996>
##contig=<ID=PDK30s1066871_133066,length=133066>
##contig=<ID=PDK30s1067081_101589,length=101589>
##contig=<ID=PDK30s1069731_18118,length=18118>
##contig=<ID=PDK30s1069811_122278,length=122278>
##contig=<ID=PDK30s1070141_288620,length=288620>
##contig=<ID=PDK30s1070441_124854,length=124854>
##contig=<ID=PDK30s1070901_23023,length=23023>
##contig=<ID=PDK30s1071761_22520,length=22520>
##contig=<ID=PDK30s1072311_19563,length=19563>
##contig=<ID=PDK30s1072801_18268,length=18268>
##contig=<ID=PDK30s1073211_24912,length=24912>
##contig=<ID=PDK30s1074341_69323,length=69323>
##contig=<ID=PDK30s1074581_52388,length=52388>
##contig=<ID=PDK30s1074841_41725,length=41725>
##contig=<ID=PDK30s1074861_201901,length=201901>
##contig=<ID=PDK30s1075781_86231,length=86231>
##contig=<ID=PDK30s1076091_68849,length=68849>
##contig=<ID=PDK30s1077181_123101,length=123101>
##contig=<ID=PDK30s1078361_58359,length=58359>
##contig=<ID=PDK30s1081791_50159,length=50159>
##contig=<ID=PDK30s1082861_68372,length=68372>
##contig=<ID=PDK30s1082991_28320,length=28320>
##contig=<ID=PDK30s1083051_116061,length=116061>
##contig=<ID=PDK30s1083801_60773,length=60773>
##contig=<ID=PDK30s1085251_40936,length=40936>
##contig=<ID=PDK30s1086261_58375,length=58375>
##contig=<ID=PDK30s1086541_110726,length=110726>
##contig=<ID=PDK30s1086731_110744,length=110744>
##contig=<ID=PDK30s1086741_44893,length=44893>
##contig=<ID=PDK30s1086881_11302,length=11302>
##contig=<ID=PDK30s1088031_10443,length=10443>
##contig=<ID=PDK30s1088151_25132,length=25132>
##contig=<ID=PDK30s1089331_24486,length=24486>
##contig=<ID=PDK30s1089351_14363,length=14363>
##contig=<ID=PDK30s1089361_34436,length=34436>
##contig=<ID=PDK30s1090111_62350,length=62350>
##contig=<ID=PDK30s1091581_7538,length=7538>
##contig=<ID=PDK30s1093481_34143,length=34143>
##contig=<ID=PDK30s1094101_82884,length=82884>
##contig=<ID=PDK30s1095241_6813,length=6813>
##contig=<ID=PDK30s1095491_17875,length=17875>
##contig=<ID=PDK30s1095741_218504,length=218504>
##contig=<ID=PDK30s1096971_15492,length=15492>
##contig=<ID=PDK30s1097551_25983,length=25983>
##contig=<ID=PDK30s1097871_22954,length=22954>
##contig=<ID=PDK30s1098031_18259,length=18259>
##contig=<ID=PDK30s1098441_8617,length=8617>
##contig=<ID=PDK30s1100981_88233,length=88233>
##contig=<ID=PDK30s1101201_202206,length=202206>
##contig=<ID=PDK30s1102381_70132,length=70132>
##contig=<ID=PDK30s1103281_6611,length=6611>
##contig=<ID=PDK30s1103751_339207,length=339207>
##contig=<ID=PDK30s1104881_32040,length=32040>
##contig=<ID=PDK30s1108291_13152,length=13152>
##contig=<ID=PDK30s1110641_69445,length=69445>
##contig=<ID=PDK30s1111011_60699,length=60699>
##contig=<ID=PDK30s1111241_52349,length=52349>
##contig=<ID=PDK30s1114841_64394,length=64394>
##contig=<ID=PDK30s1115031_36829,length=36829>
##contig=<ID=PDK30s1115981_48352,length=48352>
##contig=<ID=PDK30s1116031_89720,length=89720>
##contig=<ID=PDK30s1116211_92475,length=92475>
##contig=<ID=PDK30s1116341_219468,length=219468>
##contig=<ID=PDK30s1119331_91359,length=91359>
##contig=<ID=PDK30s1120581_22807,length=22807>
##contig=<ID=PDK30s1122021_41827,length=41827>
##contig=<ID=PDK30s1122501_153015,length=153015>
##contig=<ID=PDK30s1122741_19001,length=19001>
##contig=<ID=PDK30s1122801_114368,length=114368>
##contig=<ID=PDK30s1124761_11355,length=11355>
##contig=<ID=PDK30s1125831_28516,length=28516>
##contig=<ID=PDK30s1126271_21037,length=21037>
##contig=<ID=PDK30s1126391_5721,length=5721>
##contig=<ID=PDK30s1126521_34614,length=34614>
##contig=<ID=PDK30s1127011_126115,length=126115>
##contig=<ID=PDK30s1127551_31850,length=31850>
##contig=<ID=PDK30s1127641_13944,length=13944>
##contig=<ID=PDK30s1128231_6335,length=6335>
##contig=<ID=PDK30s1128261_8962,length=8962>
##contig=<ID=PDK30s1132381_41786,length=41786>
##contig=<ID=PDK30s1133641_219244,length=219244>
##contig=<ID=PDK30s1133891_50907,length=50907>
##contig=<ID=PDK30s1136111_81407,length=81407>
##contig=<ID=PDK30s1138961_43178,length=43178>
##contig=<ID=PDK30s1139121_28332,length=28332>
##contig=<ID=PDK30s1139221_17081,length=17081>
##contig=<ID=PDK30s1140451_51841,length=51841>
##contig=<ID=PDK30s1141221_287128,length=287128>
##contig=<ID=PDK30s1141531_106559,length=106559>
##contig=<ID=PDK30s1142221_18237,length=18237>
##contig=<ID=PDK30s1143291_48609,length=48609>
##contig=<ID=PDK30s1145801_16935,length=16935>
##contig=<ID=PDK30s1146311_56983,length=56983>
##contig=<ID=PDK30s1146861_10114,length=10114>
##contig=<ID=PDK30s1147551_29643,length=29643>
##contig=<ID=PDK30s1148281_297667,length=297667>
##contig=<ID=PDK30s1149651_125513,length=125513>
##contig=<ID=PDK30s1149941_81506,length=81506>
##contig=<ID=PDK30s1150431_50213,length=50213>
##contig=<ID=PDK30s1150591_93782,length=93782>
##contig=<ID=PDK30s1150791_130491,length=130491>
##contig=<ID=PDK30s1150871_78644,length=78644>
##contig=<ID=PDK30s1151091_19017,length=19017>
##contig=<ID=PDK30s1151561_71404,length=71404>
##contig=<ID=PDK30s1151911_19913,length=19913>
##contig=<ID=PDK30s1152651_33492,length=33492>
##contig=<ID=PDK30s1152751_116921,length=116921>
##contig=<ID=PDK30s1153071_20643,length=20643>
##contig=<ID=PDK30s1154301_58772,length=58772>
##contig=<ID=PDK30s1156181_29401,length=29401>
##contig=<ID=PDK30s1157071_61455,length=61455>
##contig=<ID=PDK30s1157521_8091,length=8091>
##contig=<ID=PDK30s1157841_14917,length=14917>
##contig=<ID=PDK30s1158601_76694,length=76694>
##contig=<ID=PDK30s1159491_81117,length=81117>
##contig=<ID=PDK30s1159771_25928,length=25928>
##contig=<ID=PDK30s1161861_91751,length=91751>
##contig=<ID=PDK30s1162531_1549,length=1549>
##contig=<ID=PDK30s1162971_68695,length=68695>
##contig=<ID=PDK30s1163281_35708,length=35708>
##contig=<ID=PDK30s1163321_29328,length=29328>
##contig=<ID=PDK30s1163511_20913,length=20913>
##contig=<ID=PDK30s1164071_30583,length=30583>
##contig=<ID=PDK30s1164431_8451,length=8451>
##contig=<ID=PDK30s1164671_17522,length=17522>
##contig=<ID=PDK30s1165641_124214,length=124214>
##contig=<ID=PDK30s1165761_33040,length=33040>
##contig=<ID=PDK30s1168871_22462,length=22462>
##contig=<ID=PDK30s1169181_8155,length=8155>
##contig=<ID=PDK30s1169231_15280,length=15280>
##contig=<ID=PDK30s1171041_103326,length=103326>
##contig=<ID=PDK30s1171271_12798,length=12798>
##contig=<ID=PDK30s1173081_6049,length=6049>
##contig=<ID=PDK30s1173331_35492,length=35492>
##contig=<ID=PDK30s1173851_43934,length=43934>
##contig=<ID=PDK30s1174781_7831,length=7831>
##contig=<ID=PDK30s1176061_58607,length=58607>
##contig=<ID=PDK30s1176991_9302,length=9302>
##contig=<ID=PDK30s1177171_26518,length=26518>
##contig=<ID=PDK30s1179481_60681,length=60681>
##contig=<ID=PDK30s1182231_39392,length=39392>
##contig=<ID=PDK30s1184151_3695,length=3695>
##contig=<ID=PDK30s1185661_50876,length=50876>
##contig=<ID=PDK30s1185931_160129,length=160129>
##contig=<ID=PDK30s1186321_8917,length=8917>
##contig=<ID=PDK30s1187081_113456,length=113456>
##contig=<ID=PDK30s1187601_21866,length=21866>
##contig=<ID=PDK30s1187611_45577,length=45577>
##contig=<ID=PDK30s1191581_32529,length=32529>
##contig=<ID=PDK30s1191771_9745,length=9745>
##contig=<ID=PDK30s1192821_142273,length=142273>
##contig=<ID=PDK30s1192921_51900,length=51900>
##contig=<ID=PDK30s1193191_8362,length=8362>
##contig=<ID=PDK30s1193341_70607,length=70607>
##contig=<ID=PDK30s1193741_69413,length=69413>
##contig=<ID=PDK30s1194551_82751,length=82751>
##contig=<ID=PDK30s1196021_24294,length=24294>
##contig=<ID=PDK30s1197791_209603,length=209603>
##contig=<ID=PDK30s1197911_45283,length=45283>
##contig=<ID=PDK30s1199891_102729,length=102729>
##contig=<ID=PDK30s1200011_11821,length=11821>
##contig=<ID=PDK30s1200091_57854,length=57854>
##contig=<ID=PDK30s1200161_28170,length=28170>
##contig=<ID=PDK30s1201591_2558,length=2558>
##contig=<ID=PDK30s1202451_18911,length=18911>
##contig=<ID=PDK30s1203261_28417,length=28417>
##contig=<ID=PDK30s1205891_32050,length=32050>
##contig=<ID=PDK30s1206131_5305,length=5305>
##contig=<ID=PDK30s1207061_43911,length=43911>
##contig=<ID=PDK30s1207911_790,length=790>
##contig=<ID=PDK30s1209841_25327,length=25327>
##contig=<ID=PDK30s1210051_72631,length=72631>
##contig=<ID=PDK30s1210531_25306,length=25306>
##contig=<ID=PDK30s654541_63001,length=63001>
##contig=<ID=PDK30s654701_47389,length=47389>
##contig=<ID=PDK30s65509104_73018,length=73018>
##contig=<ID=PDK30s65509121_67489,length=67489>
##contig=<ID=PDK30s65509123_28903,length=28903>
##contig=<ID=PDK30s65509134_30398,length=30398>
##contig=<ID=PDK30s65509139_27680,length=27680>
##contig=<ID=PDK30s65509157_54645,length=54645>
##contig=<ID=PDK30s65509162_23639,length=23639>
##contig=<ID=PDK30s65509163_46577,length=46577>
##contig=<ID=PDK30s65509165_32019,length=32019>
##contig=<ID=PDK30s65509185_36566,length=36566>
##contig=<ID=PDK30s6550921_45507,length=45507>
##contig=<ID=PDK30s655092_49525,length=49525>
##contig=<ID=PDK30s6550926_470468,length=470468>
##contig=<ID=PDK30s65509272_62031,length=62031>
##contig=<ID=PDK30s6550928_33083,length=33083>
##contig=<ID=PDK30s65509311_45468,length=45468>
##contig=<ID=PDK30s65509324_44082,length=44082>
##contig=<ID=PDK30s65509330_7913,length=7913>
##contig=<ID=PDK30s65509365_73105,length=73105>
##contig=<ID=PDK30s6550938_281728,length=281728>
##contig=<ID=PDK30s65509409_30668,length=30668>
##contig=<ID=PDK30s65509449_37472,length=37472>
##contig=<ID=PDK30s6550948_253976,length=253976>
##contig=<ID=PDK30s6550949_254933,length=254933>
##contig=<ID=PDK30s6550951_203697,length=203697>
##contig=<ID=PDK30s6550952_196836,length=196836>
##contig=<ID=PDK30s6550955_143954,length=143954>
##contig=<ID=PDK30s6550956_97514,length=97514>
##contig=<ID=PDK30s65509591_18974,length=18974>
##contig=<ID=PDK30s65509647_7353,length=7353>
##contig=<ID=PDK30s65509663_28399,length=28399>
##contig=<ID=PDK30s65509669_28853,length=28853>
##contig=<ID=PDK30s65509678_25980,length=25980>
##contig=<ID=PDK30s6550969_104582,length=104582>
##contig=<ID=PDK30s65509691_117001,length=117001>
##contig=<ID=PDK30s65509698_49148,length=49148>
##contig=<ID=PDK30s65509707_18034,length=18034>
##contig=<ID=PDK30s6550972_68985,length=68985>
##contig=<ID=PDK30s6550978_67410,length=67410>
##contig=<ID=PDK30s6550979_37666,length=37666>
##contig=<ID=PDK30s6550983_64595,length=64595>
##contig=<ID=PDK30s6550984_51041,length=51041>
##contig=<ID=PDK30s6550985_57838,length=57838>
##contig=<ID=PDK30s6550986_57714,length=57714>
##contig=<ID=PDK30s6550987_40255,length=40255>
##contig=<ID=PDK30s6550991_44621,length=44621>
##contig=<ID=PDK30s655124_40841,length=40841>
##contig=<ID=PDK30s655411_731,length=731>
##contig=<ID=PDK30s655441_24284,length=24284>
##contig=<ID=PDK30s656021_11264,length=11264>
##contig=<ID=PDK30s656521_147483,length=147483>
##contig=<ID=PDK30s656531_47377,length=47377>
##contig=<ID=PDK30s656532_3389,length=3389>
##contig=<ID=PDK30s657151_26406,length=26406>
##contig=<ID=PDK30s657331_49454,length=49454>
##contig=<ID=PDK30s657591_65932,length=65932>
##contig=<ID=PDK30s658111_30560,length=30560>
##contig=<ID=PDK30s658331_108436,length=108436>
##contig=<ID=PDK30s658661_17834,length=17834>
##contig=<ID=PDK30s658971_61184,length=61184>
##contig=<ID=PDK30s659121_55491,length=55491>
##contig=<ID=PDK30s660001_23227,length=23227>
##contig=<ID=PDK30s660301_10771,length=10771>
##contig=<ID=PDK30s660811_1057,length=1057>
##contig=<ID=PDK30s660871_33496,length=33496>
##contig=<ID=PDK30s661361_141227,length=141227>
##contig=<ID=PDK30s662071_24182,length=24182>
##contig=<ID=PDK30s662761_34936,length=34936>
##contig=<ID=PDK30s663101_105546,length=105546>
##contig=<ID=PDK30s663691_51777,length=51777>
##contig=<ID=PDK30s663881_190249,length=190249>
##contig=<ID=PDK30s663951_104067,length=104067>
##contig=<ID=PDK30s664041_105265,length=105265>
##contig=<ID=PDK30s665061_191290,length=191290>
##contig=<ID=PDK30s665151_15550,length=15550>
##contig=<ID=PDK30s665281_193637,length=193637>
##contig=<ID=PDK30s667471_9806,length=9806>
##contig=<ID=PDK30s667541_91297,length=91297>
##contig=<ID=PDK30s667601_72490,length=72490>
##contig=<ID=PDK30s668471_37557,length=37557>
##contig=<ID=PDK30s668631_23918,length=23918>
##contig=<ID=PDK30s669151_18735,length=18735>
##contig=<ID=PDK30s669462_95715,length=95715>
##contig=<ID=PDK30s669801_37753,length=37753>
##contig=<ID=PDK30s670091_34340,length=34340>
##contig=<ID=PDK30s670111_27105,length=27105>
##contig=<ID=PDK30s670131_32640,length=32640>
##contig=<ID=PDK30s670431_15053,length=15053>
##contig=<ID=PDK30s670581_68194,length=68194>
##contig=<ID=PDK30s670584_14049,length=14049>
##contig=<ID=PDK30s671191_25449,length=25449>
##contig=<ID=PDK30s671471_5587,length=5587>
##contig=<ID=PDK30s671761_44110,length=44110>
##contig=<ID=PDK30s672521_37258,length=37258>
##contig=<ID=PDK30s673181_44180,length=44180>
##contig=<ID=PDK30s673261_40461,length=40461>
##contig=<ID=PDK30s674191_7513,length=7513>
##contig=<ID=PDK30s674341_57485,length=57485>
##contig=<ID=PDK30s674521_15911,length=15911>
##contig=<ID=PDK30s674581_69830,length=69830>
##contig=<ID=PDK30s674801_68465,length=68465>
##contig=<ID=PDK30s675371_26716,length=26716>
##contig=<ID=PDK30s676381_89055,length=89055>
##contig=<ID=PDK30s676521_43235,length=43235>
##contig=<ID=PDK30s677691_61393,length=61393>
##contig=<ID=PDK30s678481_46738,length=46738>
##contig=<ID=PDK30s678541_18996,length=18996>
##contig=<ID=PDK30s679071_105621,length=105621>
##contig=<ID=PDK30s679321_33667,length=33667>
##contig=<ID=PDK30s679611_92612,length=92612>
##contig=<ID=PDK30s679881_110978,length=110978>
##contig=<ID=PDK30s680061_238266,length=238266>
##contig=<ID=PDK30s680101_25278,length=25278>
##contig=<ID=PDK30s680131_14288,length=14288>
##contig=<ID=PDK30s680581_53270,length=53270>
##contig=<ID=PDK30s680861_20305,length=20305>
##contig=<ID=PDK30s680921_68305,length=68305>
##contig=<ID=PDK30s681541_10765,length=10765>
##contig=<ID=PDK30s681901_16220,length=16220>
##contig=<ID=PDK30s682001_15460,length=15460>
##contig=<ID=PDK30s682051_23054,length=23054>
##contig=<ID=PDK30s682631_49445,length=49445>
##contig=<ID=PDK30s682751_100565,length=100565>
##contig=<ID=PDK30s682871_42791,length=42791>
##contig=<ID=PDK30s683351_256341,length=256341>
##contig=<ID=PDK30s683401_133253,length=133253>
##contig=<ID=PDK30s683521_16684,length=16684>
##contig=<ID=PDK30s683541_48090,length=48090>
##contig=<ID=PDK30s683731_96652,length=96652>
##contig=<ID=PDK30s684041_13055,length=13055>
##contig=<ID=PDK30s684281_65292,length=65292>
##contig=<ID=PDK30s684331_3685,length=3685>
##contig=<ID=PDK30s684723_66566,length=66566>
##contig=<ID=PDK30s685041_8428,length=8428>
##contig=<ID=PDK30s685251_33362,length=33362>
##contig=<ID=PDK30s685512_14591,length=14591>
##contig=<ID=PDK30s686061_26620,length=26620>
##contig=<ID=PDK30s686511_48736,length=48736>
##contig=<ID=PDK30s686621_47267,length=47267>
##contig=<ID=PDK30s687031_78464,length=78464>
##contig=<ID=PDK30s687161_107364,length=107364>
##contig=<ID=PDK30s687171_141174,length=141174>
##contig=<ID=PDK30s687231_24741,length=24741>
##contig=<ID=PDK30s689051_16133,length=16133>
##contig=<ID=PDK30s689401_33956,length=33956>
##contig=<ID=PDK30s689541_34618,length=34618>
##contig=<ID=PDK30s690091_52108,length=52108>
##contig=<ID=PDK30s690631_34525,length=34525>
##contig=<ID=PDK30s691011_28783,length=28783>
##contig=<ID=PDK30s691492_17171,length=17171>
##contig=<ID=PDK30s691801_32263,length=32263>
##contig=<ID=PDK30s691921_47705,length=47705>
##contig=<ID=PDK30s692451_26312,length=26312>
##contig=<ID=PDK30s692591_17708,length=17708>
##contig=<ID=PDK30s692601_77427,length=77427>
##contig=<ID=PDK30s693171_115255,length=115255>
##contig=<ID=PDK30s693291_16537,length=16537>
##contig=<ID=PDK30s693741_45955,length=45955>
##contig=<ID=PDK30s694701_14330,length=14330>
##contig=<ID=PDK30s694891_115995,length=115995>
##contig=<ID=PDK30s695601_65632,length=65632>
##contig=<ID=PDK30s695651_40519,length=40519>
##contig=<ID=PDK30s695681_15929,length=15929>
##contig=<ID=PDK30s695691_7860,length=7860>
##contig=<ID=PDK30s696221_23202,length=23202>
##contig=<ID=PDK30s696261_69667,length=69667>
##contig=<ID=PDK30s696771_44794,length=44794>
##contig=<ID=PDK30s697081_30464,length=30464>
##contig=<ID=PDK30s697303_6457,length=6457>
##contig=<ID=PDK30s697331_30640,length=30640>
##contig=<ID=PDK30s698081_21367,length=21367>
##contig=<ID=PDK30s698451_17425,length=17425>
##contig=<ID=PDK30s699271_244855,length=244855>
##contig=<ID=PDK30s699961_26289,length=26289>
##contig=<ID=PDK30s700121_45456,length=45456>
##contig=<ID=PDK30s700731_25308,length=25308>
##contig=<ID=PDK30s700771_74252,length=74252>
##contig=<ID=PDK30s701601_24978,length=24978>
##contig=<ID=PDK30s701901_9222,length=9222>
##contig=<ID=PDK30s702691_366042,length=366042>
##contig=<ID=PDK30s702761_24956,length=24956>
##contig=<ID=PDK30s703451_228251,length=228251>
##contig=<ID=PDK30s703571_41267,length=41267>
##contig=<ID=PDK30s703701_12567,length=12567>
##contig=<ID=PDK30s703811_53488,length=53488>
##contig=<ID=PDK30s704661_90415,length=90415>
##contig=<ID=PDK30s704841_69062,length=69062>
##contig=<ID=PDK30s705061_43488,length=43488>
##contig=<ID=PDK30s705121_12405,length=12405>
##contig=<ID=PDK30s705171_72647,length=72647>
##contig=<ID=PDK30s705631_914,length=914>
##contig=<ID=PDK30s705791_121774,length=121774>
##contig=<ID=PDK30s705951_104394,length=104394>
##contig=<ID=PDK30s706191_91542,length=91542>
##contig=<ID=PDK30s706821_29782,length=29782>
##contig=<ID=PDK30s707231_26834,length=26834>
##contig=<ID=PDK30s707281_31537,length=31537>
##contig=<ID=PDK30s707551_11600,length=11600>
##contig=<ID=PDK30s707611_6691,length=6691>
##contig=<ID=PDK30s707661_411953,length=411953>
##contig=<ID=PDK30s707664_44692,length=44692>
##contig=<ID=PDK30s708211_5815,length=5815>
##contig=<ID=PDK30s709101_103067,length=103067>
##contig=<ID=PDK30s709111_81587,length=81587>
##contig=<ID=PDK30s709471_63368,length=63368>
##contig=<ID=PDK30s709951_32046,length=32046>
##contig=<ID=PDK30s710451_271524,length=271524>
##contig=<ID=PDK30s711191_135752,length=135752>
##contig=<ID=PDK30s711791_19973,length=19973>
##contig=<ID=PDK30s712111_55651,length=55651>
##contig=<ID=PDK30s712151_103260,length=103260>
##contig=<ID=PDK30s712401_16376,length=16376>
##contig=<ID=PDK30s712651_20115,length=20115>
##contig=<ID=PDK30s712941_74151,length=74151>
##contig=<ID=PDK30s714081_56946,length=56946>
##contig=<ID=PDK30s715131_24421,length=24421>
##contig=<ID=PDK30s715151_112100,length=112100>
##contig=<ID=PDK30s715361_31482,length=31482>
##contig=<ID=PDK30s715611_54895,length=54895>
##contig=<ID=PDK30s715981_41369,length=41369>
##contig=<ID=PDK30s716571_26079,length=26079>
##contig=<ID=PDK30s716791_16501,length=16501>
##contig=<ID=PDK30s717122_83407,length=83407>
##contig=<ID=PDK30s717671_200947,length=200947>
##contig=<ID=PDK30s717861_17087,length=17087>
##contig=<ID=PDK30s718021_26907,length=26907>
##contig=<ID=PDK30s718861_31473,length=31473>
##contig=<ID=PDK30s719021_88960,length=88960>
##contig=<ID=PDK30s719673_3094,length=3094>
##contig=<ID=PDK30s720261_100034,length=100034>
##contig=<ID=PDK30s720631_16591,length=16591>
##contig=<ID=PDK30s720971_27399,length=27399>
##contig=<ID=PDK30s721221_7042,length=7042>
##contig=<ID=PDK30s721641_53425,length=53425>
##contig=<ID=PDK30s721731_29238,length=29238>
##contig=<ID=PDK30s722171_223226,length=223226>
##contig=<ID=PDK30s722441_41025,length=41025>
##contig=<ID=PDK30s723781_17234,length=17234>
##contig=<ID=PDK30s724481_10966,length=10966>
##contig=<ID=PDK30s724621_125315,length=125315>
##contig=<ID=PDK30s724861_80791,length=80791>
##contig=<ID=PDK30s724901_95599,length=95599>
##contig=<ID=PDK30s724911_34954,length=34954>
##contig=<ID=PDK30s725541_14220,length=14220>
##contig=<ID=PDK30s725781_36590,length=36590>
##contig=<ID=PDK30s726061_69667,length=69667>
##contig=<ID=PDK30s726081_15952,length=15952>
##contig=<ID=PDK30s726221_36480,length=36480>
##contig=<ID=PDK30s726441_36190,length=36190>
##contig=<ID=PDK30s727001_5998,length=5998>
##contig=<ID=PDK30s728141_34189,length=34189>
##contig=<ID=PDK30s728161_69947,length=69947>
##contig=<ID=PDK30s729271_15580,length=15580>
##contig=<ID=PDK30s729641_24036,length=24036>
##contig=<ID=PDK30s730011_99756,length=99756>
##contig=<ID=PDK30s730471_117509,length=117509>
##contig=<ID=PDK30s731031_69390,length=69390>
##contig=<ID=PDK30s731461_78209,length=78209>
##contig=<ID=PDK30s731671_63413,length=63413>
##contig=<ID=PDK30s731761_719,length=719>
##contig=<ID=PDK30s732061_36649,length=36649>
##contig=<ID=PDK30s732221_201882,length=201882>
##contig=<ID=PDK30s733331_45726,length=45726>
##contig=<ID=PDK30s733391_16383,length=16383>
##contig=<ID=PDK30s733501_51682,length=51682>
##contig=<ID=PDK30s734181_34651,length=34651>
##contig=<ID=PDK30s735141_16114,length=16114>
##contig=<ID=PDK30s735621_42936,length=42936>
##contig=<ID=PDK30s736161_67284,length=67284>
##contig=<ID=PDK30s736491_47588,length=47588>
##contig=<ID=PDK30s736691_53561,length=53561>
##contig=<ID=PDK30s737331_33679,length=33679>
##contig=<ID=PDK30s737991_43753,length=43753>
##contig=<ID=PDK30s738741_46310,length=46310>
##contig=<ID=PDK30s740071_50948,length=50948>
##contig=<ID=PDK30s740551_237126,length=237126>
##contig=<ID=PDK30s740701_62703,length=62703>
##contig=<ID=PDK30s740851_35872,length=35872>
##contig=<ID=PDK30s741891_120796,length=120796>
##contig=<ID=PDK30s742051_10065,length=10065>
##contig=<ID=PDK30s742221_61449,length=61449>
##contig=<ID=PDK30s742991_55751,length=55751>
##contig=<ID=PDK30s743081_34776,length=34776>
##contig=<ID=PDK30s743291_17404,length=17404>
##contig=<ID=PDK30s743451_56103,length=56103>
##contig=<ID=PDK30s744051_24947,length=24947>
##contig=<ID=PDK30s744361_29042,length=29042>
##contig=<ID=PDK30s744791_16609,length=16609>
##contig=<ID=PDK30s744901_117227,length=117227>
##contig=<ID=PDK30s745071_126071,length=126071>
##contig=<ID=PDK30s745151_42282,length=42282>
##contig=<ID=PDK30s745171_5390,length=5390>
##contig=<ID=PDK30s745841_25779,length=25779>
##contig=<ID=PDK30s745951_60837,length=60837>
##contig=<ID=PDK30s746211_39902,length=39902>
##contig=<ID=PDK30s746301_9659,length=9659>
##contig=<ID=PDK30s747211_11971,length=11971>
##contig=<ID=PDK30s747281_4093,length=4093>
##contig=<ID=PDK30s747431_38606,length=38606>
##contig=<ID=PDK30s747531_23663,length=23663>
##contig=<ID=PDK30s747681_11075,length=11075>
##contig=<ID=PDK30s748261_30389,length=30389>
##contig=<ID=PDK30s749041_52078,length=52078>
##contig=<ID=PDK30s749151_323084,length=323084>
##contig=<ID=PDK30s749931_40329,length=40329>
##contig=<ID=PDK30s750171_58002,length=58002>
##contig=<ID=PDK30s750781_97277,length=97277>
##contig=<ID=PDK30s751021_50189,length=50189>
##contig=<ID=PDK30s751371_18728,length=18728>
##contig=<ID=PDK30s752401_48867,length=48867>
##contig=<ID=PDK30s752581_10206,length=10206>
##contig=<ID=PDK30s752671_94283,length=94283>
##contig=<ID=PDK30s752721_27408,length=27408>
##contig=<ID=PDK30s752731_17001,length=17001>
##contig=<ID=PDK30s753601_26989,length=26989>
##contig=<ID=PDK30s755041_24308,length=24308>
##contig=<ID=PDK30s755661_7794,length=7794>
##contig=<ID=PDK30s756061_39473,length=39473>
##contig=<ID=PDK30s757051_45146,length=45146>
##contig=<ID=PDK30s757731_26761,length=26761>
##contig=<ID=PDK30s759491_4296,length=4296>
##contig=<ID=PDK30s760281_37912,length=37912>
##contig=<ID=PDK30s760301_54224,length=54224>
##contig=<ID=PDK30s760891_22311,length=22311>
##contig=<ID=PDK30s761711_25458,length=25458>
##contig=<ID=PDK30s762061_20778,length=20778>
##contig=<ID=PDK30s762481_60727,length=60727>
##contig=<ID=PDK30s762601_8577,length=8577>
##contig=<ID=PDK30s763351_28295,length=28295>
##contig=<ID=PDK30s763521_97643,length=97643>
##contig=<ID=PDK30s763631_116011,length=116011>
##contig=<ID=PDK30s764641_49816,length=49816>
##contig=<ID=PDK30s765701_60180,length=60180>
##contig=<ID=PDK30s765911_99688,length=99688>
##contig=<ID=PDK30s766101_37997,length=37997>
##contig=<ID=PDK30s767131_32030,length=32030>
##contig=<ID=PDK30s767231_30258,length=30258>
##contig=<ID=PDK30s767491_103459,length=103459>
##contig=<ID=PDK30s767611_14126,length=14126>
##contig=<ID=PDK30s767871_25256,length=25256>
##contig=<ID=PDK30s769011_11018,length=11018>
##contig=<ID=PDK30s769551_21493,length=21493>
##contig=<ID=PDK30s770881_39590,length=39590>
##contig=<ID=PDK30s770891_70404,length=70404>
##contig=<ID=PDK30s770951_49132,length=49132>
##contig=<ID=PDK30s771081_17969,length=17969>
##contig=<ID=PDK30s771571_11124,length=11124>
##contig=<ID=PDK30s771621_9623,length=9623>
##contig=<ID=PDK30s771911_50762,length=50762>
##contig=<ID=PDK30s772111_6160,length=6160>
##contig=<ID=PDK30s772264_11255,length=11255>
##contig=<ID=PDK30s772961_39201,length=39201>
##contig=<ID=PDK30s773861_66520,length=66520>
##contig=<ID=PDK30s773871_41352,length=41352>
##contig=<ID=PDK30s774002_37314,length=37314>
##contig=<ID=PDK30s774101_62845,length=62845>
##contig=<ID=PDK30s774111_54387,length=54387>
##contig=<ID=PDK30s774131_128062,length=128062>
##contig=<ID=PDK30s775241_37210,length=37210>
##contig=<ID=PDK30s775611_197274,length=197274>
##contig=<ID=PDK30s776781_102094,length=102094>
##contig=<ID=PDK30s777521_45469,length=45469>
##contig=<ID=PDK30s777631_39179,length=39179>
##contig=<ID=PDK30s778321_43865,length=43865>
##contig=<ID=PDK30s778631_35156,length=35156>
##contig=<ID=PDK30s779091_28317,length=28317>
##contig=<ID=PDK30s779251_85546,length=85546>
##contig=<ID=PDK30s779791_42144,length=42144>
##contig=<ID=PDK30s779921_81198,length=81198>
##contig=<ID=PDK30s780401_41450,length=41450>
##contig=<ID=PDK30s781001_17365,length=17365>
##contig=<ID=PDK30s781251_57350,length=57350>
##contig=<ID=PDK30s782571_71781,length=71781>
##contig=<ID=PDK30s782611_13336,length=13336>
##contig=<ID=PDK30s783041_372342,length=372342>
##contig=<ID=PDK30s783191_64685,length=64685>
##contig=<ID=PDK30s784681_81138,length=81138>
##contig=<ID=PDK30s785611_13539,length=13539>
##contig=<ID=PDK30s786021_15807,length=15807>
##contig=<ID=PDK30s786771_15958,length=15958>
##contig=<ID=PDK30s787781_137760,length=137760>
##contig=<ID=PDK30s787791_44416,length=44416>
##contig=<ID=PDK30s787891_1104,length=1104>
##contig=<ID=PDK30s787961_11343,length=11343>
##contig=<ID=PDK30s788201_40467,length=40467>
##contig=<ID=PDK30s788521_116446,length=116446>
##contig=<ID=PDK30s789511_36381,length=36381>
##contig=<ID=PDK30s789631_77645,length=77645>
##contig=<ID=PDK30s789751_3017,length=3017>
##contig=<ID=PDK30s789771_48405,length=48405>
##contig=<ID=PDK30s790161_20252,length=20252>
##contig=<ID=PDK30s790251_56746,length=56746>
##contig=<ID=PDK30s790611_96073,length=96073>
##contig=<ID=PDK30s790921_31164,length=31164>
##contig=<ID=PDK30s791011_36739,length=36739>
##contig=<ID=PDK30s791211_66479,length=66479>
##contig=<ID=PDK30s791421_36760,length=36760>
##contig=<ID=PDK30s791611_175805,length=175805>
##contig=<ID=PDK30s792761_1925,length=1925>
##contig=<ID=PDK30s792771_40864,length=40864>
##contig=<ID=PDK30s792911_18868,length=18868>
##contig=<ID=PDK30s793121_34518,length=34518>
##contig=<ID=PDK30s794201_4969,length=4969>
##contig=<ID=PDK30s795351_7186,length=7186>
##contig=<ID=PDK30s795501_39457,length=39457>
##contig=<ID=PDK30s795511_45860,length=45860>
##contig=<ID=PDK30s796331_52185,length=52185>
##contig=<ID=PDK30s796891_5099,length=5099>
##contig=<ID=PDK30s797581_26867,length=26867>
##contig=<ID=PDK30s797691_46108,length=46108>
##contig=<ID=PDK30s797721_21944,length=21944>
##contig=<ID=PDK30s798261_24673,length=24673>
##contig=<ID=PDK30s799561_60732,length=60732>
##contig=<ID=PDK30s799851_98230,length=98230>
##contig=<ID=PDK30s800461_70386,length=70386>
##contig=<ID=PDK30s800691_52548,length=52548>
##contig=<ID=PDK30s801031_113601,length=113601>
##contig=<ID=PDK30s801121_39780,length=39780>
##contig=<ID=PDK30s801211_58813,length=58813>
##contig=<ID=PDK30s801301_54662,length=54662>
##contig=<ID=PDK30s801611_16506,length=16506>
##contig=<ID=PDK30s802181_80807,length=80807>
##contig=<ID=PDK30s802291_546,length=546>
##contig=<ID=PDK30s802431_8490,length=8490>
##contig=<ID=PDK30s804111_83382,length=83382>
##contig=<ID=PDK30s804151_20944,length=20944>
##contig=<ID=PDK30s804301_13664,length=13664>
##contig=<ID=PDK30s804471_9206,length=9206>
##contig=<ID=PDK30s806371_21133,length=21133>
##contig=<ID=PDK30s807601_90418,length=90418>
##contig=<ID=PDK30s807741_30620,length=30620>
##contig=<ID=PDK30s807781_6926,length=6926>
##contig=<ID=PDK30s808281_130029,length=130029>
##contig=<ID=PDK30s808371_32283,length=32283>
##contig=<ID=PDK30s808451_112750,length=112750>
##contig=<ID=PDK30s808571_16185,length=16185>
##contig=<ID=PDK30s808611_114602,length=114602>
##contig=<ID=PDK30s811091_30864,length=30864>
##contig=<ID=PDK30s811531_43843,length=43843>
##contig=<ID=PDK30s812621_145452,length=145452>
##contig=<ID=PDK30s813011_57101,length=57101>
##contig=<ID=PDK30s814221_22807,length=22807>
##contig=<ID=PDK30s814451_32792,length=32792>
##contig=<ID=PDK30s814671_54864,length=54864>
##contig=<ID=PDK30s815091_6131,length=6131>
##contig=<ID=PDK30s816351_62549,length=62549>
##contig=<ID=PDK30s817251_91119,length=91119>
##contig=<ID=PDK30s817371_19310,length=19310>
##contig=<ID=PDK30s817471_18476,length=18476>
##contig=<ID=PDK30s817541_29908,length=29908>
##contig=<ID=PDK30s817701_72683,length=72683>
##contig=<ID=PDK30s818441_10880,length=10880>
##contig=<ID=PDK30s818551_39422,length=39422>
##contig=<ID=PDK30s818991_249037,length=249037>
##contig=<ID=PDK30s819161_19802,length=19802>
##contig=<ID=PDK30s819601_33536,length=33536>
##contig=<ID=PDK30s819711_46808,length=46808>
##contig=<ID=PDK30s820021_65253,length=65253>
##contig=<ID=PDK30s820301_51849,length=51849>
##contig=<ID=PDK30s820661_140747,length=140747>
##contig=<ID=PDK30s821471_28753,length=28753>
##contig=<ID=PDK30s821721_32236,length=32236>
##contig=<ID=PDK30s822341_16772,length=16772>
##contig=<ID=PDK30s823181_26216,length=26216>
##contig=<ID=PDK30s823431_41442,length=41442>
##contig=<ID=PDK30s824221_7475,length=7475>
##contig=<ID=PDK30s824341_27521,length=27521>
##contig=<ID=PDK30s824401_6878,length=6878>
##contig=<ID=PDK30s825191_7622,length=7622>
##contig=<ID=PDK30s825821_128054,length=128054>
##contig=<ID=PDK30s826521_28038,length=28038>
##contig=<ID=PDK30s826661_36627,length=36627>
##contig=<ID=PDK30s828081_17164,length=17164>
##contig=<ID=PDK30s828131_86942,length=86942>
##contig=<ID=PDK30s828471_93180,length=93180>
##contig=<ID=PDK30s828931_3027,length=3027>
##contig=<ID=PDK30s829371_21158,length=21158>
##contig=<ID=PDK30s829961_18937,length=18937>
##contig=<ID=PDK30s830931_23595,length=23595>
##contig=<ID=PDK30s831041_291985,length=291985>
##contig=<ID=PDK30s831221_43232,length=43232>
##contig=<ID=PDK30s831601_84972,length=84972>
##contig=<ID=PDK30s832281_41290,length=41290>
##contig=<ID=PDK30s832371_27590,length=27590>
##contig=<ID=PDK30s832761_14699,length=14699>
##contig=<ID=PDK30s833011_56264,length=56264>
##contig=<ID=PDK30s833481_41090,length=41090>
##contig=<ID=PDK30s834811_42559,length=42559>
##contig=<ID=PDK30s835601_7879,length=7879>
##contig=<ID=PDK30s836041_22933,length=22933>
##contig=<ID=PDK30s836761_67272,length=67272>
##contig=<ID=PDK30s837011_84419,length=84419>
##contig=<ID=PDK30s837441_25231,length=25231>
##contig=<ID=PDK30s837971_41891,length=41891>
##contig=<ID=PDK30s838401_58298,length=58298>
##contig=<ID=PDK30s838781_138220,length=138220>
##contig=<ID=PDK30s838921_72836,length=72836>
##contig=<ID=PDK30s838941_52763,length=52763>
##contig=<ID=PDK30s839411_353325,length=353325>
##contig=<ID=PDK30s839771_54351,length=54351>
##contig=<ID=PDK30s840061_124558,length=124558>
##contig=<ID=PDK30s841741_40987,length=40987>
##contig=<ID=PDK30s842101_1046,length=1046>
##contig=<ID=PDK30s842691_9263,length=9263>
##contig=<ID=PDK30s843081_5373,length=5373>
##contig=<ID=PDK30s843311_18731,length=18731>
##contig=<ID=PDK30s843761_17175,length=17175>
##contig=<ID=PDK30s844931_53580,length=53580>
##contig=<ID=PDK30s846091_125367,length=125367>
##contig=<ID=PDK30s848581_37110,length=37110>
##contig=<ID=PDK30s850891_37849,length=37849>
##contig=<ID=PDK30s851251_19790,length=19790>
##contig=<ID=PDK30s851611_87832,length=87832>
##contig=<ID=PDK30s851801_69232,length=69232>
##contig=<ID=PDK30s853851_74319,length=74319>
##contig=<ID=PDK30s854071_78275,length=78275>
##contig=<ID=PDK30s854461_40471,length=40471>
##contig=<ID=PDK30s854621_44541,length=44541>
##contig=<ID=PDK30s854741_29102,length=29102>
##contig=<ID=PDK30s855711_106885,length=106885>
##contig=<ID=PDK30s856081_14765,length=14765>
##contig=<ID=PDK30s856241_17950,length=17950>
##contig=<ID=PDK30s856381_35132,length=35132>
##contig=<ID=PDK30s857351_61708,length=61708>
##contig=<ID=PDK30s857771_88307,length=88307>
##contig=<ID=PDK30s857781_32119,length=32119>
##contig=<ID=PDK30s857951_15690,length=15690>
##contig=<ID=PDK30s859091_90372,length=90372>
##contig=<ID=PDK30s859101_75286,length=75286>
##contig=<ID=PDK30s859351_21399,length=21399>
##contig=<ID=PDK30s859811_23726,length=23726>
##contig=<ID=PDK30s860891_49797,length=49797>
##contig=<ID=PDK30s861061_60732,length=60732>
##contig=<ID=PDK30s861571_23864,length=23864>
##contig=<ID=PDK30s862041_121892,length=121892>
##contig=<ID=PDK30s863181_12459,length=12459>
##contig=<ID=PDK30s863401_8859,length=8859>
##contig=<ID=PDK30s863491_48568,length=48568>
##contig=<ID=PDK30s864411_27107,length=27107>
##contig=<ID=PDK30s865661_11108,length=11108>
##contig=<ID=PDK30s866141_7526,length=7526>
##contig=<ID=PDK30s866171_34066,length=34066>
##contig=<ID=PDK30s866611_1954,length=1954>
##contig=<ID=PDK30s867271_132283,length=132283>
##contig=<ID=PDK30s867551_36821,length=36821>
##contig=<ID=PDK30s867731_23308,length=23308>
##contig=<ID=PDK30s868001_55707,length=55707>
##contig=<ID=PDK30s868571_73574,length=73574>
##contig=<ID=PDK30s869031_54657,length=54657>
##contig=<ID=PDK30s869491_65887,length=65887>
##contig=<ID=PDK30s869941_5920,length=5920>
##contig=<ID=PDK30s870011_62331,length=62331>
##contig=<ID=PDK30s870191_87140,length=87140>
##contig=<ID=PDK30s870231_88595,length=88595>
##contig=<ID=PDK30s870811_126409,length=126409>
##contig=<ID=PDK30s871471_39875,length=39875>
##contig=<ID=PDK30s872641_17343,length=17343>
##contig=<ID=PDK30s872811_44521,length=44521>
##contig=<ID=PDK30s873351_94228,length=94228>
##contig=<ID=PDK30s873491_12595,length=12595>
##contig=<ID=PDK30s873531_144565,length=144565>
##contig=<ID=PDK30s873671_26654,length=26654>
##contig=<ID=PDK30s873681_85149,length=85149>
##contig=<ID=PDK30s874111_46769,length=46769>
##contig=<ID=PDK30s874171_21840,length=21840>
##contig=<ID=PDK30s875551_108819,length=108819>
##contig=<ID=PDK30s875861_22935,length=22935>
##contig=<ID=PDK30s876141_57759,length=57759>
##contig=<ID=PDK30s876481_78666,length=78666>
##contig=<ID=PDK30s876721_66159,length=66159>
##contig=<ID=PDK30s877041_27335,length=27335>
##contig=<ID=PDK30s877681_18642,length=18642>
##contig=<ID=PDK30s877781_61414,length=61414>
##contig=<ID=PDK30s877911_26213,length=26213>
##contig=<ID=PDK30s878241_16173,length=16173>
##contig=<ID=PDK30s878311_59888,length=59888>
##contig=<ID=PDK30s878581_29218,length=29218>
##contig=<ID=PDK30s879811_63839,length=63839>
##contig=<ID=PDK30s880531_10681,length=10681>
##contig=<ID=PDK30s880811_51103,length=51103>
##contig=<ID=PDK30s881571_721,length=721>
##contig=<ID=PDK30s881681_1917,length=1917>
##contig=<ID=PDK30s882721_18755,length=18755>
##contig=<ID=PDK30s882821_78221,length=78221>
##contig=<ID=PDK30s883051_41341,length=41341>
##contig=<ID=PDK30s883321_10782,length=10782>
##contig=<ID=PDK30s883461_19171,length=19171>
##contig=<ID=PDK30s883591_43342,length=43342>
##contig=<ID=PDK30s883711_22356,length=22356>
##contig=<ID=PDK30s883781_37885,length=37885>
##contig=<ID=PDK30s883991_24994,length=24994>
##contig=<ID=PDK30s884811_31348,length=31348>
##contig=<ID=PDK30s885171_10977,length=10977>
##contig=<ID=PDK30s885561_40709,length=40709>
##contig=<ID=PDK30s885861_12831,length=12831>
##contig=<ID=PDK30s886401_96588,length=96588>
##contig=<ID=PDK30s886402_203576,length=203576>
##contig=<ID=PDK30s886721_37708,length=37708>
##contig=<ID=PDK30s887211_116427,length=116427>
##contig=<ID=PDK30s887701_2283,length=2283>
##contig=<ID=PDK30s888161_58541,length=58541>
##contig=<ID=PDK30s888301_60880,length=60880>
##contig=<ID=PDK30s888671_19886,length=19886>
##contig=<ID=PDK30s888911_2991,length=2991>
##contig=<ID=PDK30s889671_16574,length=16574>
##contig=<ID=PDK30s890911_82408,length=82408>
##contig=<ID=PDK30s891361_36757,length=36757>
##contig=<ID=PDK30s891421_21348,length=21348>
##contig=<ID=PDK30s891531_15424,length=15424>
##contig=<ID=PDK30s892821_1930,length=1930>
##contig=<ID=PDK30s892861_75028,length=75028>
##contig=<ID=PDK30s893371_72155,length=72155>
##contig=<ID=PDK30s893401_56323,length=56323>
##contig=<ID=PDK30s894191_15801,length=15801>
##contig=<ID=PDK30s896621_301619,length=301619>
##contig=<ID=PDK30s896821_69066,length=69066>
##contig=<ID=PDK30s896901_115834,length=115834>
##contig=<ID=PDK30s897141_30448,length=30448>
##contig=<ID=PDK30s897151_36048,length=36048>
##contig=<ID=PDK30s897291_68718,length=68718>
##contig=<ID=PDK30s897881_85922,length=85922>
##contig=<ID=PDK30s898331_2141,length=2141>
##contig=<ID=PDK30s898701_90160,length=90160>
##contig=<ID=PDK30s898721_17339,length=17339>
##contig=<ID=PDK30s899751_55387,length=55387>
##contig=<ID=PDK30s900301_35350,length=35350>
##contig=<ID=PDK30s900381_66409,length=66409>
##contig=<ID=PDK30s900751_44476,length=44476>
##contig=<ID=PDK30s902331_31826,length=31826>
##contig=<ID=PDK30s902761_62885,length=62885>
##contig=<ID=PDK30s903482_15385,length=15385>
##contig=<ID=PDK30s903491_138999,length=138999>
##contig=<ID=PDK30s904561_136208,length=136208>
##contig=<ID=PDK30s904851_19197,length=19197>
##contig=<ID=PDK30s905011_48078,length=48078>
##contig=<ID=PDK30s905941_44215,length=44215>
##contig=<ID=PDK30s906411_19299,length=19299>
##contig=<ID=PDK30s907021_161609,length=161609>
##contig=<ID=PDK30s907631_24407,length=24407>
##contig=<ID=PDK30s907721_54109,length=54109>
##contig=<ID=PDK30s907811_40683,length=40683>
##contig=<ID=PDK30s908371_28684,length=28684>
##contig=<ID=PDK30s909891_35012,length=35012>
##contig=<ID=PDK30s909931_12823,length=12823>
##contig=<ID=PDK30s910671_23114,length=23114>
##contig=<ID=PDK30s911361_16417,length=16417>
##contig=<ID=PDK30s912081_22988,length=22988>
##contig=<ID=PDK30s912581_101653,length=101653>
##contig=<ID=PDK30s913031_37957,length=37957>
##contig=<ID=PDK30s913211_108020,length=108020>
##contig=<ID=PDK30s913641_26155,length=26155>
##contig=<ID=PDK30s915331_85394,length=85394>
##contig=<ID=PDK30s915541_28960,length=28960>
##contig=<ID=PDK30s916911_22184,length=22184>
##contig=<ID=PDK30s917631_18511,length=18511>
##contig=<ID=PDK30s917711_7788,length=7788>
##contig=<ID=PDK30s918151_47516,length=47516>
##contig=<ID=PDK30s918561_256344,length=256344>
##contig=<ID=PDK30s919261_41912,length=41912>
##contig=<ID=PDK30s920331_19471,length=19471>
##contig=<ID=PDK30s920631_25653,length=25653>
##contig=<ID=PDK30s920971_739,length=739>
##contig=<ID=PDK30s921311_33283,length=33283>
##contig=<ID=PDK30s921481_7336,length=7336>
##contig=<ID=PDK30s922321_8347,length=8347>
##contig=<ID=PDK30s923421_10790,length=10790>
##contig=<ID=PDK30s923901_18749,length=18749>
##contig=<ID=PDK30s923921_69276,length=69276>
##contig=<ID=PDK30s924361_18670,length=18670>
##contig=<ID=PDK30s925161_31314,length=31314>
##contig=<ID=PDK30s927591_12116,length=12116>
##contig=<ID=PDK30s927701_20542,length=20542>
##contig=<ID=PDK30s928161_54772,length=54772>
##contig=<ID=PDK30s928521_20019,length=20019>
##contig=<ID=PDK30s928961_5497,length=5497>
##contig=<ID=PDK30s929081_76837,length=76837>
##contig=<ID=PDK30s929151_20831,length=20831>
##contig=<ID=PDK30s929371_25679,length=25679>
##contig=<ID=PDK30s929971_16737,length=16737>
##contig=<ID=PDK30s930021_40020,length=40020>
##contig=<ID=PDK30s931481_195708,length=195708>
##contig=<ID=PDK30s931631_12978,length=12978>
##contig=<ID=PDK30s931821_63996,length=63996>
##contig=<ID=PDK30s933411_27859,length=27859>
##contig=<ID=PDK30s934551_90716,length=90716>
##contig=<ID=PDK30s934611_39088,length=39088>
##contig=<ID=PDK30s934811_140628,length=140628>
##contig=<ID=PDK30s935411_107759,length=107759>
##contig=<ID=PDK30s936561_87059,length=87059>
##contig=<ID=PDK30s938361_76723,length=76723>
##contig=<ID=PDK30s939551_50064,length=50064>
##contig=<ID=PDK30s939571_8685,length=8685>
##contig=<ID=PDK30s940621_41180,length=41180>
##contig=<ID=PDK30s940711_99900,length=99900>
##contig=<ID=PDK30s940741_73584,length=73584>
##contig=<ID=PDK30s941721_84322,length=84322>
##contig=<ID=PDK30s942051_46820,length=46820>
##contig=<ID=PDK30s942491_93039,length=93039>
##contig=<ID=PDK30s942741_26464,length=26464>
##contig=<ID=PDK30s942781_3488,length=3488>
##contig=<ID=PDK30s943011_36680,length=36680>
##contig=<ID=PDK30s943301_373029,length=373029>
##contig=<ID=PDK30s943501_13093,length=13093>
##contig=<ID=PDK30s944251_16459,length=16459>
##contig=<ID=PDK30s944401_24269,length=24269>
##contig=<ID=PDK30s944691_7443,length=7443>
##contig=<ID=PDK30s944721_72183,length=72183>
##contig=<ID=PDK30s945381_95845,length=95845>
##contig=<ID=PDK30s945591_63878,length=63878>
##contig=<ID=PDK30s946171_14654,length=14654>
##contig=<ID=PDK30s946431_184546,length=184546>
##contig=<ID=PDK30s946441_51298,length=51298>
##contig=<ID=PDK30s947291_28366,length=28366>
##contig=<ID=PDK30s947811_6417,length=6417>
##contig=<ID=PDK30s948701_72364,length=72364>
##contig=<ID=PDK30s949351_62896,length=62896>
##contig=<ID=PDK30s949401_26254,length=26254>
##contig=<ID=PDK30s951221_111947,length=111947>
##contig=<ID=PDK30s952041_19246,length=19246>
##contig=<ID=PDK30s952341_27145,length=27145>
##contig=<ID=PDK30s952471_59578,length=59578>
##contig=<ID=PDK30s952581_22889,length=22889>
##contig=<ID=PDK30s953791_63064,length=63064>
##contig=<ID=PDK30s954291_19437,length=19437>
##contig=<ID=PDK30s955921_24227,length=24227>
##contig=<ID=PDK30s956031_72241,length=72241>
##contig=<ID=PDK30s957301_18628,length=18628>
##contig=<ID=PDK30s957661_52400,length=52400>
##contig=<ID=PDK30s958511_18555,length=18555>
##contig=<ID=PDK30s959841_46441,length=46441>
##contig=<ID=PDK30s960161_92679,length=92679>
##contig=<ID=PDK30s960261_91632,length=91632>
##contig=<ID=PDK30s960321_20167,length=20167>
##contig=<ID=PDK30s961221_85498,length=85498>
##contig=<ID=PDK30s961251_29257,length=29257>
##contig=<ID=PDK30s963741_15985,length=15985>
##contig=<ID=PDK30s966621_73334,length=73334>
##contig=<ID=PDK30s966651_14084,length=14084>
##contig=<ID=PDK30s966741_39640,length=39640>
##contig=<ID=PDK30s967081_93581,length=93581>
##contig=<ID=PDK30s968331_33459,length=33459>
##contig=<ID=PDK30s969931_113760,length=113760>
##contig=<ID=PDK30s970631_78015,length=78015>
##contig=<ID=PDK30s970711_710,length=710>
##contig=<ID=PDK30s972581_14889,length=14889>
##contig=<ID=PDK30s972611_63245,length=63245>
##contig=<ID=PDK30s973011_65558,length=65558>
##contig=<ID=PDK30s974151_116161,length=116161>
##contig=<ID=PDK30s974261_4607,length=4607>
##contig=<ID=PDK30s974381_8536,length=8536>
##contig=<ID=PDK30s975101_75785,length=75785>
##contig=<ID=PDK30s975551_30947,length=30947>
##contig=<ID=PDK30s975611_26692,length=26692>
##contig=<ID=PDK30s975801_53820,length=53820>
##contig=<ID=PDK30s978351_21127,length=21127>
##contig=<ID=PDK30s978611_10018,length=10018>
##contig=<ID=PDK30s978621_48090,length=48090>
##contig=<ID=PDK30s978861_44623,length=44623>
##contig=<ID=PDK30s979941_43939,length=43939>
##contig=<ID=PDK30s980891_12154,length=12154>
##contig=<ID=PDK30s982341_67430,length=67430>
##contig=<ID=PDK30s982961_15849,length=15849>
##contig=<ID=PDK30s983271_1696,length=1696>
##contig=<ID=PDK30s983711_73755,length=73755>
##contig=<ID=PDK30s983831_24067,length=24067>
##contig=<ID=PDK30s984601_19978,length=19978>
##contig=<ID=PDK30s984861_65345,length=65345>
##contig=<ID=PDK30s985551_58877,length=58877>
##contig=<ID=PDK30s985961_58595,length=58595>
##contig=<ID=PDK30s986231_20888,length=20888>
##contig=<ID=PDK30s987991_130592,length=130592>
##contig=<ID=PDK30s989541_63684,length=63684>
##contig=<ID=PDK30s989601_106098,length=106098>
##contig=<ID=PDK30s989611_17664,length=17664>
##contig=<ID=PDK30s991121_57697,length=57697>
##contig=<ID=PDK30s991431_21898,length=21898>
##contig=<ID=PDK30s991471_58807,length=58807>
##contig=<ID=PDK30s992281_98334,length=98334>
##contig=<ID=PDK30s992571_49040,length=49040>
##contig=<ID=PDK30s992881_62450,length=62450>
##contig=<ID=PDK30s993581_24715,length=24715>
##contig=<ID=PDK30s993771_6872,length=6872>
##contig=<ID=PDK30s995361_22378,length=22378>
##contig=<ID=PDK30s996131_55675,length=55675>
##contig=<ID=PDK30s996221_6015,length=6015>
##contig=<ID=PDK30s996501_24347,length=24347>
##contig=<ID=PDK30s996891_58215,length=58215>
##contig=<ID=PDK30s997181_39705,length=39705>
##contig=<ID=PDK30s997691_18940,length=18940>
##contig=<ID=PDK30s998691_45338,length=45338>
##contig=<ID=PDK30s999111_20434,length=20434>
##contig=<ID=PDK30s999931_120044,length=120044>
##ALT=<ID=*,Description="Represents allele(s) other than observed.">
##INFO=<ID=INDEL,Number=0,Type=Flag,Description="Indicates that the variant is an INDEL.">
##INFO=<ID=IDV,Number=1,Type=Integer,Description="Maximum number of reads supporting an indel">
##INFO=<ID=IMF,Number=1,Type=Float,Description="Maximum fraction of reads supporting an indel">
##INFO=<ID=DP,Number=1,Type=Integer,Description="Raw read depth">
##INFO=<ID=VDB,Number=1,Type=Float,Description="Variant Distance Bias for filtering splice-site artefacts in RNA-seq data (bigger is better)",Version=3>
##INFO=<ID=RPB,Number=1,Type=Float,Description="Mann-Whitney U test of Read Position Bias (bigger is better)">
##INFO=<ID=MQB,Number=1,Type=Float,Description="Mann-Whitney U test of Mapping Quality Bias (bigger is better)">
##INFO=<ID=BQB,Number=1,Type=Float,Description="Mann-Whitney U test of Base Quality Bias (bigger is better)">
##INFO=<ID=MQSB,Number=1,Type=Float,Description="Mann-Whitney U test of Mapping Quality vs Strand Bias (bigger is better)">
##INFO=<ID=SGB,Number=1,Type=Float,Description="Segregation based metric.">
##INFO=<ID=MQ0F,Number=1,Type=Float,Description="Fraction of MQ0 reads (smaller is better)">
##FORMAT=<ID=PL,Number=G,Type=Integer,Description="List of Phred-scaled genotype likelihoods">
##FORMAT=<ID=DP,Number=1,Type=Integer,Description="Number of high-quality bases">
##FORMAT=<ID=AD,Number=R,Type=Integer,Description="Allelic depths">
##FORMAT=<ID=GT,Number=1,Type=String,Description="Genotype">
##INFO=<ID=ICB,Number=1,Type=Float,Description="Inbreeding Coefficient Binomial test (bigger is better)">
##INFO=<ID=HOB,Number=1,Type=Float,Description="Bias in the number of HOMs number (smaller is better)">
##INFO=<ID=DP4,Number=4,Type=Integer,Description="Number of high-quality ref-forward , ref-reverse, alt-forward and alt-reverse bases">
##INFO=<ID=MQ,Number=1,Type=Integer,Description="Average mapping quality">
##bcftools_callVersion=1.3.1+htslib-1.3.1
##bcftools_callCommand=call -vmO z -o Municipality.vcf.gz
##source_20180224.1=vcf-merge(v0.1.14-12-gcdb80b8) Date_Fruit_DP10_SNPUpdate_Maxmissing0.6_Indv0.3_Maxmissing0.9_Alleles2_Hwe6_CommonSNPs3.recode.vcf.gz OutGroup_DP10_SNPUpdate_Maxmissing0.6_Indv0.3_Maxmissing0.9_Alleles2_Hwe6_CommonSNPs3.recode.vcf.gz Municipality_DP10_ID_SNPID_Maxmissing0.6_Indv0.3_Maxmissing0.9_Alleles2_Hwe6_CommonSNPs3.recode.vcf.gz
##sourceFiles_20180224.1=0:Date_Fruit_DP10_SNPUpdate_Maxmissing0.6_Indv0.3_Maxmissing0.9_Alleles2_Hwe6_CommonSNPs3.recode.vcf.gz,1:OutGroup_DP10_SNPUpdate_Maxmissing0.6_Indv0.3_Maxmissing0.9_Alleles2_Hwe6_CommonSNPs3.recode.vcf.gz,2:Municipality_DP10_ID_SNPID_Maxmissing0.6_Indv0.3_Maxmissing0.9_Alleles2_Hwe6_CommonSNPs3.recode.vcf.gz
##INFO=<ID=SF,Number=.,Type=String,Description="Source File (index to sourceFiles, f when filtered)">
##INFO=<ID=AC,Number=.,Type=Integer,Description="Allele count in genotypes">
##INFO=<ID=AN,Number=1,Type=Integer,Description="Total number of alleles in called genotypes">
#CHROM	POS	ID	REF	ALT	QUAL	FILTER	INFO	FORMAT	01-ASL-AE	02-PRM1-IR	04-RB-IR	05-KHS-IR	06-YSH-AE	07-MTZ-AE	08-NWDR-AE	10-SHSH-AE	12-	13-MBR-AE	15-JBR-AE	16-BMN-AE	17-SFWN-AE	18-SD-EG	19-GG-EG	20-GHZL-EG	21-MLKB-EG	22-BRM-IQ	23-MLMD-IQ	24-KHYR-IQ	25-BRN-PK	26-SNGL-PK	27-ASL-PK	28-GRTH-PK	29-ZYK-PK	30-BRML-LY	31-BRN-LY	32-ABL-LY	36-AJWM-SA	37-SFWM-SA	38-SGR-SA	39-RSHDY-SA	40-NBTST-SA	42-SHSHR-SA	44-MBRM-SA	46-NBTL-SA	48-MBRM-QA	49-SKR-QA	50-KHDR-QA	51-DRDT-QA	52-SFR-QA	53-SFW-SA	69-MDJL-US	56-SQ-QA	57-SFW-SA	58-AG-AE	60-ALG-TN	62-GRNJ-TN	63-NFRD-TN	70-SKR-SA	55-KHNZ-SA	71-FGGHD-MA	77-HFS-MA	120-ADBJ-DZ	122-TMJT-DZ	139-SIWA-EG	144-BRKW-SD	147-KTR-AE	238-BTMD-US	242-BTKL-US	265-BM-US	41-SFR-SA	45-MDJL-SA	54-MBRM-SA	09-ZML-KSA	14-SLTN-AE	34-SGDR-SA	35-KHDR-SA	43-KHLS-QA	64-DGTNR-TN	72-MJLA-MA	73-JHL-MA	74-TDMN-MA	75-SYR-MA	76-MJSR-EG	78-BZGZ-MA	79-BKHD-MA	80-AGA-MA	81-LKL-MA	82-NJD-MA	83-WRDN-MA	84-BDJJ-MA	85-AZGHZ-MA	86-BSLKH-MA	87-TZGRT-MA	88-TMRT-MA	89-KLMR-MA	90-MJL-MA	91-BLZT-MA	92-SHTW-MA	93-BSDN-MA	94-MKRM-MA	95-KLMK-MA	97-THMT-MA	98-BFGS-MA	99-MJN-MA	100-BSKR-MA	101-ADM-MA	102-KLYS-MA	103-	104-BZKR-MA	105-ZGHL-EG	106-TFNY-DZ	107-AGR-DZ	108-DGBD-DZ	109-DGNH-DZ	110-TKBS-DZ	111-TNSR-DZ	112-ADAL-DZ	113-TBCHT-DZ	115-TNR-DZ	116-AMRY-DZ	117-DGNR-DZ	118-DGMB-DZ	119-TLMS-DZ	121-TNKN-DZ	123-BMKF-DZ	124-GHRS-DZ	125-DGL-DZ	126-TGBT-DZ	127-BTSK-DZ	128-DGLT-DZ	129-ADMN-DZ	130-ADTN-DZ	131-HMR-DZ	132-YTM-DZ	133-HRY-DZ	134-BRHI-JO	135-DGNR-JO	136-ZHD-JO	137-LULU-JO	138-KDRW-JO	140-ABL-LY	141-SEED-LY	142-KMSD-SD	143-GRDL-SD	146-ADQM-SA	148-MSL-AE	150-SLG-AE	151-HMSR-IR	227-MNSW-EG	228-BNI-EG	229-BNTG-SD	230-ABD-EG	231-RSH-SD	232-NHL-AE	233-NGL-AE	234-NBT-EG	235-DBS-AE	236-DBS-AE	237-HRA-US	239-HYN-US	240-HZ-US	241-PGAN-US	244-TRY-US	245-HRF1-US	246-AMHJ-US	248-BDRY-US	249-TDDG-US	250-KHR-US	251-ABF1-US	252-HMA-US	254-MNK-US	255-TBZ-US	256-TDL-US	258-TJ-US	259-ARI-US	260-HNY-US	261-MJF1-US	262-ZD-US	263-DGB-US	264-TRDG-US	266-TKDR-US	267-ERS-US	268-ABD-US	269-BSPX-US	270-KSTW-US	271-TR-US	272-SYR-US	P10-SEN-US	P12-HAN-US	P14-HAN-US	P15-HAN-US	P16-HAN-US	P20-REC-US	P20a-REC-US	P22-REC-US	P23-SYL-US	P24-SYL-US	P26-SYL-US	P3-ROE-US	P4-ROE-US	P5-ROE-US	P6-CAN-US	P7-CAN-US	P7a-CAN-US	P8-CAN-US	P9-CAN-US	10G-MUN-QA	11G-MUN-QA	12G-MUN-QA	13G-MUN-QA	14G-MUN-QA	17G-MUN-QA	1F-MUN-QA	1G-MUN-QA	20G-MUN-QA	21G-MUN-QA	22G-MUN-QA	25G-MUN-QA	26G-MUN-QA	27G-MUN-QA	28G-MUN-QA	29G-MUN-QA	30G-MUN-QA	31G-MUN-QA	32G-MUN-QA	33G-MUN-QA	34G-MUN-QA	35G-MUN-QA	36G-MUN-QA	37G-MUN-QA	3G-MUN-QA	4G-MUN-QA	5G-MUN-QA	6F-MUN-QA	8F-MUN-QA	9F-MUN-QA	10D-MUN-QA	10E-MUN-QA	1A-MUN-QA	1D-MUN-QA	1E-MUN-QA	2D-MUN-QA	2E-MUN-QA	3C-MUN-QA	3D-MUN-QA	4A-MUN-QA	4B-MUN-QA	4D-MUN-QA	4E-MUN-QA	5A-MUN-QA	5B-MUN-QA	5C-MUN-QA	6A-MUN-QA	6B-MUN-QA	7B-MUN-QA	8A-MUN-QA	8B-MUN-QA	8D-MUN-QA	8E-MUN-QA	9A-MUN-QA	9E-MUN-QA
PDK30s6550926_470468	234477	PDK30s6550926_470468:234477	G	A	999	.	.	GT:AD:PL:GQ:DP	0/0:.:0,42,152:.:14	0/1:.:55,0,128:.:22	0/1:.:109,0,120:.:43	0/1:.:97,0,135:.:36	0/0:.:0,117,139:.:39	0/0:.:0,117,206:.:39	./.:.:0,18,95:.:6	1/1:.:195,93,0:.:31	1/1:.:181,93,0:.:31	0/1:.:80,0,130:.:27	0/1:.:102,0,106:.:33	0/1:.:135,0,121:.:48	0/1:.:114,0,53:.:23	0/1:.:88,0,148:.:42	0/0:.:0,148,196:.:49	1/1:.:194,102,0:.:34	0/0:.:0,169,197:.:56	0/0:.:0,105,214:.:35	0/1:.:128,0,98:.:40	0/0:.:0,169,203:.:56	0/1:.:78,0,118:.:23	0/1:.:96,0,133:.:36	0/1:.:83,0,85:.:36	1/1:.:200,87,0:.:29	1/1:.:200,87,0:.:29	0/1:.:85,0,59:.:29	1/1:.:204,166,0:.:55	0/1:.:109,0,129:.:33	0/0:.:0,190,204:.:63	0/1:.:68,0,74:.:14	0/0:.:0,111,192:.:37	0/0:.:0,108,208:.:36	0/1:.:96,0,112:.:24	1/1:.:154,93,0:.:31	0/1:.:103,0,127:.:37	0/1:.:110,0,112:.:32	1/1:.:160,42,0:.:14	0/1:.:134,0,103:.:62	1/1:.:195,96,0:.:32	1/1:.:209,205,0:.:68	0/1:.:125,0,107:.:31	0/1:.:53,0,77:.:14	1/1:.:199,90,0:.:30	0/0:.:0,75,195:.:25	0/1:.:60,0,130:.:48	0/0:.:0,105,191:.:35	0/0:.:0,81,190:.:27	0/0:.:0,87,193:.:29	0/1:.:47,0,124:.:25	0/1:.:130,0,81:.:32	1/1:.:159,78,0:.:26	0/1:.:81,0,94:.:29	1/1:.:194,84,0:.:28	0/1:.:80,0,105:.:23	0/0:.:0,99,167:.:33	0/1:.:56,0,74:.:82	./.:.:93,21,0:.:7	1/1:.:137,87,0:.:29	0/1:.:106,0,83:.:31	0/1:.:56,0,61:.:54	0/0:.:0,60,183:.:20	0/1:.:119,0,129:.:43	1/1:.:181,108,0:.:36	1/1:.:209,105,0:.:35	0/0:.:0,99,194:.:33	0/1:.:89,0,93:.:39	0/0:.:0,129,164:.:43	0/1:.:139,0,79:.:33	0/0:.:0,96,161:.:32	0/1:.:29,0,99:.:15	1/1:.:204,190,0:.:63	1/1:.:176,96,0:.:52	1/1:.:194,96,0:.:32	0/1:.:120,0,82:.:33	0/1:.:114,0,74:.:23	0/1:.:95,0,96:.:31	0/1:.:137,0,82:.:43	0/1:.:116,0,119:.:57	1/1:.:201,87,0:.:29	0/1:.:80,0,131:.:29	1/1:.:199,102,0:.:34	1/1:.:214,108,0:.:36	0/1:.:100,0,100:.:34	0/1:.:115,0,117:.:37	0/1:.:113,0,133:.:49	1/1:.:201,154,0:.:51	0/1:.:107,0,124:.:72	1/1:.:188,69,0:.:23	0/1:.:116,0,47:.:27	0/0:.:0,105,171:.:35	0/1:.:105,0,74:.:20	0/0:.:0,93,181:.:31	1/1:.:170,48,0:.:16	1/1:.:183,60,0:.:20	0/1:.:129,0,29:.:21	0/0:.:0,66,154:.:22	0/0:.:0,66,183:.:22	0/0:.:0,57,178:.:19	0/1:.:51,0,127:.:29	0/0:.:0,18,112:.:19	0/0:.:0,115,208:.:46	0/0:.:0,78,140:.:26	0/1:.:65,0,119:.:36	0/0:.:0,78,181:.:26	0/0:.:0,75,168:.:25	0/1:.:66,0,127:.:23	0/0:.:0,82,171:.:34	0/1:.:81,0,115:.:23	1/1:.:187,90,0:.:30	0/0:.:0,72,185:.:24	0/1:.:120,0,100:.:31	0/0:.:0,154,189:.:51	0/1:.:37,0,129:.:21	0/0:.:0,18,149:.:19	1/1:.:149,36,0:.:12	1/1:.:174,48,0:.:29	0/0:.:0,114,198:.:38	0/1:.:116,0,125:.:54	0/1:.:107,0,118:.:34	0/0:.:0,81,139:.:27	0/1:.:108,0,98:.:27	1/1:.:121,39,0:.:13	0/1:.:61,0,108:.:22	0/0:.:0,75,175:.:25	1/1:.:194,84,0:.:28	1/1:.:197,99,0:.:33	0/1:.:129,0,77:.:27	1/1:.:145,60,0:.:20	0/1:.:4,0,125:.:29	1/1:.:186,93,0:.:31	0/1:.:66,0,82:.:16	0/0:.:0,93,199:.:31	0/1:.:131,0,112:.:40	0/1:.:60,0,59:.:16	1/1:.:115,84,0:.:28	0/0:.:0,105,194:.:35	0/0:.:0,138,190:.:46	0/1:.:96,0,124:.:37	0/1:.:119,0,86:.:35	0/1:.:111,0,86:.:36	0/1:.:90,0,125:.:31	0/1:.:118,0,82:.:26	0/0:.:0,114,174:.:38	0/1:.:100,0,106:.:28	1/1:.:178,63,0:.:21	0/1:.:110,0,110:.:34	0/1:.:106,0,89:.:22	1/1:.:145,42,0:.:14	1/1:.:185,66,0:.:22	1/1:.:187,90,0:.:30	0/0:.:0,84,197:.:28	0/1:.:101,0,84:.:22	0/1:.:57,0,100:.:20	0/0:.:0,63,120:.:21	0/0:.:0,175,179:.:58	0/0:.:0,66,97:.:35	0/1:.:107,0,94:.:52	0/0:.:0,63,178:.:21	0/1:.:104,0,125:.:60	0/1:.:135,0,66:.:58	1/1:.:132,36,0:.:12	0/0:.:0,148,196:.:49	0/1:.:58,0,44:.:31	0/1:.:39,0,98:.:17	0/1:.:69,0,89:.:22	0/1:.:103,0,122:.:37	0/0:.:0,195,192:.:72	0/0:.:0,148,207:.:49	1/1:.:187,126,0:.:42	1/1:.:87,184,0:.:61	0/1:.:61,0,137:.:30	0/0:.:0,111,131:.:37	0/1:.:68,0,96:.:30	0/0:.:0,196,211:.:65	0/1:.:122,0,66:.:22	1/1:.:188,123,0:.:41	1/1:.:186,100,0:.:40	0/1:.:132,0,61:.:25	0/0:.:0,163,178:.:54	1/1:.:198,81,0:78:27	1/1:.:152,39,0:36:13	1/1:.:197,111,0:99:37	1/1:.:183,60,0:57:20	1/1:.:201,81,0:78:27	1/1:.:171,63,0:60:21	1/1:.:154,42,0:39:14	1/1:.:195,66,0:63:22	1/1:.:211,105,0:99:35	1/1:.:180,96,0:93:32	1/1:.:198,81,0:78:27	1/1:.:170,69,0:66:23	1/1:.:199,90,0:87:30	1/1:.:208,102,0:99:34	0/0:.:0,69,162:66:23	0/0:.:0,63,144:60:21	0/0:.:0,75,198:72:25	0/0:.:0,163,203:99:54	0/0:.:0,63,178:60:21	1/1:2,253:255,255,0:.:255	0/0:262,2:0,255,255:.:264	1/1:0,246:255,255,0:.:246	1/1:5,245:255,255,0:.:250	1/1:0,76:255,229,0:.:76	1/1:3,255:255,255,0:.:258	1/1:0,145:255,255,0:.:145	0/1:82,174:243,0,133:.:256	0/0:114,0:0,255,255:.:114	0/0:251,0:0,255,255:.:251	0/0:248,0:0,255,255:.:248	0/1:101,149:255,0,198:.:250	1/1:0,255:255,255,0:.:255	0/1:113,140:255,0,225:.:253	0/0:183,0:0,255,255:.:183	0/0:249,0:0,255,255:.:249	0/1:144,59:107,0,210:.:203	0/1:90,95:230,0,225:.:185	0/0:249,0:0,255,255:.:249	0/1:90,163:252,0,165:.:254	0/1:157,95:178,0,250:.:252	0/0:252,0:0,255,255:.:252	0/1:27,29:196,0,192:.:56	0/1:14,84:128,0,22:.:99	1/1:0,252:255,255,0:.:252	0/0:249,1:0,255,255:.:250	1/1:1,264:255,255,0:.:265	1/1:24,212:240,237,0:.:236	0/0:150,0:0,255,255:.:150	1/1:0,255:255,255,0:.:255	0/1:70,116:214,0,158:.:187	0/0:113,0:0,255,255:.:113	1/1:0,268:255,255,0:.:268	0/1:54,178:180,0,27:.:232	1/1:0,250:255,255,0:.:250	0/1:177,96:156,0,255:.:273	0/0:174,0:0,255,255:.:174	1/1:0,46:224,138,0:.:46	1/1:0,47:224,141,0:.:47	1/1:3,259:255,255,0:.:262	0/1:146,62:116,0,220:.:208	0/1:39,23:160,0,183:.:62	1/1:0,133:255,255,0:.:133	0/0:270,0:0,255,255:.:270	0/1:92,120:248,0,217:.:212	0/0:127,0:0,255,255:.:127	0/0:265,1:0,255,255:.:266	0/0:157,0:0,255,255:.:157	0/0:260,0:0,255,255:.:260	1/1:0,260:255,255,0:.:260	0/0:154,0:0,255,255:.:154	0/0:253,0:0,255,255:.:253	1/1:0,265:255,255,0:.:265	0/0:106,0:0,255,255:.:106	1/1:2,265:255,255,0:.:267
PDK30s6550926_470468	436945	PDK30s6550926_470468:436945	A	T	999	.	.	GT:AD:DP:GQ:PL	1/1:.:17:.:176,51,0	1/1:.:25:.:200,75,0	0/1:.:29:.:128,0,73	1/1:.:38:.:205,114,0	0/1:.:30:.:112,0,102	0/0:.:29:.:0,87,205	./.:.:7:.:0,21,93	0/1:.:34:.:122,0,92	1/1:.:31:.:190,90,0	1/1:.:22:.:183,66,0	0/0:.:43:.:0,129,193	0/0:.:50:.:0,151,204	0/0:.:46:.:0,138,203	1/1:.:38:.:197,114,0	0/1:.:21:.:118,0,69	0/1:.:28:.:90,0,97	0/0:.:45:.:0,135,209	1/1:.:34:.:204,102,0	1/1:.:74:.:212,223,0	1/1:.:58:.:203,175,0	1/1:.:25:.:181,75,0	0/1:.:46:.:147,0,64	1/1:.:28:.:178,84,0	0/1:.:24:.:68,0,124	0/1:.:46:.:101,0,138	1/1:.:29:.:188,87,0	0/0:.:76:.:0,229,226	0/1:.:34:.:112,0,127	0/0:.:66:.:0,199,207	0/0:.:19:.:0,57,186	0/0:.:26:.:0,78,198	0/0:.:41:.:0,123,217	0/1:.:36:.:132,0,105	0/1:.:21:.:112,0,71	0/1:.:19:.:87,0,98	0/0:.:42:.:0,106,207	1/1:.:21:.:144,43,0	0/1:.:48:.:130,0,135	0/1:.:38:.:111,0,123	0/1:.:58:.:143,0,129	0/1:.:24:.:129,0,40	0/1:.:20:.:93,0,70	0/1:.:36:.:124,0,98	0/0:.:30:.:0,90,193	0/0:.:52:.:0,157,200	0/0:.:30:.:0,90,207	1/1:.:29:.:197,84,0	0/1:.:21:.:59,0,123	0/1:.:36:.:95,0,134	0/1:.:30:.:97,0,119	0/1:.:29:.:115,0,81	0/1:.:13:.:28,0,76	0/1:.:24:.:86,0,103	0/0:.:29:.:0,87,207	0/1:.:20:.:59,0,114	1/1:.:27:.:190,81,0	0/1:.:10:.:43,0,64	0/1:.:26:.:104,0,82	0/0:.:21:.:0,63,163	0/0:.:19:.:0,57,156	0/1:.:16:.:95,0,52	0/1:.:37:.:92,0,99	0/1:.:35:.:123,0,114	1/1:.:20:.:183,60,0	0/0:.:21:.:0,63,190	0/0:.:11:.:0,33,119	0/0:.:32:.:0,96,185	0/1:.:28:.:77,0,107	0/0:.:40:.:0,120,205	0/1:.:24:.:75,0,124	0/1:.:31:.:113,0,119	0/1:.:42:.:132,0,108	0/1:.:33:.:96,0,98	0/1:.:21:.:73,0,97	1/1:.:36:.:200,108,0	1/1:.:40:.:185,120,0	1/1:.:30:.:194,90,0	0/1:.:23:.:77,0,116	0/0:.:16:.:0,48,169	0/0:.:13:.:0,39,152	0/1:.:17:.:68,0,102	0/1:.:13:.:76,0,48	1/1:.:22:.:162,66,0	0/1:.:21:.:99,0,67	0/0:.:26:.:0,78,201	0/1:.:51:.:115,0,116	0/1:.:50:.:96,0,146	0/1:.:25:.:119,0,93	1/1:.:16:.:142,28,0	1/1:.:28:.:184,84,0	1/1:.:18:.:177,54,0	0/0:.:32:.:0,96,168	0/1:.:19:.:105,0,76	1/1:.:20:.:133,60,0	0/1:.:20:.:84,0,104	0/1:.:36:.:112,0,123	1/1:.:20:.:189,60,0	1/1:.:23:.:197,69,0	0/1:.:21:.:111,0,83	0/0:.:20:.:0,60,178	1/1:.:16:.:156,48,0	0/1:.:24:.:103,0,68	0/1:.:28:.:106,0,95	0/1:.:25:.:98,0,61	0/1:.:24:.:116,0,84	0/1:.:12:.:66,0,69	0/1:.:53:.:118,0,96	0/0:.:23:.:0,69,192	0/0:.:18:.:0,54,181	0/1:.:11:.:25,0,91	0/0:.:14:.:0,42,160	1/1:.:43:.:206,129,0	0/1:.:18:.:20,0,125	0/1:.:19:.:71,0,83	0/1:.:17:.:68,0,101	0/1:.:40:.:112,0,140	0/1:.:22:.:109,0,84	0/1:.:36:.:106,0,100	./.:.:7:.:51,0,31	0/1:.:17:.:40,0,114	0/0:.:32:.:0,96,180	0/1:.:19:.:68,0,105	0/0:.:11:.:0,33,144	0/0:.:25:.:0,75,192	0/1:.:32:.:105,0,108	0/1:.:30:.:130,0,52	0/1:.:38:.:121,0,119	0/1:.:26:.:137,0,24	0/1:.:37:.:138,0,52	0/1:.:32:.:74,0,141	0/1:.:10:.:92,0,8	1/1:.:41:.:194,103,0	0/1:.:29:.:84,0,133	1/1:.:10:.:88,30,0	./.:.:7:.:37,0,50	0/1:.:34:.:77,0,135	0/0:.:37:.:0,111,213	0/1:.:33:.:103,0,119	0/1:.:30:.:72,0,140	0/1:.:47:.:128,0,124	1/1:.:31:.:195,93,0	0/0:.:41:.:0,120,190	0/1:.:35:.:111,0,108	0/1:.:41:.:132,0,80	0/1:.:42:.:63,0,135	0/0:.:32:.:0,96,174	0/0:.:20:.:0,60,178	0/0:.:34:.:0,102,187	0/1:.:36:.:115,0,121	0/1:.:54:.:130,0,136	1/1:.:10:.:112,30,0	0/1:.:48:.:134,0,71	0/0:.:13:.:0,39,160	0/1:.:33:.:0,1,99	0/1:.:28:.:113,0,66	0/1:.:42:.:57,0,134	0/1:.:19:.:72,0,87	1/1:.:15:.:145,42,0	0/1:.:56:.:81,0,141	0/0:.:22:.:0,66,178	0/0:.:12:.:0,36,120	0/1:.:42:.:99,0,116	0/0:.:18:.:0,16,128	1/1:.:20:.:183,60,0	0/1:.:28:.:115,0,83	1/1:.:28:.:205,84,0	1/1:.:34:.:195,102,0	1/1:.:27:.:198,81,0	1/1:.:31:.:191,93,0	0/0:.:23:.:0,69,90	0/0:.:24:.:0,72,182	1/1:.:19:.:172,57,0	0/0:.:17:.:0,51,179	0/1:.:30:.:103,0,123	0/0:.:23:.:0,69,197	0/0:.:26:.:0,78,201	0/1:.:32:.:93,0,135	0/0:.:30:.:0,90,199	1/1:.:28:.:172,84,0	0/0:.:29:86:0,87,207	0/0:.:17:50:0,51,179	0/0:.:20:59:0,60,189	0/0:.:20:59:0,60,187	0/0:.:24:71:0,72,200	0/0:.:24:71:0,72,168	0/0:.:13:38:0,39,152	0/0:.:28:83:0,84,197	0/0:.:23:68:0,69,195	0/0:.:38:99:0,114,187	0/0:.:14:41:0,42,162	0/0:.:19:56:0,57,182	0/0:.:36:99:0,108,215	0/0:.:30:89:0,90,182	0/0:.:24:71:0,72,200	0/0:.:11:32:0,33,139	0/0:.:13:38:0,39,157	0/0:.:31:92:0,93,202	0/0:.:18:53:0,54,165	0/1:165,84:249:.:149,0,240	0/1:118,131:249:.:249,0,238	0/1:74,171:246:.:192,0,100	0/0:248,1:250:.:0,255,255	0/1:25,15:40:.:159,0,190	0/1:124,115:240:.:241,0,247	0/1:162,87:249:.:140,0,240	0/1:125,119:244:.:243,0,248	0/0:129,0:129:.:0,255,255	0/0:243,0:244:.:0,255,255	0/1:149,101:250:.:203,0,255	0/1:120,124:245:.:233,0,240	0/1:122,133:255:.:250,0,244	0/1:119,127:247:.:233,0,238	0/1:41,49:90:.:201,0,191	0/1:68,67:135:.:209,0,209	0/1:47,31:78:.:177,0,198	0/1:137,111:248:.:227,0,255	0/0:242,0:249:.:0,255,255	0/1:130,111:241:.:227,0,253	0/1:138,109:247:.:207,0,254	0/1:124,121:246:.:237,0,245	0/1:87,110:197:.:239,0,210	0/1:17,59:76:.:167,0,104	0/1:141,106:248:.:199,0,254	0/1:109,136:246:.:238,0,217	1/1:0,251:251:.:255,255,0	1/1:0,244:245:.:255,255,0	0/0:246,2:249:.:0,255,255	0/0:243,0:244:.:0,255,255	0/1:78,155:233:.:194,0,125	0/0:242,0:243:.:0,255,255	1/1:1,248:249:.:255,255,0	0/0:246,0:246:.:0,255,255	1/1:38,206:245:.:188,123,0	1/1:0,247:247:.:255,255,0	1/1:0,17:17:.:177,51,0	./.:0,0:0:.:0,0,0	1/1:1,229:232:.:255,255,0	0/1:73,20:94:.:59,0,163	1/1:0,33:33:.:195,99,0	1/1:0,240:240:.:255,255,0	0/0:154,37:191:.:0,35,166	0/0:249,0:249:.:0,255,255	0/1:29,34:63:.:159,0,177	0/0:240,0:240:.:0,255,255	0/0:250,0:250:.:0,255,255	0/0:108,0:108:.:0,255,255	0/0:247,0:247:.:0,255,255	1/1:0,254:254:.:255,255,0	0/0:246,0:246:.:0,255,255	0/0:247,0:247:.:0,255,255	1/1:0,239:239:.:255,255,0	0/0:236,0:237:.:0,255,255	0/0:249,0:249:.:0,255,255
PDK30s707661_411953	276748	PDK30s707661_411953:276748	G	T	999	.	.	GT:PL:GQ:DP:AD	0/1:107,0,76:.:19:.	0/1:95,0,130:.:29:.	0/1:101,0,127:.:31:.	0/0:0,93,202:.:31:.	1/1:193,87,0:.:29:.	0/0:0,135,184:.:45:.	0/0:0,57,156:.:19:.	0/1:69,0,102:.:35:.	0/0:0,66,163:.:22:.	0/0:0,81,190:.:27:.	0/0:0,105,182:.:35:.	0/0:0,126,205:.:42:.	0/0:0,48,172:.:16:.	0/1:126,0,96:.:33:.	0/1:139,0,59:.:29:.	1/1:192,102,0:.:34:.	0/0:0,123,201:.:41:.	1/1:188,111,0:.:37:.	0/0:0,166,191:.:55:.	1/1:204,160,0:.:53:.	0/0:0,90,196:.:30:.	1/1:200,111,0:.:37:.	0/0:0,120,202:.:40:.	0/0:0,82,202:.:33:.	0/1:127,0,60:.:30:.	1/1:192,66,0:.:22:.	0/1:103,0,139:.:62:.	1/1:183,69,0:.:23:.	0/1:149,0,111:.:64:.	0/0:0,78,180:.:26:.	1/1:186,72,0:.:24:.	1/1:193,99,0:.:33:.	0/0:0,78,186:.:26:.	0/1:98,0,93:.:21:.	0/0:0,108,193:.:36:.	0/1:126,0,134:.:52:.	0/0:0,60,189:.:20:.	0/0:0,126,209:.:42:.	0/1:89,0,110:.:25:.	0/1:117,0,137:.:54:.	1/1:194,81,0:.:27:.	0/0:0,36,153:.:12:.	0/0:0,123,208:.:41:.	1/1:213,123,0:.:41:.	0/0:0,187,208:.:62:.	1/1:187,90,0:.:30:.	0/0:0,72,198:.:24:.	0/0:0,78,203:.:26:.	1/1:187,60,0:.:20:.	0/0:0,126,205:.:42:.	0/1:78,0,91:.:21:.	0/1:119,0,111:.:33:.	0/0:0,105,201:.:35:.	0/0:0,60,145:.:20:.	0/1:35,0,64:.:19:.	0/1:133,0,134:.:57:.	0/1:132,0,88:.:42:.	0/1:120,0,112:.:45:.	0/1:75,0,109:.:41:.	1/1:154,21,0:.:40:.	0/1:66,0,100:.:23:.	1/1:169,72,0:.:24:.	0/0:0,57,156:.:19:.	0/0:0,108,208:.:36:.	1/1:183,87,0:.:29:.	0/1:117,0,88:.:65:.	1/1:183,114,0:.:38:.	1/1:168,96,0:.:32:.	0/0:0,123,188:.:41:.	1/1:192,111,0:.:37:.	0/0:0,166,194:.:55:.	0/0:0,135,199:.:45:.	0/0:0,78,167:.:26:.	0/0:0,73,161:.:31:.	0/1:108,0,143:.:48:.	1/1:206,117,0:.:39:.	1/1:207,135,0:.:45:.	0/1:130,0,118:.:58:.	0/0:0,102,179:.:35:.	0/1:121,0,119:.:40:.	0/0:0,105,194:.:35:.	0/1:92,0,122:.:27:.	0/1:144,0,77:.:45:.	0/1:79,0,137:.:30:.	0/0:0,126,207:.:42:.	1/1:189,190,0:.:63:.	0/1:138,0,132:.:67:.	0/0:0,151,184:.:50:.	0/1:114,0,87:.:26:.	1/1:202,111,0:.:37:.	0/1:52,0,111:.:19:.	1/1:191,105,0:.:35:.	0/1:75,0,76:.:19:.	0/1:122,0,31:.:19:.	0/1:95,0,59:.:44:.	0/0:0,78,181:.:26:.	0/1:96,0,95:.:20:.	1/1:205,84,0:.:28:.	0/1:59,0,100:.:22:.	0/1:127,0,49:.:24:.	0/1:128,0,109:.:36:.	0/1:106,0,84:.:31:.	0/1:95,0,120:.:33:.	0/0:0,78,186:.:26:.	0/0:0,93,202:.:31:.	1/1:178,63,0:.:21:.	0/1:136,0,128:.:58:.	0/0:0,69,197:.:23:.	0/0:0,93,210:.:31:.	0/0:0,69,188:.:23:.	0/0:0,69,188:.:23:.	0/0:0,102,192:.:34:.	1/1:146,45,0:.:15:.	1/1:202,75,0:.:25:.	0/0:0,129,186:.:43:.	1/1:164,33,0:.:35:.	0/1:89,0,87:.:23:.	1/1:193,148,0:.:49:.	1/1:189,60,0:.:20:.	0/1:120,0,89:.:27:.	0/1:111,0,121:.:40:.	0/1:80,0,94:.:45:.	0/0:0,66,171:.:22:.	0/1:68,0,136:.:29:.	0/0:0,69,177:.:23:.	0/1:96,0,108:.:24:.	0/1:114,0,79:.:26:.	0/1:93,0,96:.:20:.	1/1:193,138,0:.:46:.	0/0:0,93,202:.:31:.	0/1:90,0,90:.:24:.	0/0:0,120,199:.:40:.	1/1:152,99,0:.:33:.	0/1:83,0,91:.:21:.	0/1:70,0,138:.:30:.	0/0:0,93,169:.:31:.	0/1:67,0,117:.:21:.	0/0:0,175,185:.:58:.	0/1:103,0,127:.:37:.	0/1:123,0,83:.:38:.	0/1:106,0,139:.:41:.	0/1:124,0,107:.:35:.	0/0:0,90,182:.:30:.	0/1:106,0,82:.:26:.	1/1:188,66,0:.:22:.	0/0:0,114,198:.:38:.	0/0:0,90,155:.:30:.	0/0:0,87,164:.:29:.	0/0:0,78,159:.:26:.	0/0:0,87,183:.:29:.	1/1:146,48,0:.:16:.	0/1:138,0,135:.:51:.	0/1:92,0,108:.:34:.	0/1:71,0,62:.:33:.	0/1:105,0,135:.:79:.	0/1:121,0,132:.:57:.	0/1:105,0,92:.:58:.	0/1:88,0,47:.:17:.	0/1:113,0,133:.:46:.	0/0:0,132,205:.:44:.	0/1:92,0,81:.:17:.	1/1:194,105,0:.:35:.	0/1:65,0,41:.:20:.	0/0:0,36,135:.:12:.	1/1:179,81,0:.:27:.	0/1:111,0,72:.:21:.	0/1:137,0,129:.:49:.	1/1:191,114,0:.:38:.	0/1:117,0,120:.:39:.	0/0:0,54,92:.:18:.	0/1:138,0,106:.:38:.	1/1:160,148,0:.:49:.	0/1:115,0,99:.:35:.	0/1:101,0,122:.:40:.	1/1:173,81,0:.:27:.	0/1:96,0,143:.:45:.	0/1:92,0,117:.:32:.	0/0:0,94,180:.:38:.	0/1:100,0,143:.:80:.	1/1:179,135,0:99:45:.	1/1:156,57,0:54:19:.	1/1:168,69,0:66:23:.	1/1:152,63,0:60:21:.	1/1:167,84,0:81:28:.	1/1:169,87,0:84:29:.	1/1:132,36,0:33:12:.	1/1:159,78,0:75:26:.	1/1:168,81,0:78:27:.	1/1:158,66,0:63:22:.	1/1:167,105,0:99:35:.	1/1:156,87,0:84:29:.	1/1:160,84,0:81:28:.	1/1:170,126,0:99:42:.	1/1:152,63,0:60:21:.	1/1:162,75,0:72:25:.	1/1:151,54,0:51:18:.	1/1:179,111,0:99:37:.	1/1:166,66,0:63:22:.	0/0:0,255,255:.:180:180,0	0/0:0,255,255:.:87:87,0	0/1:204,0,255:.:250:148,101	1/1:255,255,0:.:251:0,251	0/0:0,78,227:.:26:26,0	0/1:240,0,255:.:245:128,117	1/1:255,255,0:.:250:0,250	0/1:253,0,252:.:252:126,126	0/0:0,138,238:.:46:46,0	0/0:0,255,255:.:249:249,0	0/1:255,0,226:.:242:108,134	0/1:242,0,249:.:249:129,120	0/1:250,0,247:.:252:125,127	0/1:255,0,189:.:250:98,152	0/1:203,0,155:.:119:40,79	0/1:217,0,255:.:237:135,102	0/1:137,0,194:.:117:81,35	0/0:0,255,255:.:249:249,0	1/1:255,255,0:.:251:0,251	0/0:0,255,255:.:248:248,0	0/0:0,255,255:.:248:241,7	0/1:241,0,255:.:246:130,116	0/1:222,0,167:.:185:67,118	0/1:222,0,217:.:162:79,83	0/1:202,0,254:.:250:148,102	0/0:0,255,255:.:249:246,3	0/0:0,255,255:.:246:243,3	1/1:255,255,0:.:246:0,246	0/0:0,255,255:.:249:249,0	./.:0,0,0:.:0:0,0	1/1:255,255,0:.:248:0,248	0/0:0,255,255:.:249:249,0	0/1:246,0,160:.:247:86,161	1/1:255,255,0:.:247:0,247	1/1:255,255,0:.:244:0,243	0/1:107,0,224:.:250:175,75	0/0:0,255,255:.:91:91,0	0/0:0,255,255:.:196:196,0	0/1:183,0,209:.:161:93,68	0/0:0,255,255:.:249:249,0	./.:0,0,0:.:0:0,0	0/1:238,0,167:.:249:95,154	./.:116,12,0:.:4:0,4	0/0:0,255,255:.:250:250,0	0/0:0,63,213:.:21:21,0	1/1:255,255,0:.:248:0,248	0/0:0,255,255:.:246:245,0	0/0:0,255,255:.:248:248,0	0/0:0,255,255:.:174:174,0	0/1:64,0,197:.:220:161,59	0/0:0,255,255:.:249:249,0	0/0:0,66,212:.:22:22,0	0/1:253,0,255:.:247:125,122	0/1:240,0,232:.:248:123,125	1/1:214,120,0:.:242:39,203
PDK30s943301_373029	279541	PDK30s943301_373029:279541	G	A	999	.	.	GT:PL:DP:GQ:AD	0/0:0,60,187:20:.:.	0/0:0,114,217:38:.:.	0/0:0,129,204:43:.:.	1/1:192,90,0:30:.:.	0/1:90,0,130:36:.:.	0/1:105,0,135:35:.:.	0/0:0,78,175:26:.:.	0/1:8,0,123:27:.:.	0/0:0,111,188:37:.:.	0/0:0,90,203:30:.:.	0/0:0,90,170:30:.:.	0/0:0,123,217:41:.:.	0/0:0,127,211:49:.:.	0/1:87,0,135:36:.:.	0/1:92,0,115:30:.:.	0/0:0,72,152:24:.:.	0/1:134,0,116:46:.:.	0/0:0,93,191:31:.:.	0/0:0,108,200:36:.:.	0/0:0,193,205:64:.:.	1/1:203,78,0:26:.:.	0/1:118,0,124:33:.:.	0/0:0,63,176:34:.:.	1/1:197,75,0:25:.:.	0/1:138,0,124:45:.:.	0/1:80,0,104:20:.:.	0/0:0,228,209:83:.:.	0/0:0,75,201:25:.:.	0/1:138,0,128:64:.:.	0/0:0,72,192:24:.:.	0/1:131,0,117:39:.:.	0/1:74,0,147:38:.:.	0/0:0,63,188:21:.:.	0/1:115,0,106:28:.:.	0/0:0,132,218:44:.:.	0/1:92,0,136:35:.:.	0/0:0,63,193:21:.:.	0/1:119,0,141:49:.:.	0/1:97,0,125:28:.:.	0/1:118,0,145:55:.:.	0/0:0,84,194:28:.:.	0/0:0,54,184:18:.:.	1/1:197,81,0:27:.:.	0/1:135,0,110:37:.:.	0/0:0,193,225:64:.:.	0/1:90,0,129:31:.:.	1/1:188,72,0:24:.:.	0/0:0,54,172:18:.:.	1/1:196,76,0:32:.:.	0/1:138,0,116:41:.:.	0/0:0,96,180:32:.:.	1/1:200,108,0:36:.:.	0/0:0,108,208:36:.:.	1/1:143,16,0:18:.:.	0/0:0,117,197:39:.:.	0/1:109,0,96:41:.:.	0/1:93,0,96:25:.:.	0/0:0,205,189:68:.:.	0/0:0,90,170:30:.:.	0/0:0,255,184:117:.:.	0/0:0,88,182:36:.:.	0/0:0,99,193:33:.:.	1/1:192,69,0:23:.:.	0/0:0,96,204:32:.:.	0/1:88,0,143:38:.:.	0/0:0,148,185:49:.:.	0/1:78,0,122:29:.:.	1/1:169,129,0:43:.:.	0/0:0,63,178:21:.:.	1/1:181,93,0:31:.:.	1/1:208,144,0:48:.:.	0/1:77,0,146:51:.:.	0/1:103,0,101:25:.:.	0/1:83,0,117:36:.:.	0/1:93,0,94:23:.:.	0/1:107,0,74:19:.:.	0/1:125,0,95:28:.:.	0/0:0,255,223:91:.:.	1/1:207,93,0:31:.:.	0/1:100,0,113:28:.:.	0/1:102,0,137:37:.:.	0/0:0,87,205:29:.:.	1/1:214,144,0:48:.:.	0/1:146,0,98:42:.:.	0/0:0,99,184:33:.:.	0/1:128,0,129:55:.:.	1/1:205,141,0:47:.:.	1/1:181,60,0:20:.:.	1/1:195,75,0:25:.:.	1/1:198,81,0:27:.:.	1/1:172,57,0:19:.:.	0/1:96,0,115:28:.:.	0/1:86,0,91:21:.:.	0/0:0,63,188:21:.:.	0/1:107,0,31:15:.:.	1/1:192,90,0:30:.:.	1/1:205,93,0:31:.:.	0/1:65,0,79:13:.:.	0/1:124,0,86:37:.:.	0/1:49,0,128:23:.:.	0/1:86,0,101:37:.:.	0/1:66,0,89:23:.:.	0/1:90,0,98:27:.:.	0/0:0,75,198:25:.:.	0/0:0,87,208:29:.:.	./.:116,24,0:8:.:.	0/0:0,178,205:59:.:.	0/1:130,0,79:27:.:.	0/1:121,0,99:27:.:.	0/0:0,87,207:29:.:.	0/1:133,0,35:26:.:.	1/1:195,93,0:31:.:.	1/1:160,42,0:14:.:.	1/1:176,72,0:24:.:.	0/1:116,0,117:37:.:.	0/0:0,93,195:31:.:.	0/0:0,96,174:32:.:.	0/0:0,138,201:46:.:.	0/0:0,69,191:23:.:.	0/0:0,57,177:32:.:.	0/1:127,0,124:41:.:.	0/0:0,87,183:29:.:.	1/1:179,51,0:17:.:.	1/1:164,87,0:29:.:.	0/1:50,0,109:19:.:.	0/0:0,114,207:38:.:.	0/1:95,0,122:31:.:.	0/1:88,0,100:23:.:.	1/1:163,90,0:30:.:.	0/0:0,93,211:31:.:.	0/1:45,0,99:18:.:.	0/0:0,96,198:32:.:.	0/0:0,123,184:41:.:.	0/1:75,0,93:25:.:.	0/0:0,66,192:22:.:.	0/0:0,75,202:25:.:.	0/1:140,0,73:42:.:.	0/0:0,132,198:44:.:.	0/1:92,0,132:35:.:.	0/0:0,111,184:37:.:.	0/1:100,0,124:34:.:.	0/0:0,66,154:22:.:.	0/0:0,72,182:24:.:.	1/1:200,99,0:33:.:.	0/0:0,57,107:19:.:.	0/0:0,87,200:29:.:.	0/0:0,57,164:19:.:.	0/0:0,54,172:18:.:.	0/1:133,0,81:32:.:.	0/1:132,0,103:44:.:.	0/1:92,0,73:17:.:.	0/1:94,0,130:37:.:.	0/1:100,0,107:38:.:.	0/0:0,96,161:32:.:.	0/0:0,253,211:84:.:.	0/1:138,0,71:51:.:.	0/0:0,160,175:53:.:.	0/0:0,51,179:17:.:.	0/0:0,150,218:57:.:.	0/0:0,114,207:38:.:.	1/1:198,72,0:24:.:.	0/0:0,123,176:41:.:.	./.:0,27,122:9:.:.	1/1:127,30,0:10:.:.	1/1:186,105,0:35:.:.	1/1:196,75,0:25:.:.	0/1:128,0,136:75:.:.	0/1:109,0,131:36:.:.	0/1:137,0,112:40:.:.	0/0:0,255,162:88:.:.	0/1:57,0,132:25:.:.	0/1:70,0,88:42:.:.	0/1:101,0,149:85:.:.	0/1:124,0,102:34:.:.	0/1:81,0,72:21:.:.	0/1:117,0,134:40:.:.	0/1:149,0,96:47:.:.	0/0:0,66,190:22:.:.	0/1:69,0,127:69:.:.	1/1:177,87,0:29:82:.	1/1:173,96,0:32:91:.	1/1:176,78,0:26:73:.	1/1:160,57,0:19:52:.	1/1:151,45,0:15:40:.	1/1:174,99,0:33:94:.	1/1:145,42,0:14:37:.	1/1:170,69,0:23:64:.	0/0:0,120,213:40:99:.	0/0:0,129,216:43:99:.	0/1:32,0,80:11:33:.	1/1:174,108,0:36:99:.	1/1:179,120,0:40:99:.	1/1:179,90,0:30:85:.	1/1:155,60,0:20:55:.	1/1:176,84,0:28:79:.	1/1:159,51,0:17:46:.	1/1:176,78,0:26:73:.	1/1:127,36,0:12:31:.	0/0:0,255,255:252:.:252,0	0/0:0,255,255:251:.:251,0	0/1:228,0,255:252:.:139,113	0/1:255,0,209:250:.:105,145	0/1:184,0,203:91:.:54,37	0/1:255,0,220:253:.:107,146	0/0:0,255,255:250:.:250,0	1/1:255,255,0:251:.:0,251	0/0:0,253,255:84:.:84,0	0/0:0,255,255:252:.:252,0	0/0:0,255,255:252:.:252,0	0/0:0,255,255:248:.:248,0	0/1:253,0,243:252:.:122,130	0/0:0,255,255:249:.:249,0	0/0:0,255,255:219:.:219,0	0/1:206,0,243:204:.:118,86	0/0:0,255,255:174:.:174,0	0/0:0,255,255:251:.:249,0	0/0:0,255,255:250:.:250,0	0/0:0,255,255:247:.:247,0	0/1:240,0,250:249:.:129,120	0/0:0,255,255:251:.:251,0	0/0:0,255,255:248:.:239,9	0/0:0,255,255:121:.:121,0	0/0:0,255,255:248:.:248,0	0/1:239,0,149:249:.:86,163	0/0:0,255,255:252:.:251,1	0/0:0,255,255:249:.:249,0	0/0:0,254,250:98:.:97,1	0/0:0,255,255:250:.:250,0	0/0:0,255,255:246:.:245,0	0/0:0,255,255:250:.:250,0	0/0:0,255,255:233:.:233,0	1/1:255,255,0:251:.:0,251	0/0:0,255,255:251:.:251,0	0/1:250,0,251:253:.:130,123	0/0:0,255,255:145:.:145,0	0/0:0,255,255:149:.:148,0	0/1:199,0,77:247:.:71,176	0/0:0,255,255:250:.:250,0	1/1:255,255,0:87:.:0,87	0/1:230,0,144:247:.:87,160	0/0:0,48,203:16:.:16,0	0/0:0,255,255:251:.:251,0	1/1:220,108,0:36:.:0,36	1/1:255,255,0:245:.:1,244	0/0:0,255,255:254:.:254,0	0/0:0,255,255:246:.:246,0	0/0:0,255,255:250:.:250,0	0/1:197,0,56:250:.:65,185	0/0:0,255,255:249:.:249,0	0/0:0,255,255:246:.:246,0	0/0:0,255,255:253:.:253,0	1/1:255,255,0:248:.:0,248	1/1:199,118,0:249:.:39,209
PDK30s783041_372342	56648	PDK30s783041_372342:56648	T	A	999	.	.	GT:AD:GQ:DP:PL	1/1:.:.:19:181,57,0	0/0:.:.:21:0,63,188	0/1:.:.:37:128,0,96	0/1:.:.:26:131,0,70	1/1:.:.:22:192,66,0	0/1:.:.:32:109,0,121	0/0:.:.:25:0,75,195	1/1:.:.:37:179,111,0	0/1:.:.:32:118,0,113	0/0:.:.:12:0,36,153	0/0:.:.:21:0,63,171	0/1:.:.:39:71,0,140	0/1:.:.:21:13,0,134	0/1:.:.:26:85,0,113	0/0:.:.:30:0,90,188	1/1:.:.:32:153,96,0	1/1:.:.:23:187,69,0	1/1:.:.:32:160,96,0	0/1:.:.:30:85,0,118	1/1:.:.:50:184,151,0	1/1:.:.:13:157,39,0	1/1:.:.:33:145,99,0	0/1:.:.:29:136,0,61	0/1:.:.:25:103,0,80	1/1:.:.:23:193,69,0	0/0:.:.:18:0,54,164	0/1:.:.:62:139,0,122	1/1:.:.:26:198,78,0	0/1:.:.:49:136,0,128	0/1:.:.:27:72,0,132	0/1:.:.:27:91,0,104	0/1:.:.:33:115,0,117	0/0:.:.:26:0,78,200	1/1:.:.:31:190,93,0	0/1:.:.:35:89,0,134	0/1:.:.:35:116,0,124	0/1:.:.:23:77,0,93	0/0:.:.:34:0,102,205	1/1:.:.:27:166,81,0	1/1:.:.:51:172,154,0	0/1:.:.:22:40,0,129	0/0:.:.:15:0,45,171	1/1:.:.:38:189,114,0	0/1:.:.:45:115,0,143	0/1:.:.:48:139,0,121	0/1:.:.:35:113,0,130	1/1:.:.:14:135,42,0	1/1:.:.:12:153,36,0	0/0:.:.:33:0,99,197	0/0:.:.:29:0,84,191	0/1:.:.:36:112,0,123	1/1:.:.:17:170,51,0	0/1:.:.:31:80,0,114	1/1:.:.:29:147,87,0	0/0:.:.:31:0,93,175	0/1:.:.:48:107,0,142	1/1:.:.:39:155,97,0	0/1:.:.:49:135,0,123	1/1:.:.:25:187,75,0	0/1:.:.:23:88,0,105	0/1:.:.:26:35,0,75	0/1:.:.:29:94,0,96	1/1:.:.:18:177,54,0	0/1:.:.:38:115,0,127	0/1:.:.:23:121,0,71	0/1:.:.:30:63,0,55	0/1:.:.:38:80,0,138	0/1:.:.:25:54,0,99	0/0:.:.:24:0,72,161	0/0:.:.:22:0,66,171	1/1:.:.:23:169,69,0	0/1:.:.:51:141,0,96	0/1:.:.:40:115,0,136	0/1:.:.:15:90,0,31	0/1:.:.:32:124,0,104	1/1:.:.:28:178,84,0	1/1:.:.:20:166,60,0	0/0:.:.:45:0,135,188	1/1:.:.:23:162,69,0	1/1:.:.:19:181,57,0	0/1:.:.:13:62,0,65	1/1:.:.:16:133,28,0	1/1:.:.:21:131,63,0	0/1:.:.:24:75,0,121	0/1:.:.:21:76,0,108	0/1:.:.:33:110,0,123	0/0:.:.:32:0,55,151	1/1:.:.:19:156,57,0	0/1:.:.:10:42,0,72	0/1:.:.:24:40,0,135	0/1:.:.:26:107,0,80	1/1:.:.:24:195,72,0	1/1:.:.:22:183,66,0	0/1:.:.:23:86,0,114	1/1:.:.:22:127,8,0	0/1:.:.:30:107,0,101	1/1:.:.:11:139,33,0	1/1:.:.:17:164,51,0	0/1:.:.:28:106,0,106	1/1:.:.:26:150,78,0	0/1:.:.:16:56,0,83	0/1:.:.:19:68,0,105	0/1:.:.:27:80,0,124	0/1:.:.:28:125,0,95	1/1:.:.:35:204,105,0	0/0:.:.:12:0,36,149	0/1:.:.:46:109,0,136	0/1:.:.:28:137,0,65	1/1:.:.:16:162,48,0	1/1:.:.:14:120,42,0	0/1:.:.:21:110,0,42	1/1:.:.:43:157,126,0	0/0:.:.:23:0,69,192	0/0:.:.:31:0,93,186	1/1:.:.:30:146,90,0	1/1:.:.:31:161,73,0	0/1:.:.:49:133,0,113	0/1:.:.:36:131,0,94	0/1:.:.:21:111,0,83	0/1:.:.:20:84,0,104	1/1:.:.:37:156,111,0	0/1:.:.:19:78,0,24	1/1:.:.:20:145,60,0	0/1:.:.:25:96,0,101	1/1:.:.:31:195,93,0	0/1:.:.:28:39,0,133	0/1:.:.:33:119,0,118	0/1:.:.:39:122,0,66	0/0:.:.:60:0,181,191	0/1:.:.:16:84,0,70	0/1:.:.:17:68,0,93	0/1:.:.:37:137,0,93	1/1:.:.:33:200,99,0	0/1:.:.:18:78,0,69	1/1:.:.:23:182,69,0	1/1:.:.:15:162,45,0	0/0:.:.:19:0,57,164	1/1:.:.:44:185,132,0	1/1:.:.:30:196,90,0	0/1:.:.:23:51,0,100	0/1:.:.:27:133,0,56	1/1:.:.:22:188,66,0	1/1:.:.:18:177,54,0	0/1:.:.:33:99,0,102	1/1:.:.:34:195,102,0	0/1:.:.:38:80,0,123	0/1:.:.:33:40,0,121	0/1:.:.:18:115,0,53	0/1:.:.:27:111,0,99	0/1:.:.:34:95,0,130	0/1:.:.:20:85,0,86	0/1:.:.:49:87,0,102	0/1:.:.:23:63,0,65	1/1:.:.:26:116,78,0	1/1:.:.:53:202,160,0	1/1:.:.:14:122,42,0	0/1:.:.:43:87,0,41	0/1:.:.:14:72,0,71	0/1:.:.:43:91,0,139	0/1:.:.:53:90,0,93	1/1:.:.:22:143,66,0	0/1:.:.:39:87,0,101	0/0:.:.:27:0,10,151	./.:.:.:7:43,0,31	0/0:.:.:32:0,96,174	1/1:.:.:29:163,87,0	0/1:.:.:44:113,0,126	0/0:.:.:36:0,108,141	0/1:.:.:50:114,0,123	0/1:.:.:14:0,2,64	0/1:.:.:36:101,0,110	0/1:.:.:18:33,0,90	0/1:.:.:35:81,0,139	0/1:.:.:32:51,0,127	0/1:.:.:20:80,0,74	0/1:.:.:30:85,0,69	0/0:.:.:24:0,37,174	1/1:.:.:27:183,81,0	0/0:.:.:43:0,129,164	0/0:.:99:34:0,102,202	0/0:.:43:15:0,45,171	0/0:.:35:19:0,37,144	0/0:.:61:21:0,63,193	0/0:.:58:20:0,60,189	0/0:.:55:19:0,57,186	0/0:.:31:11:0,33,144	0/0:.:61:21:0,63,191	0/0:.:99:34:0,102,202	0/0:.:99:39:0,117,188	0/0:.:46:16:0,48,142	0/0:.:73:25:0,75,195	0/0:.:91:31:0,93,205	0/0:.:73:25:0,75,194	0/0:.:61:21:0,63,193	0/0:.:46:16:0,48,170	0/0:.:46:16:0,48,175	0/0:.:61:21:0,63,171	0/0:.:46:16:0,48,172	0/1:113,86:.:201:203,0,229	0/1:178,60:.:238:43,0,170	1/1:0,248:.:248:255,255,0	1/1:0,226:.:226:255,255,0	./.:0,9:.:9:187,27,0	1/1:3,246:.:249:255,255,0	1/1:0,229:.:229:255,255,0	1/1:0,248:.:248:255,255,0	0/0:57,0:.:57:0,172,244	0/0:246,0:.:248:0,255,255	0/1:137,114:.:251:237,0,255	0/0:245,0:.:245:0,255,255	0/1:95,158:.:253:255,0,177	0/0:210,0:.:211:0,255,255	0/1:93,43:.:136:141,0,203	0/1:167,74:.:241:118,0,225	0/0:151,0:.:151:0,255,255	1/1:0,163:.:163:255,255,0	1/1:0,244:.:246:255,255,0	0/0:246,0:.:246:0,255,255	0/1:103,144:.:247:255,0,196	1/1:0,246:.:246:255,255,0	0/1:119,111:.:230:241,0,250	0/1:49,70:.:120:210,0,184	0/1:17,40:.:57:184,0,140	0/1:72,44:.:116:168,0,195	1/1:0,226:.:226:255,255,0	0/0:33,0:.:33:0,99,215	0/0:192,1:.:193:0,255,255	1/1:0,80:.:80:255,241,0	0/0:169,0:.:170:0,255,255	0/1:113,141:.:254:255,0,228	1/1:0,93:.:93:255,255,0	0/0:192,1:.:193:0,255,255	1/1:1,204:.:206:255,255,0	0/1:138,104:.:242:217,0,255	0/0:13,0:.:13:0,39,190	0/0:238,0:.:238:0,255,255	0/1:115,69:.:184:161,0,205	1/1:0,205:.:206:255,255,0	./.:0,0:.:0:0,0,0	0/1:55,76:.:131:200,0,169	0/0:186,45:.:231:0,47,185	0/0:217,0:.:217:0,255,255	1/1:0,240:.:241:255,255,0	0/0:214,0:.:216:0,255,255	0/0:224,0:.:224:0,255,255	0/0:232,0:.:232:0,255,255	0/0:185,0:.:185:0,255,255	1/1:0,242:.:242:255,255,0	0/0:176,0:.:177:0,255,255	0/1:156,85:.:241:164,0,253	0/1:123,120:.:243:249,0,239	1/1:0,167:.:167:255,255,0	1/1:0,248:.:248:255,255,0
PDK30s702691_366042	85440	PDK30s702691_366042:85440	A	T	999	.	.	GT:DP:GQ:PL:AD	0/0:16:.:0,48,146:.	0/1:32:.:97,0,135:.	0/0:32:.:0,96,179:.	0/1:33:.:90,0,137:.	0/0:26:.:0,55,169:.	0/0:32:.:0,96,174:.	0/0:18:.:0,54,183:.	0/1:34:.:137,0,73:.	0/0:29:.:0,87,207:.	0/1:30:.:116,0,108:.	0/0:47:.:0,141,196:.	0/1:39:.:117,0,126:.	0/1:35:.:135,0,103:.	0/1:30:.:76,0,127:.	0/1:21:.:82,0,96:.	1/1:50:.:195,151,0:.	1/1:40:.:204,120,0:.	0/0:49:.:0,144,210:.	0/0:46:.:0,138,204:.	0/1:59:.:130,0,141:.	0/1:27:.:105,0,99:.	0/0:45:.:0,115,203:.	0/1:24:.:21,0,114:.	0/1:29:.:100,0,117:.	0/1:27:.:115,0,98:.	1/1:23:.:191,69,0:.	1/1:70:.:204,211,0:.	1/1:30:.:182,90,0:.	0/0:45:.:0,135,204:.	0/1:23:.:111,0,86:.	0/0:26:.:0,78,186:.	0/0:34:.:0,102,204:.	0/0:21:.:0,63,193:.	0/1:14:.:31,0,95:.	0/0:32:.:0,96,201:.	0/0:34:.:0,102,203:.	0/1:14:.:0,2,117:.	0/0:53:.:0,160,208:.	0/1:27:.:97,0,103:.	0/1:45:.:83,0,149:.	0/0:27:.:0,81,201:.	0/0:16:.:0,48,146:.	1/1:34:.:205,102,0:.	0/0:36:.:0,108,215:.	0/1:62:.:124,0,144:.	0/0:26:.:0,78,191:.	1/1:20:.:185,60,0:.	1/1:23:.:198,69,0:.	1/1:34:.:202,102,0:.	0/0:36:.:0,88,199:.	0/1:32:.:58,0,143:.	0/1:18:.:107,0,67:.	0/1:28:.:63,0,129:.	0/1:15:.:83,0,58:.	0/0:35:.:0,49,142:.	0/1:35:.:95,0,87:.	0/1:14:.:62,0,76:.	0/0:24:.:0,72,152:.	0/0:40:.:0,60,143:.	0/0:28:.:0,84,88:.	0/1:25:.:89,0,76:.	0/0:35:.:0,29,165:.	1/1:32:.:161,96,0:.	0/0:17:.:0,51,175:.	0/0:23:.:0,69,183:.	0/0:28:.:0,45,140:.	0/0:47:.:0,63,155:.	0/0:27:.:0,81,173:.	0/0:39:.:0,57,169:.	1/1:31:.:172,73,0:.	1/1:42:.:179,126,0:.	1/1:44:.:189,132,0:.	0/1:37:.:118,0,95:.	1/1:30:.:144,34,0:.	0/1:34:.:123,0,107:.	1/1:27:.:185,81,0:.	0/1:39:.:137,0,60:.	1/1:20:.:177,60,0:.	0/0:32:.:0,96,180:.	0/1:21:.:82,0,108:.	0/1:19:.:72,0,95:.	1/1:26:.:191,78,0:.	0/1:20:.:93,0,80:.	0/1:23:.:53,0,124:.	0/1:23:.:95,0,73:.	0/0:54:.:0,163,214:.	0/0:49:.:0,148,201:.	1/1:24:.:188,72,0:.	0/1:14:.:63,0,49:.	1/1:22:.:170,66,0:.	1/1:24:.:169,72,0:.	1/1:30:.:170,90,0:.	0/1:19:.:80,0,82:.	0/0:31:.:0,34,141:.	0/1:33:.:0,1,144:.	0/1:34:.:125,0,82:.	0/1:10:.:23,0,81:.	1/1:16:.:175,48,0:.	1/1:28:.:165,84,0:.	0/1:31:.:129,0,95:.	1/1:28:.:188,84,0:.	0/0:33:.:0,79,189:.	0/1:33:.:134,0,71:.	0/0:34:.:0,63,151:.	1/1:22:.:189,66,0:.	1/1:10:.:134,30,0:.	0/1:39:.:121,0,130:.	0/1:26:.:123,0,92:.	0/1:27:.:98,0,77:.	0/1:13:.:85,0,52:.	0/1:34:.:141,0,77:.	1/1:35:.:204,105,0:.	1/1:16:.:156,28,0:.	1/1:21:.:183,63,0:.	0/0:26:.:0,78,181:.	0/1:32:.:84,0,68:.	1/1:29:.:171,87,0:.	0/1:48:.:95,0,123:.	0/1:27:.:23,0,132:.	0/1:27:.:113,0,72:.	0/1:39:.:144,0,60:.	0/1:20:.:133,0,14:.	0/1:25:.:106,0,90:.	0/1:38:.:86,0,143:.	0/0:38:.:0,55,149:.	0/0:29:.:0,28,142:.	0/1:41:.:144,0,96:.	0/0:64:.:0,132,178:.	1/1:50:.:200,151,0:.	0/0:24:.:0,72,169:.	0/1:26:.:129,0,56:.	0/0:41:.:0,123,176:.	1/1:35:.:204,105,0:.	0/1:22:.:54,0,100:.	1/1:14:.:133,42,0:.	0/1:26:.:127,0,79:.	0/1:23:.:25,0,117:.	0/0:63:.:0,111,160:.	0/0:38:.:0,23,154:.	0/1:40:.:137,0,75:.	0/1:19:.:83,0,82:.	0/0:22:.:0,8,138:.	0/1:44:.:132,0,118:.	1/1:40:.:197,120,0:.	0/1:19:.:42,0,109:.	0/0:42:.:0,31,129:.	0/0:38:.:0,57,134:.	1/1:19:.:182,57,0:.	0/1:31:.:1,0,125:.	0/1:37:.:13,0,139:.	1/1:14:.:147,42,0:.	0/1:46:.:138,0,67:.	0/1:24:.:123,0,49:.	1/1:15:.:127,45,0:.	1/1:58:.:194,175,0:.	0/1:20:.:63,0,28:.	0/0:54:.:0,141,153:.	0/1:17:.:109,0,47:.	1/1:63:.:220,190,0:.	0/1:60:.:136,0,88:.	1/1:24:.:169,72,0:.	0/0:34:.:0,82,194:.	0/1:17:.:123,0,17:.	./.:9:.:0,27,129:.	1/1:34:.:199,102,0:.	1/1:31:.:162,93,0:.	1/1:57:.:187,172,0:.	0/1:55:.:135,0,126:.	1/1:40:.:207,120,0:.	0/0:21:.:0,63,171:.	0/1:28:.:55,0,123:.	1/1:35:.:142,105,0:.	0/1:48:.:137,0,114:.	1/1:33:.:195,99,0:.	0/1:30:.:93,0,121:.	0/0:27:.:0,81,166:.	0/0:42:.:0,69,176:.	0/1:25:.:116,0,75:.	0/0:53:.:0,85,123:.	1/1:49:99:204,148,0:.	1/1:30:84:191,90,0:.	1/1:32:90:206,96,0:.	1/1:22:60:194,66,0:.	1/1:34:96:202,102,0:.	1/1:40:99:193,120,0:.	1/1:20:54:183,60,0:.	1/1:33:93:184,99,0:.	1/1:34:96:195,102,0:.	1/1:43:99:204,129,0:.	1/1:20:54:187,60,0:.	1/1:36:99:193,108,0:.	1/1:36:99:203,108,0:.	1/1:46:99:216,138,0:.	1/1:28:78:192,84,0:.	1/1:16:42:172,48,0:.	1/1:26:72:199,78,0:.	1/1:43:99:219,129,0:.	1/1:16:42:176,48,0:.	0/0:250:.:0,255,255:250,0	0/0:244:.:0,255,255:243,0	0/1:259:.:240,0,140:87,172	0/0:248:.:0,255,255:247,1	0/0:46:.:0,138,234:46,0	0/1:244:.:225,0,118:76,168	0/0:243:.:0,250,194:215,28	0/0:242:.:0,255,255:241,0	0/0:83:.:0,250,255:83,0	0/0:139:.:0,255,255:139,0	0/1:238:.:247,0,216:103,134	0/0:246:.:0,255,255:246,0	0/0:249:.:0,255,255:249,0	0/0:242:.:0,255,255:242,0	1/1:93:.:166,80,0:8,85	0/0:196:.:0,255,255:196,0	0/0:222:.:0,255,255:222,0	0/0:127:.:0,255,255:127,0	0/0:231:.:0,255,255:230,0	0/0:217:.:0,255,255:217,0	0/0:247:.:0,255,255:247,0	0/0:235:.:0,255,255:234,0	0/1:150:.:86,0,163:113,37	0/1:83:.:102,0,164:64,19	0/0:245:.:0,255,255:245,0	0/1:239:.:175,0,111:85,153	1/1:245:.:255,255,0:12,232	0/0:187:.:0,255,255:181,0	0/0:252:.:0,255,255:252,0	0/1:244:.:255,0,227:111,133	0/1:237:.:148,0,201:144,93	0/0:245:.:0,255,255:245,0	0/0:250:.:0,255,255:250,0	0/0:260:.:0,255,255:259,0	1/1:242:.:167,21,0:50,191	0/1:254:.:251,0,248:126,128	0/0:241:.:0,255,255:241,0	0/0:63:.:0,187,210:62,0	0/1:235:.:195,0,201:119,115	0/0:248:.:0,255,255:247,0	0/0:217:.:0,255,255:217,0	0/1:237:.:185,0,208:129,107	0/0:242:.:0,255,255:241,0	0/0:249:.:0,255,255:249,0	0/0:32:.:0,96,197:32,0	1/1:134:.:254,255,0:0,134	0/0:249:.:0,255,255:249,0	0/0:248:.:0,255,255:247,0	0/0:247:.:0,255,255:247,0	0/0:104:.:0,255,255:104,0	0/0:234:.:0,255,255:233,0	0/0:233:.:0,255,255:227,0	0/0:248:.:0,255,255:248,0	0/0:78:.:0,235,222:78,0	0/0:169:.:0,255,255:169,0
PDK30s702691_366042	188756	PDK30s702691_366042:188756	C	G	999	.	.	GT:AD:PL:GQ:DP	1/1:.:198,72,0:.:24	0/1:.:115,0,99:.:26	0/1:.:97,0,124:.:37	0/1:.:115,0,128:.:36	0/1:.:138,0,91:.:36	0/1:.:106,0,100:.:26	0/1:.:70,0,53:.:11	1/1:.:193,111,0:.:37	0/1:.:137,0,121:.:42	0/1:.:122,0,117:.:34	0/1:.:110,0,103:.:25	0/1:.:133,0,135:.:59	0/1:.:87,0,128:.:48	0/1:.:127,0,112:.:34	0/1:.:93,0,122:.:40	0/0:.:0,120,196:.:40	0/0:.:0,117,212:.:39	0/1:.:89,0,127:.:27	0/1:.:148,0,109:.:51	0/1:.:120,0,143:.:50	0/1:.:82,0,113:.:25	0/1:.:111,0,127:.:35	0/1:.:113,0,96:.:24	0/1:.:123,0,108:.:30	0/1:.:107,0,133:.:54	0/0:.:0,72,198:.:24	0/1:.:142,0,132:.:68	0/1:.:125,0,103:.:36	0/1:.:137,0,137:.:60	0/1:.:89,0,105:.:23	0/1:.:105,0,144:.:43	0/1:.:105,0,120:.:28	0/1:.:87,0,120:.:24	1/1:.:195,66,0:.:22	0/0:.:0,102,183:.:34	0/1:.:136,0,126:.:45	0/1:.:74,0,116:.:25	1/1:.:203,138,0:.:46	1/1:.:212,144,0:.:48	1/1:.:215,202,0:.:67	0/1:.:102,0,93:.:21	0/1:.:80,0,74:.:15	0/1:.:88,0,132:.:31	0/1:.:114,0,92:.:27	0/1:.:117,0,133:.:44	0/1:.:132,0,126:.:44	0/1:.:103,0,86:.:26	0/0:.:0,60,164:.:20	0/1:.:130,0,91:.:41	1/1:.:206,84,0:.:28	1/1:.:199,120,0:.:40	./.:.:56,0,34:.:8	0/1:.:40,0,128:.:22	1/1:.:119,33,0:.:11	1/1:.:195,78,0:.:26	0/1:.:138,0,104:.:46	0/1:.:7,0,101:.:11	1/1:.:203,117,0:.:39	1/1:.:162,34,0:.:18	1/1:.:193,63,0:.:21	./.:.:0,24,97:.:8	0/1:.:97,0,93:.:38	0/1:.:88,0,82:.:19	0/1:.:119,0,144:.:46	0/1:.:90,0,126:.:31	1/1:.:177,54,0:.:18	0/1:.:129,0,119:.:40	0/1:.:100,0,56:.:16	0/0:.:0,117,200:.:39	0/1:.:107,0,77:.:23	0/1:.:120,0,96:.:28	0/1:.:131,0,100:.:34	0/0:.:0,114,204:.:38	0/1:.:16,0,133:.:20	0/1:.:138,0,69:.:35	1/1:.:160,99,0:.:33	0/0:.:0,72,197:.:24	0/1:.:69,0,111:.:23	0/1:.:120,0,82:.:26	0/0:.:0,60,181:.:20	0/1:.:117,0,56:.:21	0/1:.:62,0,85:.:14	0/0:.:0,33,147:.:11	0/1:.:114,0,36:.:17	0/1:.:89,0,127:.:27	1/1:.:215,135,0:.:45	0/1:.:102,0,143:.:46	0/1:.:53,0,140:.:28	./.:.:31,0,43:.:7	0/1:.:39,0,124:.:21	0/1:.:103,0,82:.:24	1/1:.:187,75,0:.:25	0/0:.:0,78,181:.:26	0/0:.:0,99,184:.:33	0/0:.:0,78,195:.:26	1/1:.:169,54,0:.:18	0/0:.:0,48,174:.:16	0/1:.:62,0,100:.:23	0/0:.:0,90,187:.:30	0/0:.:0,42,164:.:14	0/0:.:0,48,176:.:16	0/1:.:84,0,76:.:24	0/1:.:118,0,66:.:36	0/1:.:114,0,124:.:37	0/0:.:0,81,201:.:27	./.:.:36,0,25:.:5	0/1:.:130,0,101:.:61	0/1:.:46,0,97:.:14	0/0:.:0,72,199:.:24	0/0:.:0,72,198:.:24	0/1:.:61,0,91:.:15	0/1:.:131,0,94:.:42	0/1:.:79,0,64:.:14	0/1:.:55,0,123:.:28	0/1:.:81,0,84:.:17	0/1:.:75,0,132:.:30	0/1:.:82,0,91:.:24	0/0:.:0,93,203:.:31	0/0:.:0,42,135:.:14	0/1:.:89,0,83:.:19	0/1:.:108,0,117:.:35	0/1:.:101,0,125:.:31	1/1:.:177,54,0:.:18	0/1:.:101,0,110:.:28	0/1:.:77,0,123:.:25	1/1:.:187,90,0:.:30	1/1:.:179,114,0:.:38	1/1:.:172,60,0:.:20	0/1:.:137,0,107:.:49	1/1:.:187,57,0:.:19	0/1:.:97,0,127:.:36	1/1:.:187,84,0:.:28	0/1:.:81,0,117:.:31	0/1:.:57,0,62:.:11	0/0:.:0,57,172:.:19	1/1:.:162,45,0:.:15	1/1:.:181,93,0:.:31	0/1:.:122,0,102:.:36	1/1:.:206,178,0:.:59	1/1:.:201,96,0:.:32	0/1:.:111,0,119:.:33	0/0:.:0,87,171:.:29	1/1:.:192,72,0:.:24	0/1:.:119,0,94:.:29	0/1:.:116,0,111:.:38	0/1:.:110,0,123:.:33	0/1:.:101,0,25:.:17	1/1:.:178,60,0:.:20	1/1:.:191,93,0:.:31	1/1:.:195,123,0:.:41	0/0:.:0,90,196:.:30	0/0:.:0,90,187:.:30	0/1:.:71,0,99:.:18	0/0:.:0,33,119:.:11	0/0:.:0,81,203:.:27	0/0:.:0,102,208:.:34	1/1:.:203,78,0:.:26	0/1:.:71,0,53:.:11	0/1:.:129,0,125:.:62	0/0:.:0,105,186:.:35	0/0:.:0,51,156:.:17	0/1:.:60,0,133:.:26	1/1:.:191,63,0:.:21	1/1:.:195,78,0:.:26	0/1:.:98,0,125:.:34	1/1:.:198,69,0:.:23	0/0:.:0,105,211:.:35	0/1:.:60,0,142:.:30	1/1:.:203,144,0:.:48	1/1:.:208,87,0:.:29	0/1:.:76,0,91:.:17	0/1:.:98,0,102:.:27	0/1:.:14,0,113:.:22	0/0:.:0,87,202:.:29	0/1:.:83,0,94:.:19	0/1:.:122,0,104:.:29	1/1:.:200,87,0:.:29	0/1:.:108,0,100:.:28	1/1:.:211,141,0:.:47	0/0:.:0,105,211:99:35	1/1:.:192,72,0:69:24	1/1:.:194,96,0:93:33	1/1:.:180,63,0:60:21	1/1:.:166,42,0:39:14	0/0:.:0,60,190:57:20	0/0:.:0,57,156:54:19	0/0:.:0,87,203:84:29	1/1:.:195,75,0:72:25	1/1:.:209,90,0:87:30	1/1:.:169,69,0:66:23	0/0:.:0,51,180:48:17	0/0:.:0,87,194:84:29	0/0:.:0,87,191:84:29	0/0:.:0,75,198:72:25	0/0:.:0,54,183:51:18	0/0:.:0,72,200:69:24	0/0:.:0,78,187:75:26	0/0:.:0,57,178:54:19	0/0:245,0:0,255,255:.:245	0/0:254,0:0,255,255:.:254	1/1:0,257:255,255,0:.:257	0/0:249,0:0,255,255:.:249	1/1:0,53:237,160,0:.:53	1/1:1,246:255,255,0:.:247	0/1:114,135:216,0,193:.:249	1/1:0,244:255,255,0:.:244	0/0:15,0:0,45,210:.:15	0/0:260,0:0,255,255:.:260	1/1:0,243:255,255,0:.:243	1/1:0,246:255,255,0:.:246	1/1:0,253:255,255,0:.:253	1/1:0,246:255,255,0:.:246	1/1:0,86:255,255,0:.:86	1/1:44,196:171,64,0:.:241	0/0:252,0:0,255,255:.:252	1/1:0,219:255,255,0:.:219	0/0:251,0:0,255,255:.:251	0/1:95,152:254,0,189:.:247	1/1:14,204:218,255,0:.:218	0/1:119,131:255,0,241:.:250	1/1:0,230:255,255,0:.:230	1/1:0,130:255,255,0:.:130	1/1:0,247:255,255,0:.:248	0/1:119,131:214,0,202:.:250	0/1:110,144:255,0,224:.:254	1/1:0,248:255,255,0:.:248	0/0:249,0:0,255,255:.:249	0/0:256,2:0,255,255:.:258	1/1:27,218:206,255,0:.:245	0/0:255,0:0,255,255:.:255	1/1:0,119:255,255,0:.:119	0/1:88,172:245,0,140:.:261	1/1:0,242:255,255,0:.:242	1/1:0,259:255,255,0:.:259	0/1:18,28:152,0,133:.:46	1/1:0,173:255,255,0:.:173	0/1:54,102:174,0,120:.:156	1/1:54,199:175,17,0:.:253	0/1:132,117:239,0,255:.:249	1/1:59,192:139,19,0:.:251	0/1:67,32:82,0,156:.:99	0/0:258,0:0,255,255:.:258	1/1:0,48:204,144,0:.:48	0/0:241,0:0,255,255:.:242	0/0:254,0:0,255,255:.:254	0/0:246,0:0,255,255:.:246	0/0:255,0:0,255,255:.:255	1/1:0,241:255,255,0:.:241	0/0:247,0:0,255,255:.:247	1/1:0,250:255,255,0:.:250	0/0:199,35:0,255,255:.:234	0/1:127,121:200,0,206:.:248	1/1:1,243:255,255,0:.:244
PDK30s839411_353325	167985	PDK30s839411_353325:167985	C	T	999	.	.	GT:DP:GQ:PL:AD	0/1:16:.:50,0,94:.	0/0:24:.:0,72,195:.	0/1:35:.:111,0,80:.	0/1:19:.:97,0,72:.	0/1:26:.:88,0,82:.	0/0:29:.:0,87,193:.	0/0:11:.:0,33,147:.	0/0:23:.:0,69,177:.	0/1:24:.:118,0,71:.	0/1:13:.:28,0,98:.	0/0:11:.:0,33,130:.	0/0:31:.:0,90,193:.	0/0:16:.:0,48,157:.	0/1:24:.:84,0,120:.	1/1:28:.:189,84,0:.	1/1:35:.:182,105,0:.	1/1:21:.:163,63,0:.	1/1:27:.:179,81,0:.	0/1:28:.:109,0,90:.	1/1:46:.:203,138,0:.	1/1:12:.:132,36,0:.	0/0:24:.:0,72,174:.	0/1:33:.:129,0,91:.	0/0:13:.:0,39,121:.	0/1:34:.:98,0,103:.	1/1:15:.:158,45,0:.	1/1:52:.:209,157,0:.	1/1:24:.:187,72,0:.	0/1:48:.:145,0,77:.	0/0:15:.:0,45,146:.	0/0:15:.:0,45,167:.	0/1:22:.:56,0,108:.	0/0:23:.:0,69,188:.	0/0:22:.:0,66,175:.	0/0:32:.:0,96,180:.	0/1:25:.:125,0,77:.	0/1:13:.:85,0,48:.	0/0:36:.:0,108,206:.	0/0:24:.:0,72,176:.	0/0:53:.:0,160,179:.	0/0:22:.:0,66,171:.	0/0:18:.:0,54,165:.	0/1:17:.:24,0,101:.	0/0:35:.:0,105,208:.	0/0:48:.:0,144,199:.	0/0:18:.:0,54,165:.	1/1:15:.:171,45,0:.	0/1:12:.:55,0,81:.	0/1:20:.:70,0,96:.	0/0:21:.:0,63,178:.	0/0:21:.:0,63,178:.	0/1:28:.:106,0,113:.	0/1:16:.:72,0,89:.	0/1:14:.:73,0,64:.	0/0:16:.:0,8,107:.	0/1:42:.:145,0,84:.	1/1:30:.:164,31,0:.	0/0:40:.:0,120,189:.	1/1:24:.:152,72,0:.	0/1:29:.:88,0,125:.	0/1:18:.:37,0,90:.	0/0:26:.:0,78,167:.	0/1:23:.:120,0,59:.	0/1:21:.:89,0,98:.	0/0:19:.:0,57,178:.	0/0:41:.:0,123,129:.	0/0:24:.:0,72,176:.	0/0:20:.:0,60,145:.	0/0:28:.:0,84,165:.	0/1:23:.:81,0,110:.	0/1:40:.:126,0,107:.	0/1:48:.:127,0,138:.	1/1:25:.:192,75,0:.	1/1:24:.:132,13,0:.	0/1:34:.:113,0,99:.	0/0:24:.:0,72,161:.	1/1:23:.:192,69,0:.	1/1:26:.:195,78,0:.	0/0:23:.:0,69,176:.	0/0:25:.:0,75,198:.	0/0:22:.:0,66,194:.	0/1:20:.:61,0,118:.	1/1:24:.:127,72,0:.	0/1:21:.:118,0,56:.	1/1:34:.:172,102,0:.	0/1:62:.:120,0,133:.	0/1:22:.:124,0,26:.	0/1:15:.:69,0,85:.	1/1:23:.:170,69,0:.	0/1:28:.:136,0,61:.	1/1:28:.:205,84,0:.	1/1:15:.:162,45,0:.	0/1:16:.:75,0,83:.	./.:7:.:61,0,17:.	0/1:29:.:80,0,133:.	1/1:21:.:171,63,0:.	./.:8:.:51,0,48:.	1/1:14:.:137,22,0:.	0/1:22:.:55,0,128:.	0/0:27:.:0,81,185:.	0/1:17:.:64,0,92:.	1/1:21:.:120,63,0:.	0/0:27:.:0,81,190:.	0/0:25:.:0,75,141:.	0/1:20:.:101,0,47:.	0/1:19:.:107,0,72:.	0/1:50:.:120,0,117:.	0/0:18:.:0,54,165:.	0/0:16:.:0,48,164:.	0/1:15:.:93,0,58:.	0/0:17:.:0,51,179:.	1/1:38:.:162,114,0:.	0/1:21:.:110,0,42:.	0/1:26:.:58,0,108:.	0/1:39:.:108,0,125:.	0/1:25:.:128,0,61:.	1/1:25:.:195,75,0:.	0/1:43:.:99,0,115:.	0/1:21:.:103,0,57:.	0/1:27:.:104,0,92:.	0/0:42:.:0,106,191:.	0/1:23:.:86,0,73:.	0/1:21:.:82,0,103:.	1/1:31:.:175,93,0:.	0/1:19:.:107,0,76:.	0/0:21:.:0,63,183:.	0/1:26:.:120,0,91:.	1/1:28:.:201,84,0:.	0/1:38:.:144,0,68:.	0/1:24:.:103,0,103:.	0/1:22:.:26,0,108:.	0/0:33:.:0,99,184:.	1/1:44:.:192,132,0:.	0/1:20:.:117,0,45:.	0/1:15:.:78,0,23:.	1/1:17:.:119,12,0:.	0/1:45:.:130,0,133:.	0/0:38:.:0,114,179:.	0/0:32:.:0,96,194:.	0/1:29:.:44,0,121:.	0/1:22:.:90,0,100:.	0/1:21:.:107,0,69:.	1/1:25:.:181,75,0:.	1/1:25:.:175,75,0:.	1/1:22:.:132,66,0:.	1/1:38:.:179,114,0:.	1/1:13:.:107,39,0:.	1/1:26:.:191,78,0:.	0/1:23:.:66,0,127:.	0/1:39:.:89,0,124:.	1/1:15:.:171,45,0:.	0/1:29:.:81,0,131:.	0/1:28:.:40,0,132:.	0/1:12:.:51,0,67:.	0/1:65:.:143,0,100:.	0/1:25:.:76,0,113:.	0/0:56:.:0,169,180:.	0/1:13:.:90,0,39:.	0/0:55:.:0,166,202:.	0/0:51:.:0,154,203:.	0/0:25:.:0,75,175:.	0/0:23:.:0,69,183:.	1/1:20:.:186,60,0:.	0/0:17:.:0,51,176:.	0/1:19:.:59,0,98:.	0/1:23:.:61,0,116:.	0/0:55:.:0,147,175:.	0/0:41:.:0,123,198:.	0/0:34:.:0,102,192:.	0/1:20:.:64,0,74:.	0/1:33:.:104,0,129:.	1/1:29:.:156,87,0:.	0/1:16:.:47,0,60:.	1/1:33:.:194,99,0:.	0/1:24:.:100,0,63:.	0/0:37:.:0,111,199:.	0/1:24:.:86,0,91:.	0/1:17:.:102,0,64:.	0/1:54:.:131,0,135:.	1/1:22:61:172,66,0:.	1/1:14:37:155,42,0:.	./.:9:22:114,27,0:.	1/1:16:43:169,48,0:.	1/1:19:52:165,57,0:.	1/1:18:49:166,54,0:.	1/1:16:43:164,48,0:.	1/1:27:76:172,81,0:.	1/1:20:35:141,40,0:.	1/1:22:61:138,66,0:.	1/1:12:31:140,36,0:.	1/1:16:43:132,48,0:.	1/1:14:37:109,42,0:.	1/1:15:40:116,45,0:.	1/1:22:61:163,66,0:.	1/1:14:37:125,42,0:.	1/1:13:34:138,39,0:.	1/1:28:79:170,84,0:.	1/1:13:34:134,39,0:.	0/0:263:.:0,255,255:263,0	0/0:257:.:0,255,255:257,0	0/0:263:.:0,255,255:263,0	0/1:245:.:36,0,144:175,70	0/0:105:.:0,255,255:105,0	0/0:257:.:0,255,255:257,0	0/1:241:.:153,0,68:75,166	0/0:236:.:0,255,255:236,0	0/0:79:.:0,238,255:79,0	0/0:250:.:0,255,255:249,1	0/0:247:.:0,255,255:247,0	0/1:246:.:166,0,197:134,112	1/1:250:.:255,255,0:0,250	0/1:245:.:150,0,197:140,105	0/0:244:.:0,255,255:244,0	0/1:237:.:187,0,248:143,94	0/0:245:.:0,255,255:245,0	0/1:240:.:225,0,141:81,158	0/0:254:.:0,255,255:254,0	0/1:244:.:228,0,252:130,114	0/1:250:.:116,0,190:157,93	0/0:254:.:0,255,255:254,0	1/1:227:.:207,255,0:19,208	0/1:112:.:194,0,157:58,54	0/0:243:.:0,255,255:243,0	0/0:238:.:0,255,255:236,2	0/0:265:.:0,255,255:264,1	0/0:240:.:0,255,255:215,25	0/0:247:.:0,255,255:247,0	0/0:246:.:0,255,255:246,0	0/1:234:.:153,0,205:132,102	0/0:260:.:0,255,255:260,0	./.:0:.:0,0,0:0,0	0/0:259:.:0,255,255:259,0	0/0:247:.:0,255,255:247,0	0/1:257:.:116,0,236:177,80	0/0:153:.:0,255,255:153,0	0/1:198:.:214,0,101:64,134	0/1:184:.:41,0,147:133,51	0/1:257:.:247,0,254:128,129	0/0:245:.:0,255,255:244,1	0/1:237:.:90,0,185:155,82	0/0:169:.:0,255,255:168,1	0/0:249:.:0,255,255:249,0	0/1:164:.:18,0,176:124,40	1/1:230:.:255,255,0:0,230	0/0:254:.:0,255,255:253,1	0/0:240:.:0,255,255:240,0	0/0:263:.:0,255,255:263,0	1/1:254:.:255,255,0:0,254	0/0:245:.:0,255,255:245,0	0/0:247:.:0,255,255:247,0	1/1:246:.:255,255,0:0,246	0/1:107:.:38,0,122:84,23	1/1:247:.:255,255,0:0,247
PDK30s1103751_339207	108041	PDK30s1103751_339207:108041	C	T	999	.	.	GT:AD:GQ:DP:PL	0/0:.:.:20:0,60,155	0/0:.:.:25:0,75,175	0/0:.:.:48:0,144,210	0/0:.:.:35:0,105,204	0/1:.:.:35:135,0,71	0/0:.:.:31:0,93,205	0/0:.:.:14:0,42,120	0/0:.:.:42:0,126,175	0/1:.:.:25:101,0,111	0/0:.:.:30:0,90,192	0/0:.:.:25:0,75,181	0/0:.:.:55:0,147,202	0/0:.:.:18:0,54,159	0/1:.:.:32:126,0,110	1/1:.:.:54:203,163,0	0/1:.:.:24:130,0,63	0/1:.:.:34:105,0,128	0/0:.:.:38:0,114,201	0/1:.:.:42:117,0,108	0/1:.:.:61:130,0,124	1/1:.:.:22:192,66,0	0/0:.:.:25:0,72,191	0/0:.:.:37:0,111,207	1/1:.:.:30:207,90,0	0/1:.:.:35:114,0,107	1/1:.:.:32:180,96,0	0/1:.:.:58:137,0,137	0/1:.:.:26:106,0,92	0/0:.:.:60:0,181,215	0/0:.:.:20:0,60,155	0/0:.:.:38:0,114,208	0/1:.:.:23:99,0,105	0/0:.:.:25:0,75,195	0/0:.:.:29:0,87,200	0/0:.:.:23:0,69,197	0/0:.:.:33:0,99,184	0/1:.:.:20:114,0,34	0/0:.:.:45:0,135,210	0/0:.:.:35:0,85,204	0/0:.:.:66:0,199,194	0/0:.:.:22:0,66,163	0/0:.:.:22:0,66,183	1/1:.:.:31:206,93,0	0/0:.:.:27:0,81,200	0/0:.:.:59:0,178,203	0/0:.:.:47:0,141,195	1/1:.:.:28:202,84,0	0/1:.:.:20:111,0,73	0/1:.:.:25:96,0,103	0/0:.:.:35:0,102,204	0/0:.:.:23:0,69,195	1/1:.:.:20:183,60,0	1/1:.:.:26:174,78,0	0/1:.:.:12:31,0,82	0/0:.:.:36:0,108,197	0/1:.:.:17:39,0,104	./.:.:.:6:2,0,70	0/0:.:.:37:0,111,196	0/1:.:.:11:52,0,62	0/0:.:.:29:0,87,177	0/1:.:.:17:101,0,64	0/0:.:.:29:0,87,188	1/1:.:.:15:135,45,0	0/1:.:.:34:128,0,109	0/0:.:.:28:0,84,205	0/1:.:.:33:39,0,145	0/0:.:.:55:0,166,194	0/1:.:.:22:61,0,105	0/0:.:.:26:0,78,186	0/1:.:.:23:66,0,122	1/1:.:.:51:189,154,0	1/1:.:.:47:183,101,0	0/0:.:.:36:0,108,175	0/1:.:.:26:108,0,106	0/1:.:.:30:103,0,120	0/1:.:.:26:99,0,103	0/1:.:.:31:140,0,44	0/1:.:.:49:117,0,132	1/1:.:.:39:186,117,0	0/1:.:.:19:83,0,95	0/1:.:.:33:135,0,95	1/1:.:.:18:164,54,0	1/1:.:.:18:178,54,0	0/1:.:.:26:99,0,108	1/1:.:.:43:201,129,0	1/1:.:.:48:170,84,0	1/1:.:.:33:183,99,0	1/1:.:.:23:192,69,0	1/1:.:.:20:164,60,0	1/1:.:.:21:183,63,0	1/1:.:.:13:152,39,0	1/1:.:.:23:188,69,0	1/1:.:.:28:197,84,0	0/1:.:.:14:34,0,103	0/1:.:.:14:113,0,12	1/1:.:.:26:198,78,0	1/1:.:.:27:194,81,0	1/1:.:.:26:197,78,0	0/1:.:.:26:92,0,113	0/1:.:.:17:68,0,93	1/1:.:.:23:181,69,0	0/1:.:.:15:44,0,95	0/1:.:.:26:97,0,64	0/1:.:.:28:77,0,121	1/1:.:.:24:188,72,0	0/1:.:.:15:61,0,81	0/1:.:.:53:109,0,110	0/1:.:.:20:57,0,98	0/1:.:.:23:83,0,94	0/1:.:.:18:79,0,96	0/1:.:.:39:29,0,144	1/1:.:.:43:169,129,0	0/1:.:.:10:75,0,8	0/1:.:.:25:14,0,132	./.:.:.:9:0,27,108	0/1:.:.:31:128,0,32	0/0:.:.:32:0,96,153	0/1:.:.:28:131,0,66	1/1:.:.:37:180,70,0	0/1:.:.:17:104,0,55	0/1:.:.:34:136,0,84	0/1:.:.:17:63,0,99	0/1:.:.:35:71,0,130	0/1:.:.:30:92,0,92	0/0:.:.:33:0,99,206	0/1:.:.:26:110,0,94	0/1:.:.:35:121,0,72	0/1:.:.:21:113,0,56	0/1:.:.:39:117,0,120	0/1:.:.:33:75,0,132	0/0:.:.:13:0,39,134	0/0:.:.:33:0,99,193	0/1:.:.:36:101,0,111	0/1:.:.:20:88,0,95	0/0:.:.:16:0,48,122	0/0:.:.:22:0,66,143	0/0:.:.:31:0,93,195	0/0:.:.:39:0,117,182	0/1:.:.:40:127,0,101	0/0:.:.:30:0,90,187	0/1:.:.:34:120,0,71	0/0:.:.:26:0,78,174	0/0:.:.:25:0,75,160	1/1:.:.:38:199,114,0	0/1:.:.:32:112,0,105	0/0:.:.:22:0,66,178	0/0:.:.:32:0,96,174	0/1:.:.:30:114,0,111	0/0:.:.:27:0,81,194	0/0:.:.:44:0,132,212	0/1:.:.:17:81,0,74	0/1:.:.:34:100,0,128	0/1:.:.:19:82,0,67	0/1:.:.:17:88,0,47	0/1:.:.:39:130,0,126	0/0:.:.:18:0,16,71	0/0:.:.:42:0,126,175	0/1:.:.:18:67,0,109	1/1:.:.:46:188,118,0	0/1:.:.:33:115,0,111	0/1:.:.:21:58,0,124	0/1:.:.:34:71,0,104	1/1:.:.:16:175,48,0	0/1:.:.:17:47,0,88	0/1:.:.:40:88,0,115	0/1:.:.:21:94,0,83	0/0:.:.:40:0,120,209	0/0:.:.:34:0,102,210	1/1:.:.:47:186,141,0	0/1:.:.:21:117,0,46	1/1:.:.:21:192,63,0	0/1:.:.:28:80,0,120	0/1:.:.:32:110,0,61	0/0:.:.:59:0,178,199	0/0:.:.:17:0,51,171	0/0:.:.:22:0,66,171	0/0:.:.:44:0,132,203	0/1:.:.:24:75,0,118	1/1:.:.:46:162,138,0	1/1:.:93:33:180,99,0	1/1:.:84:30:181,90,0	1/1:.:40:22:156,46,0	1/1:.:36:14:147,42,0	1/1:.:42:16:150,48,0	1/1:.:57:21:155,63,0	./.:.:18:8:110,24,0	1/1:.:81:29:165,87,0	1/1:.:54:20:165,60,0	1/1:.:63:23:164,69,0	1/1:.:54:20:171,60,0	1/1:.:54:20:160,60,0	1/1:.:69:25:167,75,0	1/1:.:84:30:184,90,0	1/1:.:57:21:165,63,0	1/1:.:54:20:160,60,0	1/1:.:42:16:160,48,0	1/1:.:99:38:178,114,0	1/1:.:42:16:147,48,0	0/0:247,0:.:247:0,255,255	0/0:99,0:.:99:0,255,255	0/0:255,0:.:255:0,255,255	1/1:28,219:.:247:238,236,0	./.:9,0:.:9:0,27,170	0/0:62,0:.:62:0,187,238	0/0:205,0:.:205:0,255,255	0/0:117,0:.:117:0,255,255	./.:1,0:.:1:0,3,40	0/0:14,0:.:14:0,42,204	0/0:58,0:.:58:0,175,242	0/0:71,0:.:71:0,214,245	0/1:43,72:.:115:204,0,167	0/0:107,0:.:107:0,255,255	0/0:18,0:.:18:0,54,217	0/1:15,5:.:20:95,0,175	0/0:23,0:.:23:0,69,222	0/0:30,0:.:30:0,90,221	0/0:52,0:.:52:0,157,237	0/0:51,0:.:51:0,154,235	0/0:133,0:.:133:0,255,255	1/1:0,36:.:36:224,108,0	0/0:29,0:.:29:0,87,225	0/0:23,0:.:23:0,69,214	0/0:248,0:.:248:0,255,255	0/1:85,155:.:240:235,0,153	0/1:128,130:.:258:252,0,244	0/0:51,0:.:51:0,154,230	0/0:121,0:.:121:0,255,255	./.:0,0:.:0:0,0,0	0/0:243,0:.:243:0,255,255	0/0:250,0:.:250:0,255,255	0/0:90,0:.:91:0,255,244	0/0:217,2:.:219:0,255,255	0/0:155,0:.:155:0,255,255	0/0:225,0:.:225:0,255,255	0/0:248,0:.:248:0,255,255	0/0:60,0:.:60:0,181,244	0/0:116,0:.:116:0,255,255	0/0:211,0:.:211:0,255,255	0/0:121,0:.:121:0,255,255	0/0:244,0:.:245:0,255,255	0/0:244,0:.:244:0,255,255	0/0:197,0:.:197:0,255,255	./.:6,0:.:6:0,18,146	1/1:0,106:.:106:255,255,0	0/0:233,0:.:233:0,255,255	0/0:83,0:.:83:0,250,248	0/0:230,1:.:231:0,255,255	0/0:204,0:.:204:0,255,255	0/0:246,0:.:246:0,255,255	0/0:95,0:.:95:0,255,255	0/0:245,2:.:247:0,255,255	0/0:191,0:.:191:0,255,255	0/0:68,1:.:69:0,168,212
PDK30s749151_323084	93636	PDK30s749151_323084:93636	C	A	999	.	.	GT:DP:GQ:PL:AD	0/0:16:.:0,48,156:.	0/1:22:.:101,0,91:.	0/0:40:.:0,120,214:.	0/1:35:.:93,0,130:.	0/0:34:.:0,102,183:.	0/1:19:.:59,0,111:.	0/1:13:.:51,0,71:.	1/1:22:.:177,66,0:.	0/1:32:.:109,0,126:.	0/1:22:.:91,0,107:.	0/0:32:.:0,96,210:.	0/1:49:.:145,0,114:.	0/1:29:.:119,0,109:.	0/0:30:.:0,90,209:.	0/0:28:.:0,84,194:.	0/1:26:.:75,0,129:.	0/0:42:.:0,126,205:.	0/0:26:.:0,78,203:.	0/0:54:.:0,163,215:.	0/0:71:.:0,214,211:.	0/0:30:.:0,90,205:.	0/1:26:.:81,0,125:.	0/0:13:.:0,39,144:.	0/0:19:.:0,57,182:.	0/0:38:.:0,114,204:.	0/0:22:.:0,66,188:.	0/0:85:.:0,255,211:.	0/1:30:.:110,0,117:.	0/1:83:.:135,0,135:.	0/1:27:.:27,0,134:.	1/1:37:.:207,111,0:.	0/0:31:.:0,93,204:.	0/1:34:.:137,0,89:.	1/1:46:.:201,138,0:.	0/0:17:.:0,51,146:.	0/0:47:.:0,141,207:.	0/1:28:.:112,0,111:.	0/1:48:.:116,0,141:.	1/1:45:.:211,135,0:.	1/1:38:.:204,114,0:.	0/1:35:.:115,0,119:.	0/1:12:.:95,0,18:.	0/0:29:.:0,87,199:.	1/1:31:.:206,93,0:.	0/1:68:.:127,0,147:.	1/1:23:.:174,69,0:.	0/0:28:.:0,84,202:.	0/1:23:.:98,0,99:.	1/1:29:.:200,87,0:.	0/1:25:.:90,0,119:.	0/1:23:.:114,0,59:.	0/1:29:.:101,0,91:.	0/1:30:.:128,0,90:.	0/1:35:.:79,0,139:.	0/1:20:.:105,0,82:.	0/0:30:.:0,90,187:.	0/1:17:.:57,0,102:.	0/1:36:.:34,0,108:.	0/1:25:.:77,0,122:.	1/1:22:.:188,66,0:.	0/0:23:.:0,69,131:.	0/1:38:.:129,0,68:.	0/0:32:.:0,96,161:.	0/1:46:.:133,0,128:.	1/1:37:.:196,111,0:.	0/0:29:.:0,87,182:.	1/1:37:.:199,111,0:.	0/1:28:.:111,0,100:.	0/0:25:.:0,75,195:.	1/1:26:.:165,58,0:.	0/0:88:.:0,255,213:.	0/1:53:.:96,0,148:.	0/0:17:.:0,51,176:.	0/0:25:.:0,75,197:.	0/0:31:.:0,93,199:.	0/0:20:.:0,60,187:.	1/1:70:.:213,211,0:.	0/1:46:.:100,0,141:.	1/1:36:.:203,108,0:.	0/1:48:.:102,0,141:.	0/0:36:.:0,108,208:.	0/0:40:.:0,120,209:.	0/1:64:.:100,0,151:.	1/1:40:.:202,120,0:.	0/1:46:.:145,0,104:.	1/1:61:.:212,162,0:.	1/1:39:.:216,117,0:.	0/0:30:.:0,90,204:.	0/1:19:.:50,0,119:.	0/1:33:.:91,0,126:.	0/1:19:.:88,0,95:.	0/0:25:.:0,75,181:.	0/1:18:.:33,0,116:.	0/0:24:.:0,72,169:.	1/1:52:.:175,62,0:.	./.:9:.:76,0,31:.	1/1:13:.:144,39,0:.	0/0:15:.:0,45,155:.	0/1:26:.:91,0,123:.	0/1:18:.:94,0,62:.	1/1:41:.:210,123,0:.	0/1:20:.:50,0,118:.	0/0:27:.:0,81,185:.	0/1:10:.:10,0,85:.	0/1:26:.:131,0,71:.	1/1:14:.:154,42,0:.	0/0:37:.:0,111,192:.	1/1:13:.:152,39,0:.	0/1:29:.:116,0,112:.	0/1:13:.:59,0,79:.	1/1:20:.:145,60,0:.	0/0:29:.:0,87,203:.	1/1:14:.:145,42,0:.	1/1:26:.:181,78,0:.	0/1:22:.:86,0,94:.	0/0:35:.:0,64,143:.	0/0:33:.:0,99,184:.	0/0:35:.:0,105,213:.	./.:9:.:0,27,86:.	0/0:19:.:0,37,168:.	0/1:32:.:103,0,119:.	1/1:20:.:189,60,0:.	0/1:21:.:118,0,44:.	0/0:16:.:0,48,146:.	0/1:27:.:120,0,92:.	1/1:25:.:192,75,0:.	0/1:31:.:38,0,141:.	0/1:31:.:101,0,125:.	1/1:37:.:195,91,0:.	0/1:26:.:35,0,137:.	0/0:18:.:0,54,146:.	0/1:48:.:140,0,97:.	0/1:37:.:85,0,111:.	0/0:22:.:0,66,183:.	./.:8:.:0,24,117:.	0/1:13:.:52,0,87:.	0/1:27:.:99,0,122:.	0/1:34:.:116,0,127:.	1/1:24:.:198,72,0:.	0/0:39:.:0,117,197:.	0/0:22:.:0,66,163:.	0/1:19:.:72,0,105:.	0/1:32:.:96,0,131:.	0/0:31:.:0,93,186:.	0/0:26:.:0,78,150:.	0/1:31:.:87,0,85:.	0/1:66:.:145,0,120:.	1/1:29:.:185,84,0:.	0/0:21:.:0,63,163:.	0/0:50:.:0,151,190:.	1/1:23:.:170,69,0:.	0/1:37:.:102,0,140:.	0/1:16:.:89,0,43:.	0/1:18:.:96,0,45:.	0/1:71:.:98,0,130:.	0/1:18:.:116,0,27:.	0/1:70:.:135,0,113:.	0/0:19:.:0,57,178:.	1/1:34:.:209,102,0:.	0/1:68:.:117,0,140:.	0/1:27:.:85,0,124:.	0/1:35:.:139,0,99:.	0/0:51:.:0,154,205:.	0/1:14:.:71,0,77:.	1/1:30:.:163,90,0:.	0/0:17:.:0,51,176:.	0/0:37:.:0,111,210:.	0/1:42:.:119,0,138:.	0/1:32:.:104,0,126:.	0/0:10:.:0,10,72:.	1/1:14:.:165,42,0:.	0/0:21:.:0,63,178:.	0/1:49:.:89,0,144:.	0/1:57:.:104,0,151:.	1/1:29:.:204,87,0:.	0/0:40:.:0,120,196:.	0/1:71:.:143,0,131:.	1/1:22:.:171,66,0:.	0/1:72:.:138,0,116:.	0/0:21:62:0,63,188:.	1/1:23:64:197,69,0:.	1/1:31:88:185,93,0:.	1/1:16:43:163,48,0:.	1/1:23:64:170,69,0:.	1/1:20:55:178,60,0:.	1/1:12:31:154,36,0:.	1/1:23:64:183,69,0:.	1/1:26:73:194,78,0:.	1/1:31:88:200,93,0:.	1/1:25:70:175,75,0:.	0/0:29:86:0,87,197:.	0/0:21:62:0,63,188:.	0/0:35:99:0,105,213:.	1/1:21:58:191,63,0:.	1/1:11:28:130,33,0:.	1/1:16:43:174,48,0:.	1/1:26:73:191,78,0:.	1/1:21:58:188,63,0:.	0/0:270:.:0,255,255:269,1	0/0:262:.:0,255,255:262,0	1/1:269:.:255,255,0:0,269	0/0:250:.:0,255,255:249,0	1/1:46:.:236,138,0:0,46	1/1:255:.:255,255,0:0,254	0/0:252:.:0,255,255:251,1	1/1:262:.:255,255,0:0,262	0/0:60:.:0,181,246:60,0	0/0:242:.:0,255,255:242,0	0/1:244:.:247,0,158:85,159	1/1:249:.:255,255,0:0,249	0/1:267:.:238,0,255:143,124	1/1:249:.:255,255,0:0,248	0/1:137:.:217,0,205:63,74	0/1:235:.:239,0,251:122,113	0/0:212:.:0,255,255:212,0	0/0:249:.:0,255,255:249,0	0/0:245:.:0,255,255:245,0	0/0:246:.:0,255,255:246,0	0/1:250:.:121,0,232:170,80	0/1:251:.:255,0,247:122,129	0/0:172:.:0,255,255:172,0	0/0:104:.:0,255,255:104,0	0/1:252:.:226,0,119:80,172	0/0:175:.:0,255,255:173,2	0/0:267:.:0,255,255:267,0	0/0:33:.:0,99,225:33,0	./.:0:.:0,0,0:0,0	0/0:256:.:0,255,255:256,0	0/0:154:.:0,255,255:154,0	0/0:27:.:0,81,215:27,0	./.:0:.:0,0,0:0,0	0/0:270:.:0,255,255:266,4	./.:0:.:0,0,0:0,0	0/0:253:.:0,255,255:253,0	0/0:250:.:0,255,255:249,0	0/0:251:.:0,255,255:251,0	0/0:13:.:0,39,200:13,0	0/1:258:.:250,0,255:131,127	0/0:121:.:0,255,255:121,0	0/0:181:.:0,255,255:181,0	0/0:126:.:0,255,255:126,0	0/0:264:.:0,255,255:264,0	./.:0:.:0,0,0:0,0	1/1:73:.:239,220,0:0,73	0/0:271:.:0,255,255:271,0	0/0:158:.:0,255,255:158,0	0/0:268:.:0,255,255:268,0	1/1:230:.:255,255,0:0,230	0/0:245:.:0,255,255:245,0	1/1:183:.:255,255,0:0,183	0/0:247:.:0,255,255:247,0	0/0:188:.:0,255,255:188,0	0/0:248:.:0,255,255:248,0
PDK30s1050381_322277	290477	PDK30s1050381_322277:290477	C	A	999	.	.	GT:DP:GQ:PL:AD	0/0:16:.:0,48,156:.	0/0:38:.:0,114,207:.	0/0:48:.:0,144,188:.	0/0:41:.:0,123,211:.	0/1:46:.:124,0,69:.	0/0:43:.:0,129,196:.	0/1:19:.:1,0,98:.	1/1:42:.:170,126,0:.	0/1:35:.:99,0,125:.	0/1:21:.:120,0,30:.	0/1:30:.:83,0,127:.	0/1:34:.:128,0,95:.	0/1:31:.:136,0,88:.	1/1:41:.:201,123,0:.	0/1:27:.:97,0,112:.	0/0:44:.:0,132,200:.	0/1:29:.:113,0,95:.	0/0:29:.:0,87,197:.	0/0:39:.:0,117,209:.	0/0:46:.:0,138,216:.	0/1:20:.:57,0,108:.	0/0:32:.:0,96,198:.	0/1:53:.:114,0,132:.	0/1:31:.:112,0,109:.	1/1:31:.:169,93,0:.	1/1:30:.:176,90,0:.	0/1:62:.:140,0,104:.	1/1:23:.:197,69,0:.	0/0:44:.:0,132,195:.	0/1:21:.:71,0,117:.	0/0:29:.:0,87,203:.	0/0:19:.:0,57,187:.	0/1:26:.:98,0,116:.	1/1:33:.:179,99,0:.	0/0:43:.:0,109,204:.	0/0:40:.:0,120,193:.	0/1:21:.:96,0,93:.	0/1:52:.:114,0,145:.	1/1:26:.:122,39,0:.	1/1:54:.:205,163,0:.	0/1:30:.:97,0,113:.	0/0:10:.:0,10,112:.	1/1:25:.:191,75,0:.	0/0:38:.:0,114,183:.	0/1:67:.:152,0,105:.	0/0:26:.:0,78,203:.	0/0:24:.:0,72,142:.	1/1:31:.:205,93,0:.	0/1:31:.:87,0,131:.	0/1:43:.:134,0,106:.	0/0:38:.:0,114,201:.	0/1:32:.:114,0,119:.	1/1:43:.:211,129,0:.	0/0:33:.:0,99,184:.	0/1:30:.:71,0,106:.	1/1:61:.:205,184,0:.	0/1:42:.:76,0,140:.	0/0:32:.:0,96,190:.	0/1:42:.:115,0,76:.	1/1:51:.:169,154,0:.	0/1:31:.:78,0,136:.	0/1:44:.:94,0,133:.	1/1:24:.:131,32,0:.	0/1:39:.:143,0,90:.	0/0:30:.:0,90,194:.	0/0:79:.:0,238,149:.	0/0:35:.:0,105,182:.	0/0:31:.:0,93,186:.	0/0:40:.:0,120,166:.	0/1:33:.:95,0,86:.	1/1:82:.:209,247,0:.	0/1:61:.:144,0,131:.	0/1:32:.:113,0,120:.	1/1:44:.:154,75,0:.	1/1:32:.:194,96,0:.	1/1:27:.:185,81,0:.	1/1:50:.:200,151,0:.	0/1:50:.:94,0,141:.	0/1:55:.:124,0,132:.	0/0:33:.:0,99,191:.	0/1:41:.:100,0,142:.	0/0:42:.:0,126,170:.	1/1:48:.:202,144,0:.	0/0:43:.:0,129,170:.	0/1:48:.:117,0,141:.	1/1:48:.:204,144,0:.	1/1:77:.:206,232,0:.	1/1:29:.:207,87,0:.	1/1:33:.:188,99,0:.	0/1:29:.:61,0,138:.	1/1:30:.:187,90,0:.	0/1:26:.:117,0,79:.	1/1:21:.:191,63,0:.	0/1:34:.:62,0,139:.	0/1:45:.:133,0,41:.	0/1:34:.:94,0,112:.	1/1:11:.:147,33,0:.	1/1:13:.:152,39,0:.	0/1:21:.:109,0,59:.	0/0:35:.:0,105,182:.	1/1:39:.:207,97,0:.	1/1:15:.:135,45,0:.	0/0:24:.:0,72,152:.	0/1:25:.:89,0,72:.	0/1:25:.:126,0,72:.	0/1:31:.:83,0,129:.	1/1:52:.:183,157,0:.	0/1:23:.:64,0,125:.	0/1:39:.:106,0,131:.	1/1:41:.:206,123,0:.	0/1:27:.:109,0,104:.	0/0:32:.:0,96,194:.	0/1:22:.:98,0,80:.	0/1:25:.:101,0,101:.	0/0:48:.:0,124,196:.	0/1:30:.:4,0,136:.	0/1:39:.:130,0,117:.	1/1:52:.:196,157,0:.	1/1:35:.:179,102,0:.	1/1:40:.:166,120,0:.	0/1:28:.:83,0,92:.	1/1:22:.:132,66,0:.	0/0:22:.:0,66,154:.	0/1:24:.:56,0,109:.	0/0:30:.:0,90,170:.	1/1:22:.:178,66,0:.	0/1:26:.:110,0,87:.	0/0:35:.:0,105,171:.	0/1:34:.:92,0,138:.	0/1:38:.:116,0,121:.	0/0:30:.:0,70,168:.	0/0:35:.:0,105,198:.	1/1:28:.:184,84,0:.	1/1:31:.:162,93,0:.	0/1:28:.:82,0,126:.	0/1:16:.:50,0,103:.	0/1:31:.:90,0,131:.	0/0:73:.:0,220,184:.	0/0:33:.:0,96,171:.	1/1:56:.:170,169,0:.	1/1:26:.:198,78,0:.	0/1:24:.:115,0,57:.	0/1:26:.:87,0,95:.	0/0:39:.:0,117,208:.	0/0:25:.:0,75,151:.	0/0:30:.:0,90,155:.	0/0:37:.:0,111,180:.	0/0:23:.:0,69,177:.	0/0:27:.:0,81,179:.	0/0:34:.:0,102,192:.	0/1:25:.:44,0,116:.	1/1:62:.:192,187,0:.	0/0:49:.:0,148,196:.	1/1:19:.:178,57,0:.	1/1:83:.:199,250,0:.	0/0:113:.:0,255,205:.	0/0:76:.:0,229,181:.	0/1:26:.:26,0,137:.	1/1:97:.:201,255,0:.	0/1:80:.:108,0,145:.	0/0:26:.:0,78,159:.	1/1:42:.:181,106,0:.	0/1:42:.:55,0,59:.	0/0:14:.:0,42,135:.	0/1:35:.:103,0,103:.	1/1:30:.:183,70,0:.	1/1:70:.:205,211,0:.	0/0:42:.:0,126,210:.	1/1:44:.:182,132,0:.	./.:0:.:0,0,0:.	0/1:47:.:130,0,131:.	1/1:41:.:166,123,0:.	0/1:25:.:29,0,132:.	1/1:55:.:208,166,0:.	0/1:48:.:139,0,127:.	0/1:41:.:114,0,79:.	0/1:56:.:106,0,146:.	1/1:43:.:208,129,0:.	0/0:91:.:0,255,200:.	1/1:30:86:204,90,0:.	1/1:24:68:198,72,0:.	1/1:27:77:194,81,0:.	1/1:26:74:198,78,0:.	1/1:21:59:183,63,0:.	1/1:30:86:205,90,0:.	1/1:22:62:195,66,0:.	0/1:33:99:109,0,129:.	1/1:26:74:198,78,0:.	1/1:23:65:186,69,0:.	1/1:23:65:197,69,0:.	1/1:34:98:211,102,0:.	1/1:29:83:197,87,0:.	1/1:43:99:204,129,0:.	1/1:23:65:188,69,0:.	1/1:17:47:179,51,0:.	1/1:24:68:200,72,0:.	1/1:30:86:205,90,0:.	1/1:15:41:168,45,0:.	0/0:258:.:0,255,255:258,0	0/0:248:.:0,255,255:248,0	1/1:250:.:255,255,0:0,250	1/1:248:.:255,255,0:0,248	1/1:14:.:210,42,0:0,14	1/1:71:.:208,175,0:1,70	0/1:246:.:206,0,229:135,111	1/1:244:.:255,255,0:0,244	0/0:16:.:0,48,189:16,0	0/0:50:.:0,151,218:50,0	0/1:64:.:176,0,145:25,39	1/1:250:.:255,255,0:0,250	0/0:244:.:0,255,255:244,0	1/1:244:.:255,255,0:0,244	0/1:20:.:165,0,122:7,13	0/0:61:.:0,184,223:61,0	0/1:70:.:176,0,162:31,39	0/0:74:.:0,223,251:74,0	0/1:64:.:95,0,152:49,15	0/1:59:.:163,0,174:33,26	0/1:248:.:188,0,230:143,105	0/0:119:.:0,255,255:119,0	1/1:56:.:230,169,0:0,56	1/1:16:.:172,27,0:1,15	0/0:244:.:0,255,255:244,0	0/1:202:.:208,0,160:78,124	0/0:252:.:0,255,255:251,1	0/0:254:.:0,255,255:254,0	0/0:249:.:0,255,255:249,0	0/0:251:.:0,255,255:251,0	0/1:238:.:197,0,202:122,116	0/0:244:.:0,255,255:244,0	0/0:244:.:0,255,255:244,0	0/1:250:.:233,0,247:132,118	1/1:84:.:255,253,0:0,84	0/0:257:.:0,255,255:257,0	0/0:159:.:0,255,255:159,0	0/0:207:.:0,255,255:207,0	0/0:138:.:0,255,255:137,1	0/0:245:.:0,255,255:202,0	./.:0:.:0,0,0:0,0	0/0:248:.:0,255,255:248,0	0/0:245:.:0,255,255:243,2	0/0:251:.:0,255,255:251,0	./.:0:.:0,0,0:0,0	1/1:197:.:255,255,0:0,197	0/0:253:.:0,255,255:253,0	0/0:237:.:0,255,255:237,0	0/0:255:.:0,255,255:255,0	0/1:250:.:240,0,244:126,124	0/0:237:.:0,255,255:237,0	0/0:249:.:0,255,255:248,1	0/0:249:.:0,255,255:249,0	0/0:236:.:0,255,255:236,0	0/1:252:.:248,0,233:112,140
PDK30s896621_301619	53139	PDK30s896621_301619:53139	G	A	999	.	.	GT:AD:DP:GQ:PL	1/1:.:13:.:134,39,0	0/0:.:18:.:0,54,165	1/1:.:21:.:182,63,0	0/1:.:21:.:81,0,111	0/1:.:20:.:88,0,61	0/1:.:36:.:85,0,135	0/1:.:29:.:111,0,109	1/1:.:29:.:171,87,0	0/1:.:22:.:115,0,76	0/1:.:19:.:93,0,87	1/1:.:12:.:153,36,0	0/0:.:24:.:0,72,200	0/0:.:25:.:0,75,140	0/1:.:27:.:92,0,105	0/1:.:17:.:64,0,93	0/1:.:32:.:54,0,136	0/1:.:38:.:115,0,127	1/1:.:27:.:138,81,0	0/1:.:32:.:67,0,131	1/1:.:53:.:215,160,0	1/1:.:25:.:198,75,0	0/1:.:27:.:121,0,92	0/1:.:29:.:114,0,92	1/1:.:19:.:182,57,0	0/0:.:38:.:0,114,207	1/1:.:13:.:144,39,0	0/1:.:52:.:122,0,129	0/1:.:18:.:62,0,96	0/1:.:47:.:102,0,147	0/0:.:13:.:0,39,158	0/1:.:24:.:111,0,96	1/1:.:17:.:179,51,0	0/0:.:28:.:0,84,189	1/1:.:29:.:177,87,0	0/1:.:37:.:147,0,74	0/1:.:20:.:112,0,74	0/1:.:13:.:65,0,79	1/1:.:25:.:181,75,0	1/1:.:18:.:172,54,0	1/1:.:52:.:175,157,0	0/1:.:20:.:108,0,61	0/0:.:13:.:0,19,133	0/1:.:33:.:117,0,118	0/1:.:20:.:55,0,120	0/0:.:51:.:0,154,213	0/1:.:26:.:102,0,108	1/1:.:14:.:130,22,0	0/1:.:18:.:86,0,66	0/1:.:35:.:133,0,81	1/1:.:23:.:176,69,0	1/1:.:30:.:196,90,0	0/1:.:34:.:80,0,95	0/1:.:26:.:59,0,108	1/1:.:16:.:135,48,0	1/1:.:21:.:183,63,0	0/1:.:57:.:58,0,124	0/1:.:39:.:110,0,48	1/1:.:42:.:183,126,0	0/1:.:26:.:60,0,83	0/1:.:41:.:59,0,23	0/1:.:38:.:74,0,82	0/1:.:21:.:93,0,91	0/1:.:19:.:89,0,52	0/1:.:24:.:115,0,76	0/1:.:20:.:80,0,85	1/1:.:43:.:174,129,0	0/1:.:33:.:122,0,106	0/1:.:24:.:71,0,108	0/0:.:18:.:0,54,177	0/1:.:29:.:114,0,88	0/1:.:53:.:115,0,121	0/0:.:49:.:0,148,191	0/1:.:23:.:93,0,107	0/0:.:25:.:0,56,160	0/1:.:31:.:97,0,77	0/0:.:19:.:0,57,187	0/1:.:36:.:84,0,96	0/1:.:35:.:86,0,139	1/1:.:31:.:125,93,0	1/1:.:39:.:160,117,0	0/1:.:26:.:74,0,112	0/0:.:32:.:0,96,180	0/0:.:28:.:0,84,178	0/1:.:29:.:91,0,102	1/1:.:20:.:155,60,0	0/1:.:40:.:138,0,100	0/0:.:26:.:0,78,186	0/1:.:16:.:32,0,110	0/0:.:41:.:0,123,192	0/1:.:38:.:106,0,107	0/1:.:22:.:67,0,94	0/1:.:25:.:114,0,77	0/1:.:14:.:76,0,63	1/1:.:24:.:195,72,0	1/1:.:34:.:172,102,0	0/0:.:38:.:0,114,195	0/1:.:17:.:92,0,81	0/1:.:15:.:31,0,112	0/1:.:18:.:69,0,69	1/1:.:20:.:178,60,0	0/1:.:34:.:67,0,32	1/1:.:22:.:178,66,0	1/1:.:23:.:188,69,0	0/0:.:16:.:0,48,164	0/1:.:37:.:123,0,99	./.:.:9:.:11,0,86	1/1:.:44:.:205,132,0	1/1:.:12:.:149,36,0	0/1:.:20:.:73,0,112	1/1:.:28:.:194,84,0	1/1:.:17:.:176,51,0	1/1:.:33:.:179,99,0	0/1:.:17:.:110,0,56	0/1:.:19:.:105,0,76	0/1:.:36:.:123,0,106	0/1:.:35:.:91,0,84	1/1:.:34:.:166,102,0	0/1:.:27:.:72,0,122	0/1:.:33:.:107,0,129	1/1:.:21:.:183,63,0	1/1:.:30:.:163,90,0	0/1:.:16:.:89,0,59	1/1:.:26:.:186,78,0	1/1:.:29:.:197,87,0	0/1:.:28:.:138,0,65	0/1:.:29:.:64,0,130	1/1:.:46:.:184,138,0	0/0:.:30:.:0,90,155	0/1:.:38:.:105,0,82	0/1:.:21:.:83,0,76	0/1:.:25:.:123,0,82	0/1:.:35:.:79,0,135	0/1:.:38:.:107,0,123	0/1:.:35:.:92,0,73	0/1:.:44:.:141,0,66	./.:.:8:.:97,24,0	0/1:.:19:.:56,0,95	1/1:.:57:.:197,172,0	1/1:.:24:.:182,72,0	0/1:.:28:.:83,0,126	0/1:.:29:.:98,0,81	1/1:.:27:.:179,81,0	1/1:.:21:.:183,63,0	1/1:.:43:.:182,129,0	0/1:.:29:.:115,0,75	0/0:.:35:.:0,105,182	0/0:.:18:.:0,54,165	0/1:.:19:.:88,0,82	1/1:.:21:.:163,63,0	1/1:.:45:.:199,135,0	./.:.:8:.:0,24,109	1/1:.:56:.:174,169,0	0/1:.:32:.:77,0,105	0/1:.:12:.:31,0,61	0/1:.:81:.:111,0,143	./.:.:8:.:64,4,0	0/1:.:72:.:91,0,87	0/1:.:14:.:93,0,31	0/1:.:49:.:98,0,128	0/1:.:61:.:122,0,112	0/0:.:28:.:0,84,172	0/1:.:29:.:61,0,97	0/1:.:12:.:64,0,2	0/0:.:12:.:0,36,154	0/1:.:34:.:137,0,95	0/0:.:18:.:0,54,180	0/1:.:59:.:108,0,112	0/0:.:47:.:0,121,187	1/1:.:42:.:165,126,0	./.:.:9:.:38,0,48	0/1:.:25:.:93,0,72	0/0:.:30:.:0,70,139	0/1:.:62:.:90,0,116	0/1:.:27:.:64,0,75	0/0:.:31:.:0,93,191	0/0:.:37:.:0,111,188	0/0:.:41:.:0,82,161	0/1:.:23:.:86,0,104	0/0:.:72:.:0,217,192	0/0:.:26:75:0,78,190	0/0:.:22:63:0,66,192	./.:.:8:21:0,24,116	0/0:.:19:54:0,57,164	0/0:.:25:72:0,75,187	0/0:.:30:87:0,90,205	0/0:.:12:33:0,36,153	0/0:.:25:72:0,75,201	1/1:.:22:63:193,66,0	1/1:.:34:99:191,102,0	1/1:.:21:60:183,63,0	0/0:.:28:81:0,84,200	0/0:.:30:87:0,90,196	0/0:.:20:57:0,60,164	0/0:.:22:63:0,66,190	0/0:.:26:75:0,78,195	0/0:.:19:54:0,57,178	0/0:.:14:39:0,42,154	0/0:.:15:42:0,45,168	0/1:108,42:150:.:65,0,185	1/1:0,190:190:.:255,255,0	1/1:0,146:146:.:255,255,0	1/1:0,248:248:.:255,255,0	1/1:0,16:16:.:177,48,0	1/1:0,113:113:.:255,255,0	1/1:0,243:243:.:255,255,0	1/1:0,86:86:.:214,255,0	0/0:25,0:25:.:0,75,183	0/0:107,0:107:.:0,255,255	0/1:47,73:120:.:157,0,154	0/0:244,0:244:.:0,255,255	0/0:223,0:223:.:0,255,255	0/0:162,0:162:.:0,255,255	0/1:15,51:66:.:166,0,108	0/0:37,0:37:.:0,111,186	0/0:32,0:32:.:0,96,221	1/1:0,39:39:.:186,117,0	0/1:8,56:64:.:115,0,3	0/1:22,22:44:.:147,0,149	0/1:141,104:245:.:155,0,195	1/1:0,199:199:.:255,255,0	0/1:56,35:91:.:129,0,153	0/0:11,0:11:.:0,33,168	1/1:11,235:246:.:246,255,0	0/1:99,143:242:.:193,0,147	0/0:249,1:250:.:0,255,255	0/1:123,123:246:.:236,0,237	0/0:129,0:129:.:0,255,247	./.:0,0:0:.:0,0,0	0/0:232,0:232:.:0,255,255	0/0:95,0:95:.:0,255,255	1/1:0,129:129:.:255,255,0	0/0:68,0:68:.:0,205,212	1/1:0,235:235:.:255,255,0	0/1:190,54:244:.:0,0,164	./.:0,0:0:.:0,0,0	1/1:0,42:42:.:196,126,0	0/1:61,58:119:.:165,0,165	1/1:0,242:242:.:255,255,0	0/0:130,3:133:.:0,255,255	0/1:110,115:225:.:197,0,195	1/1:2,62:64:.:228,143,0	0/0:244,0:244:.:0,255,255	1/1:0,14:14:.:187,42,0	0/0:168,0:168:.:0,255,255	0/0:249,0:249:.:0,255,255	0/0:129,0:129:.:0,255,255	0/0:151,0:151:.:0,255,255	1/1:1,235:236:.:255,255,0	0/0:106,0:107:.:0,255,240	0/1:16,13:29:.:142,0,155	0/1:81,122:203:.:186,0,149	1/1:0,207:207:.:255,255,0	1/1:0,184:184:.:255,255,0
PDK30s1148281_297667	286377	PDK30s1148281_297667:286377	A	T	947.04	.	.	GT:AD:PL:DP:GQ	0/1:.:72,0,92:17:.	0/0:.:0,75,181:25:.	0/0:.:0,151,204:50:.	0/0:.:0,90,182:30:.	0/0:.:0,105,191:35:.	0/0:.:0,138,213:53:.	0/1:.:8,0,130:23:.	0/0:.:0,123,211:41:.	0/0:.:0,81,198:27:.	0/1:.:122,0,109:33:.	0/0:.:0,135,211:45:.	0/1:.:118,0,124:33:.	0/1:.:144,0,76:37:.	0/0:.:0,105,198:35:.	0/0:.:0,96,180:32:.	1/1:.:180,138,0:46:.	1/1:.:213,108,0:36:.	0/0:.:0,109,211:43:.	0/1:.:112,0,147:53:.	0/0:.:0,205,207:68:.	0/0:.:0,72,192:24:.	0/0:.:0,105,197:35:.	0/0:.:0,102,166:34:.	0/1:.:127,0,66:23:.	1/1:.:217,132,0:44:.	0/1:.:113,0,139:44:.	0/1:.:125,0,141:76:.	0/1:.:103,0,130:32:.	0/0:.:0,178,222:59:.	0/1:.:71,0,113:23:.	0/0:.:0,96,211:32:.	0/0:.:0,93,195:31:.	0/0:.:0,63,188:21:.	0/0:.:0,123,213:41:.	0/0:.:0,151,218:50:.	0/0:.:0,99,183:33:.	0/0:.:0,54,177:18:.	0/1:.:124,0,131:40:.	0/0:.:0,151,216:50:.	0/0:.:0,199,231:66:.	0/0:.:0,81,205:27:.	0/0:.:0,72,186:24:.	0/1:.:128,0,96:36:.	0/0:.:0,81,198:27:.	0/1:.:138,0,124:58:.	0/0:.:0,157,208:52:.	0/0:.:0,72,192:24:.	0/0:.:0,102,205:34:.	0/1:.:93,0,111:25:.	0/1:.:144,0,128:60:.	0/0:.:0,75,168:25:.	0/1:.:124,0,54:21:.	0/1:.:116,0,77:23:.	0/1:.:73,0,132:33:.	0/1:.:63,0,103:49:.	0/0:.:0,181,199:60:.	1/1:.:152,14,0:23:.	0/0:.:0,126,170:42:.	0/1:.:109,0,56:34:.	0/1:.:64,0,59:26:.	0/0:.:0,51,176:17:.	0/0:.:0,114,201:38:.	0/1:.:62,0,97:18:.	0/0:.:0,96,198:32:.	0/0:.:0,99,200:33:.	0/1:.:110,0,131:45:.	0/0:.:0,81,173:27:.	0/0:.:0,96,180:32:.	0/0:.:0,69,195:23:.	0/1:.:79,0,63:13:.	0/1:.:140,0,101:47:.	1/1:.:200,132,0:44:.	0/1:.:115,0,99:33:.	0/1:.:77,0,88:25:.	0/0:.:0,87,205:29:.	0/1:.:66,0,127:23:.	1/1:.:202,102,0:34:.	1/1:.:203,138,0:46:.	0/1:.:127,0,105:44:.	1/1:.:186,72,0:24:.	1/1:.:198,93,0:31:.	0/1:.:143,0,64:32:.	0/1:.:99,0,129:37:.	0/1:.:114,0,101:30:.	0/1:.:141,0,119:61:.	1/1:.:218,238,0:80:.	1/1:.:213,172,0:57:.	0/1:.:103,0,119:35:.	1/1:.:107,39,0:13:.	1/1:.:180,78,0:26:.	0/1:.:76,0,50:16:.	0/1:.:72,0,129:39:.	1/1:.:182,57,0:19:.	1/1:.:178,66,0:22:.	0/0:.:0,5,140:20:.	0/1:.:106,0,91:22:.	1/1:.:155,45,0:15:.	1/1:.:171,51,0:17:.	0/1:.:84,0,93:20:.	1/1:.:183,60,0:20:.	0/1:.:122,0,122:36:.	0/0:.:0,63,163:21:.	0/1:.:111,0,119:33:.	0/1:.:69,0,116:22:.	0/1:.:138,0,96:41:.	0/1:.:72,0,126:25:.	1/1:.:179,157,0:52:.	1/1:.:181,61,0:27:.	0/0:.:0,114,204:38:.	0/1:.:74,0,86:15:.	1/1:.:199,111,0:37:.	0/0:.:0,108,206:36:.	0/1:.:57,0,69:15:.	0/1:.:89,0,64:23:.	0/1:.:132,0,115:37:.	1/1:.:102,20,0:48:.	1/1:.:166,102,0:34:.	1/1:.:204,172,0:57:.	1/1:.:209,105,0:35:.	1/1:.:180,82,0:34:.	0/0:.:0,111,174:37:.	1/1:.:168,114,0:38:.	0/1:.:77,0,106:31:.	0/1:.:87,0,103:26:.	0/1:.:132,0,106:35:.	0/1:.:110,0,87:26:.	1/1:.:179,141,0:47:.	0/0:.:0,48,164:16:.	0/1:.:119,0,87:64:.	0/0:.:0,105,198:35:.	./.:.:0,15,77:5:.	0/0:.:0,129,186:43:.	0/1:.:100,0,107:42:.	0/0:.:0,90,176:30:.	1/1:.:192,132,0:44:.	0/1:.:105,0,129:33:.	0/1:.:127,0,92:30:.	0/0:.:0,144,182:48:.	0/0:.:0,141,205:47:.	0/0:.:0,138,184:46:.	0/0:.:0,81,173:27:.	1/1:.:176,61,0:27:.	0/1:.:110,0,123:40:.	1/1:.:198,105,0:35:.	1/1:.:202,102,0:34:.	0/0:.:0,66,178:22:.	0/0:.:0,75,168:25:.	0/1:.:100,0,98:23:.	0/0:.:0,108,200:36:.	0/0:.:0,157,196:52:.	0/1:.:126,0,58:34:.	0/0:.:0,123,192:41:.	0/1:.:62,0,87:30:.	1/1:.:164,87,0:29:.	1/1:.:198,192,0:71:.	0/0:.:0,114,86:38:.	0/0:.:0,163,187:54:.	0/0:.:0,22,145:14:.	0/1:.:126,0,144:64:.	0/0:.:0,178,201:59:.	0/0:.:0,54,172:18:.	0/0:.:0,75,129:25:.	0/1:.:44,0,123:25:.	0/0:.:0,51,171:17:.	0/1:.:75,0,103:26:.	0/0:.:0,126,207:42:.	0/0:.:0,220,208:73:.	0/1:.:130,0,130:49:.	0/1:.:83,0,143:50:.	./.:.:0,0,0:0:.	0/0:.:0,111,199:37:.	0/1:.:116,0,94:40:.	0/0:.:0,14,152:23:.	1/1:.:191,93,0:31:.	0/0:.:0,87,207:29:.	0/0:.:0,99,188:33:.	0/0:.:0,58,184:33:.	0/1:.:75,0,108:21:.	0/0:.:0,160,190:53:.	1/1:.:200,132,0:44:99	1/1:.:205,87,0:29:79	1/1:.:197,69,0:23:61	1/1:.:180,57,0:19:49	1/1:.:185,57,0:19:49	0/1:.:121,0,82:28:90	0/1:.:115,0,81:22:89	0/1:.:111,0,129:33:99	1/1:.:193,102,0:34:94	0/1:.:135,0,111:45:99	1/1:.:171,66,0:22:58	1/1:.:182,72,0:24:64	1/1:.:203,141,0:47:99	1/1:.:194,105,0:35:97	1/1:.:175,48,0:16:40	1/1:.:182,54,0:18:46	1/1:.:197,72,0:24:64	1/1:.:197,126,0:42:99	1/1:.:183,66,0:22:58	0/0:250,0:0,255,255:250:.	0/0:251,0:0,255,255:254:.	0/0:237,0:0,255,255:238:.	0/0:253,0:0,255,255:253:.	0/0:13,0:0,39,208:13:.	0/0:48,0:0,144,233:48:.	0/0:186,0:0,255,255:186:.	0/0:77,0:0,232,245:77:.	0/0:13,0:0,39,208:13:.	0/0:76,0:0,229,253:77:.	0/0:40,0:0,120,227:40:.	0/0:247,0:0,255,255:248:.	0/0:171,0:0,255,255:171:.	0/0:253,0:0,255,255:253:.	0/0:47,0:0,141,232:47:.	0/0:68,0:0,205,248:68:.	0/0:39,0:0,117,230:40:.	0/0:70,0:0,211,249:70:.	0/1:56,31:162,0,197:87:.	0/0:69,0:0,208,248:69:.	0/0:249,1:0,255,255:250:.	0/0:116,0:0,255,255:116:.	0/0:52,0:0,157,234:52:.	0/0:14,0:0,42,209:14:.	0/0:253,0:0,255,255:253:.	0/0:248,0:0,255,255:248:.	0/0:238,1:0,255,255:239:.	0/0:122,0:0,255,255:124:.	0/0:182,0:0,255,255:182:.	0/0:223,0:0,255,255:223:.	0/1:89,157:228,0,155:246:.	0/0:24,0:0,72,216:24:.	0/0:107,0:0,255,255:107:.	0/0:103,0:0,255,255:103:.	0/0:226,0:0,255,255:226:.	0/0:230,0:0,255,255:231:.	./.:7,0:0,21,164:7:.	0/0:191,0:0,255,255:191:.	0/0:136,0:0,255,255:136:.	0/0:205,0:0,255,255:205:.	0/0:24,0:0,72,215:24:.	0/0:246,0:0,255,255:246:.	0/0:15,0:0,45,207:15:.	0/0:196,0:0,255,255:196:.	0/0:24,0:0,72,216:24:.	1/1:0,97:255,255,0:97:.	0/0:246,1:0,255,255:247:.	0/0:198,0:0,255,255:198:.	0/0:249,0:0,255,255:249:.	0/0:225,0:0,255,255:225:.	0/0:249,0:0,255,255:249:.	0/0:234,0:0,255,255:235:.	0/0:235,1:0,255,255:239:.	0/0:228,0:0,255,255:228:.	0/0:128,0:0,255,255:128:.
PDK30s831041_291985	199344	PDK30s831041_291985:199344	G	T	999	.	.	GT:AD:PL:GQ:DP	1/1:.:172,60,0:.:20	1/1:.:184,72,0:.:24	0/0:.:0,108,203:.:36	1/1:.:202,99,0:.:33	0/0:.:0,135,202:.:45	0/1:.:74,0,141:.:37	0/0:.:0,36,141:.:12	0/0:.:0,87,177:.:29	0/0:.:0,69,183:.:23	0/1:.:127,0,83:.:28	0/1:.:46,0,133:.:24	0/1:.:133,0,116:.:41	0/1:.:114,0,131:.:38	0/1:.:59,0,133:.:29	1/1:.:192,69,0:.:23	1/1:.:154,66,0:.:22	0/0:.:0,111,188:.:37	0/0:.:0,120,207:.:40	0/0:.:0,193,214:.:64	0/0:.:0,184,202:.:61	0/1:.:74,0,112:.:20	1/1:.:191,72,0:.:24	0/1:.:118,0,26:.:16	0/0:.:0,51,179:.:17	0/1:.:81,0,144:.:50	1/1:.:189,60,0:.:20	1/1:.:192,157,0:.:52	1/1:.:200,78,0:.:26	1/1:.:206,184,0:.:61	0/1:.:96,0,100:.:22	1/1:.:177,60,0:.:20	1/1:.:187,96,0:.:32	0/0:.:0,63,183:.:21	0/0:.:0,117,194:.:39	0/1:.:64,0,123:.:26	0/0:.:0,108,213:.:36	0/0:.:0,49,172:.:23	0/0:.:0,93,195:.:31	0/0:.:0,79,197:.:33	0/0:.:0,190,200:.:63	0/1:.:101,0,133:.:34	0/1:.:48,0,119:.:19	0/1:.:88,0,138:.:44	1/1:.:205,93,0:.:31	0/1:.:123,0,118:.:48	1/1:.:194,105,0:.:35	1/1:.:134,30,0:.:10	0/1:.:100,0,95:.:22	0/1:.:31,0,129:.:24	0/0:.:0,135,191:.:45	0/0:.:0,69,183:.:23	0/1:.:110,0,65:.:23	0/0:.:0,85,170:.:35	1/1:.:155,60,0:.:20	0/1:.:112,0,102:.:34	0/1:.:107,0,106:.:85	0/1:.:117,0,100:.:39	0/0:.:0,157,168:.:52	0/1:.:73,0,80:.:17	0/1:.:50,0,128:.:27	0/1:.:92,0,72:.:26	0/1:.:97,0,95:.:30	0/1:.:100,0,82:.:34	0/0:.:0,120,205:.:40	1/1:.:153,66,0:.:22	0/1:.:91,0,114:.:61	1/1:.:200,126,0:.:42	0/1:.:105,0,56:.:30	0/0:.:0,126,175:.:42	0/1:.:47,0,104:.:17	0/1:.:136,0,136:.:59	0/0:.:0,45,170:.:49	0/0:.:0,78,186:.:26	0/1:.:70,0,121:.:28	0/1:.:116,0,115:.:30	1/1:.:193,141,0:.:47	0/1:.:125,0,99:.:41	0/1:.:146,0,62:.:42	0/1:.:109,0,115:.:29	1/1:.:171,49,0:.:23	0/1:.:35,0,134:.:26	1/1:.:200,99,0:.:33	0/1:.:140,0,92:.:36	0/1:.:107,0,108:.:27	0/0:.:0,117,200:.:39	0/1:.:122,0,134:.:66	0/0:.:0,81,197:.:33	1/1:.:162,29,0:.:23	0/0:.:0,78,150:.:26	0/1:.:69,0,140:.:34	0/1:.:101,0,45:.:21	0/1:.:126,0,90:.:28	0/1:.:64,0,87:.:17	0/0:.:0,63,188:.:21	0/1:.:80,0,100:.:20	0/1:.:122,0,118:.:33	1/1:.:134,57,0:.:19	0/0:.:0,81,185:.:27	1/1:.:142,72,0:.:24	1/1:.:185,81,0:.:27	0/1:.:100,0,128:.:30	0/1:.:109,0,72:.:25	1/1:.:160,99,0:.:33	0/1:.:127,0,71:.:26	1/1:.:188,72,0:.:24	0/1:.:98,0,46:.:14	1/1:.:175,141,0:.:47	0/1:.:105,0,46:.:15	0/1:.:48,0,116:.:19	0/1:.:81,0,114:.:23	0/1:.:100,0,80:.:20	1/1:.:197,87,0:.:29	0/1:.:90,0,88:.:19	0/1:.:132,0,25:.:21	1/1:.:199,120,0:.:40	0/0:.:0,151,190:.:50	1/1:.:193,120,0:.:40	0/1:.:133,0,123:.:63	0/1:.:70,0,146:.:42	1/1:.:174,75,0:.:25	0/1:.:88,0,114:.:31	1/1:.:183,63,0:.:21	1/1:.:181,90,0:.:30	0/1:.:91,0,119:.:28	1/1:.:191,78,0:.:26	1/1:.:172,102,0:.:34	1/1:.:189,120,0:.:40	0/1:.:91,0,105:.:24	0/1:.:106,0,131:.:43	0/1:.:97,0,101:.:25	0/0:.:0,90,195:.:30	1/1:.:200,126,0:.:42	1/1:.:190,138,0:.:46	0/1:.:72,0,99:.:27	0/1:.:108,0,86:.:24	0/0:.:0,72,198:.:24	1/1:.:191,126,0:.:42	0/0:.:0,105,176:.:35	0/1:.:79,0,135:.:36	1/1:.:157,84,0:.:28	0/1:.:106,0,118:.:36	0/0:.:0,81,179:.:27	0/0:.:0,60,187:.:20	1/1:.:199,111,0:.:37	0/0:.:0,63,171:.:21	1/1:.:164,108,0:.:36	1/1:.:147,87,0:.:29	0/0:.:0,66,188:.:22	0/1:.:86,0,112:.:27	0/1:.:96,0,111:.:35	./.:.:29,0,59:.:8	0/1:.:109,0,130:.:53	0/1:.:94,0,103:.:26	1/1:.:144,39,0:.:13	1/1:.:200,255,0:.:87	1/1:.:108,42,0:.:14	0/1:.:103,0,125:.:48	0/0:.:0,82,180:.:34	1/1:.:195,211,0:.:70	0/1:.:138,0,98:.:49	1/1:.:171,63,0:.:21	0/1:.:95,0,104:.:31	0/1:.:64,0,71:.:20	0/1:.:66,0,76:.:18	0/1:.:90,0,105:.:25	1/1:.:182,72,0:.:24	0/0:.:0,196,184:.:79	0/1:.:101,0,103:.:36	0/1:.:110,0,113:.:46	0/0:.:0,17,144:.:61	0/1:.:132,0,48:.:29	1/1:.:194,126,0:.:42	0/1:.:76,0,87:.:25	0/1:.:97,0,113:.:31	0/1:.:64,0,131:.:31	0/1:.:85,0,87:.:29	1/1:.:180,121,0:.:47	0/1:.:112,0,100:.:28	0/0:.:0,205,198:.:68	1/1:.:206,114,0:99:38	1/1:.:205,117,0:99:39	1/1:.:199,72,0:68:24	1/1:.:197,75,0:71:25	1/1:.:195,75,0:71:25	1/1:.:186,57,0:53:19	1/1:.:186,75,0:71:25	1/1:.:214,126,0:99:42	0/1:.:103,0,132:99:33	1/1:.:209,141,0:99:47	0/1:.:118,0,93:97:25	1/1:.:185,81,0:77:27	1/1:.:188,111,0:99:37	1/1:.:197,114,0:99:38	1/1:.:187,57,0:53:19	1/1:.:176,51,0:47:17	1/1:.:181,54,0:50:18	1/1:.:205,111,0:99:37	1/1:.:197,69,0:65:23	0/0:249,0:0,255,255:.:251	0/0:247,0:0,255,255:.:247	0/0:260,0:0,255,255:.:260	0/1:113,60:151,0,180:.:173	0/0:11,0:0,33,179:.:11	0/0:199,0:0,255,255:.:199	1/1:37,210:185,154,0:.:247	0/0:256,0:0,255,255:.:256	./.:5,0:0,15,129:.:5	0/0:111,0:0,255,255:.:111	0/0:55,0:0,166,222:.:55	0/1:136,115:206,0,232:.:251	0/1:62,160:165,0,63:.:222	0/1:127,124:220,0,225:.:251	0/0:55,0:0,166,219:.:55	1/1:0,76:233,229,0:.:76	0/0:20,0:0,60,213:.:20	1/1:0,40:223,120,0:.:40	0/0:65,0:0,196,244:.:65	0/0:96,0:0,255,253:.:96	1/1:10,239:255,255,0:.:249	0/1:37,27:177,0,187:.:64	1/1:0,62:241,187,0:.:62	1/1:0,47:229,141,0:.:47	0/0:252,0:0,255,255:.:252	0/0:202,51:0,59,165:.:253	1/1:0,249:255,255,0:.:249	1/1:2,247:255,255,0:.:249	0/0:252,0:0,255,255:.:252	0/0:251,0:0,255,255:.:251	0/0:192,57:0,25,147:.:249	0/0:231,21:0,255,255:.:252	0/0:125,0:0,255,255:.:125	0/0:258,0:0,255,255:.:258	0/0:198,0:0,255,255:.:198	0/0:247,0:0,255,255:.:247	0/0:19,0:0,57,195:.:19	./.:0,0:0,0,0:.:0	0/0:153,0:0,255,255:.:153	0/0:269,0:0,255,255:.:269	0/0:26,0:0,78,198:.:26	0/0:252,0:0,255,255:.:252	0/0:134,0:0,255,255:.:134	0/0:261,0:0,255,255:.:261	./.:0,0:0,0,0:.:0	1/1:1,136:255,255,0:.:137	0/0:250,0:0,255,255:.:250	0/0:248,1:0,255,255:.:249	0/0:250,0:0,255,255:.:250	0/0:251,0:0,255,255:.:251	0/0:248,0:0,255,255:.:248	0/1:105,45:117,0,204:.:150	0/0:255,0:0,255,255:.:255	0/0:216,0:0,255,255:.:216	0/0:21,0:0,63,210:.:21
PDK30s1043421_289723	62870	PDK30s1043421_289723:62870	T	C	999	.	.	GT:AD:DP:GQ:PL	0/1:.:17:.:69,0,99	0/0:.:30:.:0,90,202	0/0:.:44:.:0,132,198	0/0:.:37:.:0,111,210	0/1:.:33:.:79,0,85	0/0:.:27:.:0,81,149	0/0:.:45:.:0,135,181	0/1:.:32:.:101,0,89	1/1:.:26:.:195,78,0	1/1:.:20:.:163,60,0	0/0:.:20:.:0,60,145	0/0:.:39:.:0,117,197	0/0:.:28:.:0,84,184	0/1:.:34:.:121,0,113	0/1:.:29:.:96,0,112	1/1:.:37:.:196,111,0	0/1:.:34:.:133,0,109	0/1:.:36:.:104,0,101	0/0:.:26:.:0,78,195	0/1:.:57:.:137,0,131	0/1:.:17:.:24,0,101	0/1:.:22:.:81,0,96	1/1:.:30:.:192,90,0	0/1:.:24:.:62,0,77	0/1:.:41:.:110,0,135	1/1:.:14:.:154,42,0	1/1:.:63:.:187,168,0	0/1:.:23:.:117,0,59	0/1:.:47:.:94,0,147	0/0:.:14:.:0,22,141	0/0:.:29:.:0,87,183	0/1:.:19:.:92,0,69	0/1:.:20:.:68,0,110	0/1:.:35:.:105,0,46	0/0:.:39:.:0,117,186	0/1:.:40:.:115,0,131	1/1:.:18:.:179,54,0	0/0:.:44:.:0,132,208	0/1:.:29:.:102,0,112	0/1:.:52:.:120,0,94	0/0:.:27:.:0,81,194	./.:.:6:.:0,18,91	1/1:.:30:.:205,90,0	0/0:.:16:.:0,48,175	0/0:.:55:.:0,144,206	0/0:.:24:.:0,72,188	1/1:.:18:.:177,54,0	0/1:.:20:.:52,0,120	1/1:.:18:.:146,54,0	0/0:.:26:.:0,78,180	0/0:.:25:.:0,75,175	1/1:.:32:.:185,96,0	1/1:.:31:.:169,93,0	1/1:.:19:.:164,57,0	0/1:.:25:.:93,0,89	0/1:.:58:.:99,0,126	1/1:.:47:.:124,84,0	0/0:.:78:.:0,235,177	1/1:.:33:.:143,99,0	0/1:.:23:.:61,0,70	0/1:.:32:.:55,0,96	0/0:.:44:.:0,132,151	1/1:.:43:.:164,129,0	1/1:.:32:.:174,96,0	0/0:.:27:.:0,81,173	0/0:.:65:.:0,196,132	0/0:.:24:.:0,72,198	0/0:.:45:.:0,135,163	0/0:.:30:.:0,90,163	1/1:.:24:.:188,72,0	1/1:.:59:.:169,178,0	0/1:.:56:.:132,0,97	0/0:.:30:.:0,90,176	1/1:.:38:.:124,55,0	0/1:.:43:.:118,0,119	1/1:.:26:.:186,78,0	1/1:.:54:.:133,163,0	0/1:.:45:.:102,0,144	1/1:.:24:.:188,72,0	0/1:.:41:.:126,0,100	0/1:.:33:.:61,0,129	0/1:.:42:.:134,0,104	1/1:.:33:.:152,99,0	0/1:.:40:.:127,0,91	1/1:.:39:.:161,117,0	1/1:.:56:.:183,166,0	1/1:.:37:.:159,111,0	1/1:.:29:.:171,87,0	0/1:.:26:.:103,0,69	1/1:.:42:.:194,126,0	1/1:.:26:.:186,78,0	1/1:.:21:.:163,63,0	1/1:.:24:.:161,72,0	0/0:.:23:.:0,69,188	1/1:.:61:.:82,21,0	1/1:.:26:.:174,78,0	0/1:.:24:.:29,0,129	1/1:.:16:.:135,48,0	0/1:.:23:.:86,0,96	0/1:.:23:.:100,0,88	0/1:.:51:.:97,0,117	1/1:.:20:.:145,60,0	0/1:.:34:.:100,0,108	1/1:.:20:.:145,60,0	1/1:.:19:.:184,57,0	1/1:.:19:.:146,57,0	0/1:.:47:.:104,0,133	0/1:.:12:.:54,0,80	1/1:.:25:.:186,75,0	0/1:.:20:.:71,0,105	0/1:.:19:.:98,0,76	1/1:.:44:.:173,132,0	1/1:.:14:.:122,42,0	1/1:.:24:.:182,72,0	1/1:.:51:.:159,154,0	1/1:.:21:.:122,43,0	0/1:.:40:.:123,0,93	0/1:.:50:.:123,0,115	1/1:.:17:.:105,13,0	0/1:.:33:.:84,0,125	0/1:.:40:.:66,0,109	0/0:.:33:.:0,60,163	1/1:.:24:.:192,72,0	0/0:.:19:.:0,57,172	1/1:.:31:.:195,93,0	0/0:.:36:.:0,108,193	0/1:.:32:.:88,0,132	0/1:.:39:.:75,0,123	1/1:.:40:.:199,120,0	0/1:.:30:.:107,0,116	0/1:.:20:.:71,0,110	0/0:.:46:.:0,138,187	0/1:.:36:.:79,0,144	0/1:.:31:.:64,0,120	0/1:.:20:.:85,0,88	1/1:.:18:.:172,54,0	0/1:.:28:.:49,0,128	0/0:.:57:.:0,172,152	0/0:.:31:.:0,93,199	0/0:.:35:.:0,105,165	0/1:.:30:.:119,0,76	1/1:.:41:.:183,123,0	1/1:.:18:.:183,54,0	1/1:.:33:.:184,99,0	1/1:.:21:.:163,63,0	0/1:.:46:.:86,0,134	0/1:.:17:.:93,0,66	1/1:.:25:.:187,75,0	0/1:.:20:.:105,0,66	0/1:.:44:.:96,0,113	1/1:.:24:.:188,72,0	0/1:.:56:.:123,0,92	0/1:.:24:.:88,0,72	1/1:.:18:.:135,54,0	1/1:.:88:.:203,255,0	0/1:.:15:.:44,0,62	0/0:.:68:.:0,205,138	0/1:.:24:.:98,0,29	1/1:.:52:.:168,157,0	0/0:.:44:.:0,132,185	0/1:.:22:.:81,0,90	0/0:.:34:.:0,102,192	1/1:.:21:.:154,63,0	0/0:.:13:.:0,39,152	1/1:.:18:.:156,54,0	1/1:.:34:.:151,102,0	1/1:.:69:.:183,186,0	0/1:.:48:.:102,0,127	0/1:.:39:.:109,0,137	./.:.:0:.:0,0,0	1/1:.:35:.:171,105,0	1/1:.:48:.:107,144,0	0/1:.:57:.:68,0,145	0/1:.:37:.:72,0,83	0/1:.:28:.:95,0,69	0/0:.:28:.:0,84,157	0/1:.:41:.:122,0,115	0/1:.:21:.:91,0,86	0/0:.:68:.:0,205,170	0/0:.:13:41:0,39,107	0/0:.:25:77:0,75,201	0/0:.:19:59:0,57,186	0/0:.:19:59:0,57,175	0/0:.:28:86:0,84,189	0/0:.:29:89:0,87,126	0/0:.:13:41:0,39,121	0/0:.:19:59:0,57,164	0/0:.:32:98:0,96,198	0/0:.:31:95:0,93,202	0/0:.:25:77:0,75,198	0/0:.:13:41:0,39,152	0/0:.:13:41:0,39,144	0/0:.:28:86:0,84,172	0/0:.:23:71:0,69,152	0/0:.:20:62:0,60,157	0/0:.:14:44:0,42,135	0/0:.:16:50:0,48,152	0/0:.:16:50:0,48,158	0/0:262,0:262:.:0,255,255	0/0:240,2:242:.:0,255,255	0/1:142,85:228:.:169,0,249	0/0:117,0:117:.:0,255,247	0/1:71,33:104:.:131,0,192	0/1:160,83:243:.:149,0,236	0/0:160,0:160:.:0,255,255	./.:4,3:7:.:71,0,89	0/0:81,0:81:.:0,244,255	0/0:247,1:248:.:0,255,255	0/0:244,0:244:.:0,255,255	0/1:117,133:250:.:237,0,216	0/1:141,103:244:.:213,0,255	0/1:89,158:247:.:226,0,148	0/0:62,0:62:.:0,187,245	0/0:247,0:247:.:0,255,255	0/0:244,0:244:.:0,255,255	0/0:246,0:246:.:0,255,255	0/0:200,45:245:.:0,64,179	0/1:157,85:242:.:160,0,244	0/0:249,0:249:.:0,255,255	0/0:242,0:242:.:0,255,255	0/0:240,0:240:.:0,255,255	0/0:235,0:235:.:0,255,255	0/0:189,0:189:.:0,255,255	0/0:147,1:148:.:0,255,255	0/0:199,0:199:.:0,255,255	./.:8,0:8:.:0,24,158	0/0:39,0:39:.:0,117,200	0/0:10,0:10:.:0,30,193	0/0:24,0:24:.:0,72,196	0/0:183,0:183:.:0,255,255	0/0:111,0:111:.:0,255,255	0/0:35,0:35:.:0,105,225	0/1:42,105:147:.:186,0,118	0/1:64,29:93:.:130,0,185	./.:8,0:8:.:0,24,170	0/0:190,0:190:.:0,255,255	0/0:24,0:24:.:0,72,192	0/0:63,3:66:.:0,93,177	0/0:22,0:22:.:0,66,225	0/1:58,61:119:.:169,0,168	0/0:89,0:89:.:0,255,255	0/0:22,0:22:.:0,66,215	0/0:113,0:113:.:0,255,255	0/0:122,0:122:.:0,255,239	0/0:107,0:107:.:0,255,255	0/0:135,0:135:.:0,255,255	0/0:18,0:18:.:0,54,210	0/0:53,0:53:.:0,160,242	0/0:79,0:79:.:0,238,219	./.:7,0:7:.:0,21,151	1/1:5,196:201:.:255,255,0	0/1:24,28:52:.:165,0,157	0/1:7,4:11:.:95,0,145
PDK30s1043421_289723	128650	PDK30s1043421_289723:128650	T	C	999	.	.	GT:AD:PL:GQ:DP	0/0:.:0,78,191:.:26	0/1:.:67,0,89:.:18	1/1:.:191,105,0:.:35	0/1:.:78,0,113:.:28	0/1:.:76,0,111:.:25	0/0:.:0,96,194:.:32	0/0:.:0,42,145:.:14	0/0:.:0,126,191:.:42	0/0:.:0,96,198:.:32	0/0:.:0,63,154:.:21	0/0:.:0,66,163:.:22	0/1:.:99,0,124:.:31	0/1:.:106,0,91:.:22	0/0:.:0,75,168:.:25	1/1:.:194,81,0:.:27	0/0:.:0,75,168:.:25	0/1:.:109,0,114:.:29	0/1:.:123,0,128:.:37	1/1:.:189,81,0:.:27	0/1:.:137,0,111:.:68	1/1:.:154,66,0:.:22	0/0:.:0,72,150:.:24	0/1:.:77,0,105:.:32	1/1:.:171,63,0:.:21	1/1:.:203,135,0:.:45	0/0:.:0,90,196:.:30	0/1:.:122,0,130:.:57	0/1:.:81,0,100:.:22	0/0:.:0,138,184:.:46	0/1:.:81,0,129:.:29	0/0:.:0,117,203:.:39	0/0:.:0,81,201:.:27	0/0:.:0,84,194:.:28	0/0:.:0,90,203:.:30	0/0:.:0,114,168:.:38	0/0:.:0,120,209:.:40	0/0:.:0,69,198:.:23	0/0:.:0,141,209:.:47	0/0:.:0,118,200:.:46	0/0:.:0,138,210:.:46	0/1:.:31,0,110:.:19	0/0:.:0,57,182:.:19	1/1:.:188,87,0:.:29	0/0:.:0,120,209:.:40	0/1:.:145,0,131:.:80	0/0:.:0,144,210:.:48	0/1:.:81,0,108:.:21	0/1:.:80,0,93:.:20	0/1:.:34,0,141:.:30	0/0:.:0,87,200:.:29	0/0:.:0,48,164:.:16	1/1:.:183,63,0:.:21	0/1:.:105,0,104:.:34	0/0:.:0,45,122:.:15	0/1:.:112,0,48:.:20	0/0:.:0,126,152:.:42	0/1:.:121,0,75:.:26	0/0:.:0,72,169:.:24	0/0:.:0,84,138:.:28	1/1:.:178,148,0:.:49	./.:.:0,24,97:.:8	0/1:.:68,0,120:.:24	1/1:.:183,87,0:.:29	0/0:.:0,117,186:.:39	0/0:.:0,84,197:.:28	0/1:.:104,0,87:.:35	0/0:.:0,102,205:.:34	0/0:.:0,69,142:.:23	0/0:.:0,108,189:.:36	0/1:.:103,0,110:.:25	1/1:.:200,141,0:.:47	1/1:.:208,115,0:.:45	0/1:.:101,0,127:.:31	1/1:.:146,18,0:.:19	0/0:.:0,120,202:.:40	1/1:.:204,96,0:.:32	0/1:.:127,0,117:.:37	1/1:.:205,163,0:.:54	1/1:.:205,93,0:.:31	0/1:.:66,0,68:.:12	0/1:.:132,0,108:.:34	1/1:.:192,84,0:.:28	1/1:.:186,69,0:.:23	0/0:.:0,60,183:.:20	0/1:.:106,0,124:.:37	1/1:.:198,160,0:.:53	0/1:.:105,0,114:.:41	1/1:.:182,72,0:.:24	0/1:.:85,0,55:.:14	1/1:.:166,81,0:.:27	0/0:.:0,78,191:.:26	0/1:.:59,0,115:.:26	1/1:.:162,69,0:.:23	0/1:.:94,0,98:.:29	0/1:.:2,0,116:.:19	0/1:.:72,0,72:.:16	1/1:.:155,39,0:.:13	1/1:.:188,75,0:.:25	0/1:.:121,0,77:.:28	0/1:.:100,0,37:.:22	0/1:.:89,0,127:.:27	0/0:.:0,78,167:.:26	0/1:.:103,0,105:.:32	0/1:.:54,0,133:.:27	0/1:.:124,0,99:.:29	0/1:.:62,0,69:.:12	0/1:.:132,0,108:.:44	0/0:.:0,66,163:.:22	0/1:.:94,0,125:.:36	0/0:.:0,60,172:.:20	0/0:.:0,54,181:.:18	0/1:.:118,0,104:.:29	0/1:.:54,0,124:.:21	0/1:.:64,0,116:.:23	0/1:.:91,0,128:.:29	0/1:.:80,0,135:.:42	0/0:.:0,105,211:.:35	0/0:.:0,129,193:.:43	0/0:.:0,72,130:.:24	0/1:.:79,0,115:.:22	0/1:.:51,0,116:.:26	0/1:.:110,0,58:.:20	0/0:.:0,75,192:.:25	0/1:.:114,0,69:.:22	0/1:.:101,0,104:.:29	0/0:.:0,105,201:.:35	0/1:.:126,0,110:.:33	1/1:.:188,63,0:.:21	0/1:.:85,0,135:.:41	0/1:.:82,0,115:.:26	0/0:.:0,51,178:.:17	0/1:.:46,0,126:.:32	0/1:.:76,0,116:.:37	0/0:.:0,72,169:.:24	0/0:.:0,75,103:.:25	0/0:.:0,81,158:.:27	0/0:.:0,85,135:.:35	0/1:.:122,0,108:.:50	0/0:.:0,78,140:.:26	0/1:.:81,0,93:.:33	0/0:.:0,87,183:.:29	0/1:.:47,0,116:.:21	0/0:.:0,84,165:.:28	1/1:.:186,93,0:.:31	0/1:.:78,0,95:.:26	0/0:.:0,75,168:.:25	0/0:.:0,52,166:.:24	1/1:.:155,48,0:.:16	0/1:.:107,0,89:.:36	0/1:.:127,0,114:.:35	0/1:.:91,0,93:.:21	0/0:.:0,108,189:.:36	0/1:.:99,0,51:.:18	0/1:.:78,0,48:.:19	0/1:.:130,0,108:.:56	0/1:.:95,0,63:.:28	0/1:.:101,0,96:.:41	1/1:.:139,30,0:.:10	0/1:.:128,0,132:.:44	0/0:.:0,114,191:.:38	0/1:.:106,0,79:.:24	0/0:.:0,69,153:.:23	0/1:.:84,0,66:.:16	0/1:.:105,0,66:.:18	0/1:.:71,0,105:.:33	1/1:.:163,63,0:.:21	0/1:.:108,0,140:.:62	0/1:.:98,0,93:.:36	0/1:.:110,0,112:.:40	0/0:.:0,33,90:.:11	0/1:.:111,0,84:.:25	1/1:.:153,96,0:.:32	0/1:.:33,0,97:.:47	0/1:.:141,0,70:.:36	0/1:.:99,0,69:.:17	0/1:.:75,0,134:.:38	0/0:.:0,111,210:.:37	0/1:.:96,0,103:.:27	0/0:.:0,184,183:.:61	1/1:.:196,90,0:83:30	1/1:.:173,57,0:50:19	1/1:.:191,81,0:74:27	1/1:.:179,84,0:77:28	1/1:.:178,66,0:59:22	1/1:.:148,39,0:32:13	1/1:.:127,33,0:26:11	1/1:.:168,51,0:44:17	0/1:.:120,0,76:83:24	0/1:.:120,0,130:99:39	0/1:.:98,0,76:83:19	1/1:.:164,69,0:62:23	1/1:.:161,87,0:80:29	1/1:.:169,96,0:89:32	1/1:.:182,90,0:83:30	1/1:.:145,36,0:29:12	1/1:.:169,63,0:56:21	1/1:.:185,87,0:80:29	1/1:.:168,57,0:50:19	0/0:263,0:0,255,255:.:263	0/0:248,0:0,255,255:.:248	0/0:261,0:0,255,255:.:261	0/1:64,85:167,0,160:.:149	0/0:55,0:0,166,242:.:55	0/0:195,0:0,255,255:.:195	0/0:124,1:0,255,255:.:125	0/0:64,0:0,193,213:.:64	0/0:53,0:0,160,237:.:53	0/0:237,0:0,255,255:.:237	0/0:244,0:0,255,255:.:244	0/0:105,0:0,255,243:.:105	1/1:2,224:255,255,0:.:226	0/0:67,0:0,202,216:.:67	0/0:129,0:0,255,255:.:129	0/0:153,0:0,255,255:.:153	0/0:176,0:0,255,255:.:176	0/1:107,35:84,0,173:.:142	0/1:59,154:196,0,89:.:213	0/1:114,121:242,0,243:.:235	0/0:124,4:0,255,213:.:128	0/1:89,147:245,0,179:.:236	0/1:31,25:187,0,196:.:56	0/0:45,0:0,135,236:.:45	0/0:241,0:0,255,255:.:241	0/0:178,0:0,255,255:.:178	0/0:258,0:0,255,255:.:258	0/0:133,0:0,255,255:.:133	0/0:248,0:0,255,255:.:248	0/0:189,0:0,255,255:.:189	0/0:195,0:0,255,255:.:195	0/0:77,0:0,232,255:.:77	./.:2,0:0,6,66:.:2	0/0:168,0:0,255,255:.:168	0/0:248,0:0,255,255:.:248	0/0:253,0:0,255,255:.:253	1/1:1,152:255,255,0:.:153	0/0:164,0:0,255,255:.:164	0/0:158,0:0,255,255:.:158	1/1:0,229:255,255,0:.:229	0/0:123,0:0,255,255:.:123	0/0:246,0:0,255,255:.:246	0/0:17,0:0,51,190:.:17	0/0:270,0:0,255,255:.:270	./.:0,0:0,0,0:.:0	1/1:0,24:195,72,0:.:24	0/0:269,0:0,255,255:.:269	0/0:232,0:0,255,255:.:232	0/0:258,0:0,255,255:.:258	0/0:145,0:0,255,255:.:145	0/0:193,0:0,255,255:.:193	0/0:185,37:0,109,209:.:222	0/0:254,0:0,255,255:.:254	0/0:219,0:0,255,255:.:219	0/0:255,0:0,255,255:.:255
PDK30s1070141_288620	16467	PDK30s1070141_288620:16467	T	G	999	.	.	GT:AD:PL:DP:GQ	0/0:.:0,36,153:12:.	0/0:.:0,111,207:37:.	0/1:.:105,0,122:31:.	0/1:.:112,0,111:28:.	0/0:.:0,60,172:20:.	0/0:.:0,69,192:23:.	0/1:.:8,0,132:23:.	0/1:.:75,0,115:24:.	0/0:.:0,93,205:31:.	0/0:.:0,63,178:21:.	0/0:.:0,63,178:21:.	0/0:.:0,129,204:43:.	0/0:.:0,99,208:33:.	0/1:.:68,0,132:27:.	1/1:.:170,69,0:23:.	1/1:.:210,102,0:34:.	0/1:.:108,0,102:37:.	0/1:.:72,0,107:27:.	0/0:.:0,141,205:47:.	0/1:.:150,0,122:71:.	0/1:.:42,0,132:22:.	0/0:.:0,114,210:38:.	0/0:.:0,54,146:18:.	0/1:.:19,0,146:34:.	0/1:.:119,0,121:42:.	0/0:.:0,114,215:38:.	1/1:.:196,173,0:71:.	1/1:.:198,69,0:23:.	0/0:.:0,238,207:79:.	0/0:.:0,60,187:20:.	0/0:.:0,87,188:29:.	0/0:.:0,99,210:33:.	0/0:.:0,81,194:27:.	0/1:.:115,0,106:28:.	0/0:.:0,93,208:31:.	0/0:.:0,151,198:50:.	0/0:.:0,57,182:19:.	0/0:.:0,154,215:51:.	0/1:.:75,0,125:28:.	0/1:.:135,0,137:51:.	0/0:.:0,87,200:29:.	0/1:.:62,0,107:18:.	1/1:.:213,102,0:34:.	0/0:.:0,69,195:23:.	0/0:.:0,154,211:51:.	0/0:.:0,96,204:32:.	0/1:.:99,0,55:18:.	0/1:.:88,0,120:29:.	1/1:.:182,72,0:24:.	0/0:.:0,135,202:45:.	0/0:.:0,69,198:23:.	1/1:.:145,42,0:14:.	1/1:.:192,78,0:26:.	0/1:.:53,0,128:28:.	0/1:.:102,0,109:29:.	0/1:.:108,0,135:42:.	1/1:.:157,88,0:36:.	0/0:.:0,66,143:35:.	1/1:.:188,123,0:41:.	0/0:.:0,39,157:13:.	0/1:.:61,0,108:20:.	0/0:.:0,75,187:25:.	1/1:.:178,66,0:22:.	0/0:.:0,129,211:43:.	0/0:.:0,78,191:26:.	0/1:.:90,0,83:60:.	0/0:.:0,105,198:35:.	0/0:.:0,54,177:18:.	0/0:.:0,120,177:40:.	1/1:.:134,57,0:19:.	1/1:.:204,105,0:35:.	1/1:.:212,99,0:33:.	1/1:.:169,45,0:15:.	0/1:.:110,0,6:16:.	0/1:.:110,0,114:44:.	0/0:.:0,129,211:43:.	1/1:.:203,81,0:27:.	1/1:.:210,151,0:50:.	1/1:.:190,102,0:34:.	1/1:.:193,78,0:26:.	1/1:.:164,48,0:16:.	1/1:.:187,60,0:20:.	0/1:.:87,0,110:26:.	1/1:.:189,75,0:25:.	1/1:.:195,69,0:23:.	1/1:.:219,143,0:54:.	1/1:.:215,126,0:42:.	1/1:.:188,75,0:25:.	0/1:.:85,0,69:18:.	1/1:.:196,105,0:35:.	1/1:.:192,93,0:31:.	1/1:.:202,111,0:37:.	1/1:.:183,66,0:22:.	0/1:.:92,0,120:29:.	0/1:.:93,0,22:12:.	1/1:.:177,69,0:23:.	./.:.:62,0,38:9:.	1/1:.:164,57,0:19:.	1/1:.:165,84,0:28:.	1/1:.:178,66,0:22:.	1/1:.:171,51,0:17:.	1/1:.:166,81,0:27:.	1/1:.:186,76,0:32:.	0/1:.:118,0,26:16:.	0/1:.:74,0,105:19:.	1/1:.:181,54,0:18:.	1/1:.:188,111,0:37:.	1/1:.:164,48,0:16:.	0/1:.:64,0,103:18:.	0/1:.:26,0,88:14:.	1/1:.:156,57,0:19:.	0/1:.:125,0,119:40:.	1/1:.:144,33,0:11:.	1/1:.:176,105,0:35:.	0/1:.:135,0,135:48:.	0/1:.:72,0,122:27:.	0/1:.:74,0,130:25:.	0/1:.:111,0,139:45:.	0/1:.:71,0,89:21:.	1/1:.:183,69,0:23:.	0/1:.:103,0,96:28:.	0/1:.:39,0,91:12:.	0/1:.:104,0,74:26:.	1/1:.:193,99,0:33:.	0/1:.:123,0,95:28:.	0/1:.:115,0,115:30:.	1/1:.:202,75,0:25:.	0/0:.:0,105,201:35:.	1/1:.:188,148,0:49:.	0/0:.:0,66,194:22:.	0/0:.:0,99,197:33:.	0/0:.:0,132,189:44:.	1/1:.:190,123,0:41:.	0/1:.:61,0,117:24:.	1/1:.:159,78,0:26:.	1/1:.:188,69,0:23:.	0/0:.:0,66,163:22:.	0/0:.:0,144,191:48:.	0/0:.:0,120,199:40:.	0/0:.:0,105,198:35:.	0/1:.:124,0,85:30:.	0/0:.:0,60,172:20:.	1/1:.:178,66,0:22:.	1/1:.:206,96,0:32:.	0/1:.:83,0,112:28:.	0/0:.:0,96,180:32:.	0/0:.:0,112,189:44:.	0/1:.:78,0,85:18:.	0/0:.:0,90,114:30:.	0/0:.:0,114,183:38:.	1/1:.:146,33,0:11:.	0/1:.:125,0,118:43:.	1/1:.:166,81,0:27:.	./.:.:87,15,0:5:.	1/1:.:197,172,0:57:.	0/1:.:60,0,60:34:.	1/1:.:160,120,0:40:.	0/1:.:99,0,74:18:.	0/1:.:145,0,80:62:.	0/0:.:0,123,198:41:.	0/1:.:68,0,98:29:.	0/0:.:0,135,151:45:.	1/1:.:91,36,0:12:.	0/0:.:0,33,147:11:.	1/1:.:191,144,0:48:.	1/1:.:210,96,0:32:.	0/0:.:0,52,150:55:.	0/1:.:88,0,135:32:.	0/1:.:32,0,135:23:.	0/0:.:0,75,201:25:.	1/1:.:192,63,0:21:.	1/1:.:157,108,0:36:.	1/1:.:202,175,0:58:.	1/1:.:177,45,0:28:.	0/1:.:69,0,121:24:.	0/0:.:0,90,196:30:.	0/1:.:90,0,113:25:.	0/1:.:88,0,125:28:.	0/0:.:0,190,180:63:.	0/0:.:0,72,200:24:73	1/1:.:146,48,0:16:41	1/1:.:158,52,0:24:45	1/1:.:170,63,0:21:56	1/1:.:171,96,0:32:89	0/0:.:0,78,174:26:79	0/0:.:0,54,182:18:55	0/0:.:0,66,190:22:67	0/0:.:0,90,203:30:91	0/0:.:0,105,207:35:99	0/0:.:0,81,205:27:82	1/1:.:138,45,0:15:38	1/1:.:153,66,0:22:59	1/1:.:176,81,0:27:74	1/1:.:163,81,0:27:74	1/1:.:119,30,0:10:23	1/1:.:161,57,0:19:50	1/1:.:166,84,0:28:77	1/1:.:154,51,0:17:44	0/0:246,0:0,255,255:246:.	0/0:250,0:0,255,255:250:.	0/1:83,163:178,0,149:246:.	0/0:246,1:0,255,255:247:.	1/1:0,25:228,75,0:25:.	0/1:92,153:250,0,183:245:.	0/0:245,1:0,255,255:246:.	0/0:111,4:0,223,229:115:.	0/0:89,0:0,255,255:89:.	0/0:247,0:0,255,255:247:.	0/0:250,0:0,255,255:251:.	0/0:245,0:0,255,255:245:.	0/0:246,0:0,255,255:246:.	0/0:244,0:0,255,255:244:.	0/0:47,0:0,141,236:47:.	0/0:202,0:0,255,255:202:.	0/0:246,0:0,255,255:246:.	0/0:137,0:0,255,255:137:.	0/0:242,0:0,255,255:242:.	0/0:220,0:0,255,255:220:.	0/0:243,0:0,255,255:243:.	0/0:247,0:0,255,255:247:.	0/0:88,0:0,255,255:88:.	0/0:127,0:0,255,255:127:.	0/0:245,0:0,255,255:245:.	0/0:48,0:0,144,232:48:.	0/0:246,0:0,255,255:246:.	0/0:248,0:0,255,255:248:.	0/0:108,0:0,255,255:108:.	0/0:253,0:0,255,255:253:.	0/1:84,28:64,0,155:112:.	0/0:79,0:0,238,255:79:.	0/0:249,0:0,255,255:249:.	0/0:241,0:0,255,255:241:.	1/1:21,174:169,150,0:195:.	0/0:249,0:0,255,255:249:.	0/0:241,8:0,255,255:249:.	./.:0,0:0,0,0:0:.	0/0:25,0:0,75,197:25:.	0/0:248,0:0,255,255:248:.	1/1:0,24:183,72,0:24:.	0/0:245,0:0,255,255:245:.	0/1:150,49:24,0,184:199:.	0/0:248,0:0,255,255:248:.	0/0:121,0:0,255,255:121:.	1/1:0,214:255,255,0:214:.	0/0:251,0:0,255,255:251:.	0/0:176,0:0,255,255:176:.	0/0:245,0:0,255,255:245:.	0/0:68,0:0,205,241:68:.	0/0:46,0:0,138,204:46:.	0/0:250,0:0,255,255:250:.	0/0:203,0:0,255,255:203:.	0/0:14,0:0,42,190:14:.	0/0:175,0:0,255,255:175:.
PDK30s1141221_287128	33284	PDK30s1141221_287128:33284	C	A	999	.	.	GT:PL:DP:GQ:AD	0/0:0,45,171:15:.:.	0/0:0,90,199:30:.:.	1/1:199,163,0:54:.:.	0/0:0,72,195:24:.:.	0/0:0,138,190:46:.:.	0/0:0,166,191:55:.:.	0/0:0,57,187:19:.:.	1/1:181,70,0:30:.:.	0/1:78,0,107:39:.:.	0/1:116,0,126:35:.:.	0/1:138,0,95:36:.:.	0/0:0,87,200:29:.:.	0/0:0,87,164:29:.:.	0/1:96,0,130:32:.:.	1/1:212,99,0:33:.:.	1/1:180,169,0:56:.:.	0/1:96,0,120:42:.:.	1/1:184,151,0:50:.:.	0/0:0,166,189:55:.:.	1/1:194,202,0:67:.:.	0/0:0,78,191:26:.:.	0/0:0,126,191:42:.:.	1/1:183,60,0:20:.:.	0/1:101,0,83:21:.:.	0/0:0,138,184:46:.:.	1/1:179,111,0:37:.:.	1/1:212,253,0:84:.:.	1/1:182,57,0:19:.:.	0/1:134,0,124:59:.:.	0/0:0,63,193:21:.:.	0/0:0,132,213:44:.:.	0/0:0,94,191:38:.:.	0/1:111,0,122:33:.:.	1/1:188,111,0:37:.:.	0/0:0,157,186:52:.:.	0/0:0,114,183:38:.:.	0/1:86,0,118:24:.:.	0/1:104,0,138:51:.:.	1/1:181,75,0:25:.:.	1/1:187,199,0:66:.:.	0/0:0,69,195:23:.:.	0/1:55,0,79:14:.:.	0/1:122,0,115:33:.:.	0/0:0,96,194:32:.:.	0/0:0,202,206:67:.:.	0/0:0,96,180:32:.:.	0/1:105,0,98:23:.:.	1/1:206,96,0:32:.:.	0/1:92,0,108:24:.:.	0/1:97,0,111:38:.:.	0/0:0,90,192:30:.:.	0/1:126,0,71:30:.:.	1/1:171,94,0:38:.:.	0/1:97,0,31:31:.:.	0/1:87,0,123:39:.:.	0/1:98,0,136:62:.:.	0/1:83,0,28:26:.:.	0/0:0,126,129:42:.:.	1/1:134,60,0:39:.:.	0/1:78,0,88:56:.:.	0/1:70,0,59:20:.:.	0/0:0,99,197:33:.:.	0/1:61,0,136:56:.:.	0/1:124,0,124:39:.:.	0/0:0,105,194:35:.:.	1/1:145,190,0:63:.:.	0/0:0,93,191:31:.:.	0/1:86,0,103:24:.:.	0/0:0,102,192:34:.:.	0/1:116,0,112:32:.:.	0/1:140,0,62:60:.:.	0/1:113,0,103:63:.:.	1/1:194,96,0:32:.:.	0/1:66,0,126:27:.:.	0/1:118,0,121:34:.:.	1/1:174,96,0:32:.:.	1/1:139,117,0:39:.:.	0/1:104,0,129:74:.:.	0/1:100,0,113:44:.:.	0/1:131,0,84:31:.:.	0/0:0,105,150:35:.:.	0/0:0,99,193:33:.:.	0/1:132,0,112:42:.:.	0/0:0,181,191:60:.:.	1/1:173,129,0:43:.:.	0/1:120,0,128:69:.:.	0/1:91,0,105:61:.:.	0/1:109,0,55:21:.:.	1/1:122,48,0:16:.:.	0/0:0,132,185:44:.:.	0/1:95,0,125:31:.:.	0/1:71,0,68:15:.:.	1/1:192,75,0:25:.:.	./.:16,0,75:8:.:.	0/1:99,0,38:23:.:.	0/0:0,111,192:37:.:.	0/1:91,0,73:17:.:.	0/0:0,69,142:23:.:.	0/1:84,0,123:28:.:.	0/1:95,0,117:31:.:.	0/1:116,0,116:35:.:.	1/1:179,99,0:33:.:.	0/0:0,69,177:23:.:.	0/1:53,0,128:28:.:.	1/1:202,93,0:31:.:.	0/1:84,0,123:28:.:.	1/1:180,172,0:57:.:.	1/1:159,78,0:26:.:.	0/0:0,114,179:38:.:.	0/1:107,0,117:30:.:.	1/1:172,60,0:20:.:.	0/1:118,0,107:33:.:.	0/1:74,0,77:15:.:.	0/1:97,0,101:25:.:.	0/1:102,0,120:50:.:.	1/1:175,75,0:25:.:.	1/1:187,102,0:34:.:.	1/1:192,178,0:59:.:.	1/1:162,36,0:26:.:.	1/1:185,58,0:26:.:.	1/1:181,93,0:31:.:.	0/1:109,0,69:25:.:.	0/1:124,0,106:35:.:.	1/1:115,84,0:28:.:.	0/1:112,0,101:25:.:.	0/1:127,0,107:31:.:.	0/1:104,0,103:28:.:.	0/1:54,0,99:25:.:.	0/1:81,0,144:64:.:.	0/1:90,0,98:27:.:.	0/1:103,0,103:30:.:.	0/1:85,0,103:36:.:.	1/1:186,138,0:46:.:.	0/1:51,0,107:25:.:.	1/1:174,78,0:26:.:.	1/1:144,63,0:21:.:.	0/1:112,0,127:47:.:.	0/0:0,126,170:42:.:.	0/0:0,129,178:43:.:.	0/1:49,0,127:39:.:.	0/1:141,0,95:37:.:.	1/1:181,75,0:25:.:.	1/1:184,84,0:28:.:.	1/1:170,126,0:42:.:.	1/1:194,117,0:39:.:.	1/1:187,90,0:30:.:.	1/1:167,78,0:26:.:.	1/1:163,63,0:21:.:.	0/1:109,0,116:32:.:.	0/1:125,0,81:39:.:.	1/1:164,51,0:17:.:.	0/1:103,0,67:50:.:.	0/1:76,0,85:33:.:.	1/1:153,69,0:23:.:.	1/1:184,220,0:73:.:.	0/1:34,0,131:39:.:.	0/0:0,190,168:63:.:.	0/1:80,0,100:20:.:.	0/1:56,0,149:49:.:.	0/1:95,0,88:48:.:.	1/1:172,84,0:28:.:.	0/0:0,135,177:45:.:.	1/1:91,36,0:12:.:.	0/1:53,0,109:17:.:.	0/1:96,0,111:35:.:.	0/0:0,94,177:38:.:.	0/0:0,192,190:71:.:.	0/1:100,0,122:41:.:.	0/0:0,99,179:33:.:.	0/1:147,0,43:48:.:.	1/1:191,135,0:45:.:.	1/1:127,84,0:28:.:.	0/1:36,0,142:32:.:.	0/1:112,0,145:61:.:.	0/1:9,0,129:33:.:.	0/0:0,166,182:56:.:.	0/0:0,115,188:45:.:.	0/1:118,0,113:34:.:.	0/1:43,0,102:68:.:.	1/1:206,99,0:33:95:.	1/1:206,84,0:28:80:.	1/1:192,75,0:25:71:.	1/1:174,78,0:26:74:.	1/1:205,84,0:28:80:.	1/1:199,102,0:34:98:.	1/1:181,63,0:21:59:.	1/1:171,63,0:21:59:.	1/1:193,63,0:21:59:.	1/1:198,81,0:27:77:.	1/1:206,84,0:28:80:.	1/1:188,99,0:33:95:.	1/1:199,90,0:30:86:.	1/1:204,105,0:35:99:.	1/1:195,78,0:26:74:.	1/1:178,51,0:17:47:.	1/1:206,84,0:28:80:.	1/1:201,129,0:43:99:.	1/1:171,45,0:15:41:.	0/0:0,255,255:263:.:263,0	0/0:0,255,255:258:.:258,0	1/1:255,255,0:263:.:0,263	0/0:0,255,255:255:.:255,0	1/1:249,184,0:61:.:0,61	1/1:255,255,0:245:.:0,244	1/1:255,255,0:256:.:0,256	1/1:255,255,0:257:.:0,257	0/0:0,255,255:155:.:155,0	0/0:0,255,255:251:.:251,0	0/1:212,0,255:249:.:143,106	0/0:0,255,255:249:.:248,0	0/1:253,0,239:248:.:117,131	0/0:0,255,255:250:.:249,0	0/1:193,0,216:133:.:75,58	0/0:0,255,255:121:.:121,0	0/0:0,255,255:229:.:229,0	0/1:210,0,162:135:.:48,87	0/0:0,255,255:231:.:231,0	0/1:255,0,237:247:.:115,132	0/0:0,255,255:259:.:259,0	0/1:249,0,244:247:.:121,126	0/1:132,0,204:161:.:111,50	0/1:215,0,155:161:.:55,105	0/0:0,255,255:256:.:256,0	0/1:186,0,249:252:.:153,99	0/0:0,198,236:249:.:218,31	1/1:255,255,0:88:.:0,88	0/0:0,255,255:249:.:249,0	0/0:0,255,255:249:.:248,1	0/1:222,0,235:243:.:127,116	0/0:0,255,255:254:.:243,11	0/0:0,255,255:199:.:199,0	1/1:255,255,0:254:.:2,252	1/1:255,255,0:251:.:0,251	0/1:21,0,180:259:.:197,62	0/0:0,255,255:94:.:94,0	1/1:255,255,0:143:.:0,143	0/1:179,0,225:211:.:126,85	0/0:0,255,255:261:.:249,12	0/0:0,255,255:196:.:196,0	0/0:0,60,172:249:.:200,49	1/1:213,78,0:26:.:0,26	0/0:0,255,255:254:.:253,0	1/1:223,186,0:235:.:29,205	./.:0,0,0:0:.:0,0	0/0:0,255,255:264:.:264,0	0/0:0,255,255:251:.:251,0	0/0:0,255,255:261:.:261,0	0/1:170,0,55:171:.:41,130	0/0:0,255,255:253:.:253,0	0/1:242,0,255:243:.:126,117	1/1:255,255,0:252:.:2,250	0/0:0,255,255:250:.:249,1	1/1:255,255,0:250:.:3,246
PDK30s1141221_287128	224915	PDK30s1141221_287128:224915	C	T	999	.	.	GT:AD:GQ:DP:PL	0/1:.:.:21:117,0,69	0/1:.:.:27:115,0,98	1/1:.:.:48:208,144,0	1/1:.:.:28:165,84,0	0/1:.:.:33:111,0,126	0/1:.:.:37:120,0,128	0/0:.:.:15:0,45,155	1/1:.:.:33:184,99,0	0/1:.:.:16:120,0,6	1/1:.:.:29:193,87,0	0/1:.:.:20:66,0,88	0/1:.:.:55:122,0,147	0/1:.:.:26:102,0,98	0/1:.:.:27:92,0,118	0/1:.:.:23:107,0,94	0/1:.:.:27:121,0,24	1/1:.:.:32:200,96,0	0/1:.:.:26:104,0,106	0/1:.:.:50:134,0,136	0/0:.:.:73:0,220,220	0/1:.:.:28:83,0,129	0/1:.:.:48:99,0,148	1/1:.:.:18:107,54,0	0/1:.:.:26:74,0,114	0/1:.:.:35:131,0,110	0/0:.:.:37:0,111,216	0/1:.:.:63:107,0,149	0/0:.:.:21:0,63,183	0/1:.:.:66:148,0,104	0/1:.:.:24:124,0,56	0/1:.:.:32:108,0,113	1/1:.:.:21:173,43,0	0/1:.:.:42:106,0,142	1/1:.:.:25:201,75,0	0/1:.:.:32:72,0,141	1/1:.:.:36:210,108,0	0/1:.:.:16:101,0,42	1/1:.:.:39:186,117,0	1/1:.:.:20:183,60,0	1/1:.:.:48:213,144,0	0/1:.:.:24:83,0,120	0/1:.:.:15:42,0,102	1/1:.:.:41:203,123,0	0/1:.:.:26:54,0,136	0/1:.:.:59:136,0,138	0/1:.:.:28:77,0,115	0/0:.:.:10:0,30,138	0/1:.:.:22:102,0,89	0/1:.:.:35:128,0,112	1/1:.:.:29:195,67,0	0/1:.:.:35:115,0,99	1/1:.:.:23:195,69,0	1/1:.:.:37:182,91,0	0/1:.:.:12:2,0,105	0/1:.:.:35:117,0,106	0/1:.:.:56:78,0,129	1/1:.:.:13:133,19,0	0/1:.:.:16:6,0,101	0/1:.:.:14:77,0,26	0/0:.:.:18:0,54,165	0/1:.:.:15:71,0,77	0/1:.:.:26:107,0,45	1/1:.:.:26:150,78,0	0/1:.:.:23:125,0,34	0/1:.:.:32:139,0,68	0/1:.:.:21:98,0,91	0/1:.:.:36:90,0,136	0/1:.:.:18:109,0,1	0/0:.:.:37:0,111,210	0/1:.:.:29:92,0,128	1/1:.:.:51:192,154,0	1/1:.:.:39:171,45,0	0/1:.:.:35:142,0,75	1/1:.:.:31:193,73,0	0/1:.:.:43:141,0,119	1/1:.:.:24:192,72,0	0/1:.:.:49:111,0,129	0/1:.:.:46:110,0,146	1/1:.:.:35:203,105,0	0/1:.:.:21:105,0,78	1/1:.:.:17:140,13,0	1/1:.:.:30:202,90,0	1/1:.:.:21:183,63,0	0/1:.:.:34:142,0,81	0/1:.:.:24:65,0,123	0/1:.:.:70:137,0,140	1/1:.:.:50:210,148,0	1/1:.:.:35:209,105,0	1/1:.:.:15:135,45,0	1/1:.:.:33:208,99,0	1/1:.:.:21:191,63,0	0/1:.:.:23:64,0,122	0/1:.:.:26:109,0,105	0/0:.:.:11:0,33,119	0/1:.:.:24:131,0,5	1/1:.:.:23:188,69,0	1/1:.:.:19:187,57,0	0/1:.:.:21:22,0,132	0/0:.:.:20:0,60,183	0/1:.:.:27:58,0,135	0/1:.:.:18:112,0,51	0/0:.:.:14:0,42,154	0/1:.:.:25:61,0,109	0/0:.:.:31:0,93,175	1/1:.:.:19:164,57,0	0/1:.:.:14:37,0,98	1/1:.:.:44:200,132,0	1/1:.:.:22:163,66,0	0/0:.:.:28:0,84,197	0/1:.:.:24:101,0,103	1/1:.:.:19:121,57,0	0/0:.:.:32:0,96,210	0/1:.:.:10:45,0,71	0/1:.:.:15:52,0,94	0/1:.:.:21:108,0,66	0/1:.:.:23:81,0,76	1/1:.:.:51:194,154,0	1/1:.:.:33:210,99,0	./.:.:.:9:129,27,0	1/1:.:.:21:183,63,0	1/1:.:.:23:183,69,0	0/1:.:.:25:70,0,101	0/1:.:.:25:105,0,90	1/1:.:.:23:183,69,0	0/1:.:.:31:95,0,125	0/1:.:.:21:101,0,42	0/1:.:.:31:98,0,131	1/1:.:.:23:188,69,0	0/1:.:.:41:122,0,135	0/1:.:.:29:122,0,86	0/1:.:.:16:82,0,66	0/1:.:.:46:148,0,92	0/0:.:.:38:0,114,191	0/1:.:.:17:36,0,90	./.:.:.:9:59,0,11	1/1:.:.:18:184,54,0	0/0:.:.:17:0,51,171	0/0:.:.:42:0,126,194	1/1:.:.:34:205,102,0	0/1:.:.:30:64,0,133	0/1:.:.:30:132,0,48	1/1:.:.:28:201,84,0	1/1:.:.:25:160,75,0	0/1:.:.:35:121,0,123	0/0:.:.:14:0,42,135	0/1:.:.:21:129,0,19	0/1:.:.:18:61,0,52	0/1:.:.:11:69,0,33	1/1:.:.:34:183,102,0	1/1:.:.:31:210,93,0	./.:.:.:8:0,24,116	0/1:.:.:50:117,0,144	1/1:.:.:18:135,54,0	1/1:.:.:15:114,5,0	0/1:.:.:66:128,0,147	0/0:.:.:26:0,78,89	0/1:.:.:47:86,0,129	0/1:.:.:26:137,0,51	0/0:.:.:47:0,141,209	0/1:.:.:63:135,0,133	0/0:.:.:20:0,60,178	0/0:.:.:19:0,57,134	1/1:.:.:25:175,75,0	1/1:.:.:26:167,78,0	0/1:.:.:20:98,0,41	0/1:.:.:25:84,0,125	1/1:.:.:45:214,135,0	0/0:.:.:34:0,102,214	0/1:.:.:35:133,0,61	0/1:.:.:12:64,0,2	0/1:.:.:28:115,0,106	0/1:.:.:30:92,0,83	1/1:.:.:39:150,45,0	0/1:.:.:43:137,0,121	./.:.:.:9:0,27,129	0/1:.:.:21:124,0,19	0/1:.:.:29:106,0,95	0/0:.:.:26:0,78,201	0/1:.:.:54:103,0,146	0/0:.:75:26:0,78,198	0/0:.:75:26:0,78,201	0/0:.:97:40:0,100,195	0/0:.:69:24:0,72,188	0/0:.:57:20:0,60,178	0/0:.:78:27:0,81,179	0/0:.:39:14:0,42,160	0/0:.:93:32:0,96,204	0/0:.:87:30:0,90,199	0/0:.:99:36:0,108,206	0/0:.:93:32:0,96,190	0/0:.:81:28:0,84,201	0/0:.:90:31:0,93,199	0/0:.:81:28:0,84,205	0/0:.:51:18:0,54,183	0/0:.:48:17:0,51,164	0/0:.:45:16:0,48,146	0/0:.:99:34:0,102,199	0/0:.:60:21:0,63,178	0/1:148,101:.:249:196,0,251	1/1:49,195:.:244:171,33,0	1/1:0,246:.:246:255,255,0	0/1:110,137:.:247:247,0,215	1/1:0,32:.:32:228,96,0	1/1:1,240:.:241:255,255,0	1/1:0,250:.:250:255,255,0	1/1:0,253:.:253:255,255,0	0/0:135,0:.:135:0,255,255	0/0:245,1:.:246:0,255,255	0/1:87,159:.:246:241,0,159	0/0:247,1:.:248:0,255,255	1/1:0,253:.:253:255,255,0	0/0:250,0:.:250:0,255,255	0/1:130,49:.:179:98,0,193	0/1:129,123:.:252:240,0,247	0/1:86,163:.:249:235,0,157	1/1:1,247:.:249:255,255,0	1/1:0,247:.:247:255,255,0	0/0:252,0:.:252:0,255,255	1/1:0,249:.:249:255,255,0	0/1:124,130:.:254:243,0,241	0/1:160,89:.:249:166,0,251	0/1:133,36:.:169:39,0,151	0/1:132,116:.:248:215,0,251	1/1:1,248:.:249:255,255,0	1/1:0,235:.:235:255,255,0	0/1:68,185:.:253:192,0,65	0/0:249,0:.:249:0,255,255	./.:0,1:.:1:42,3,0	0/0:223,20:.:243:0,255,241	0/1:194,55:.:249:0,1,171	0/0:141,0:.:141:0,255,255	1/1:1,248:.:249:255,255,0	1/1:0,154:.:154:255,255,0	0/1:83,167:.:250:242,0,141	./.:0,0:.:0:0,0,0	1/1:0,246:.:246:255,255,0	0/1:100,82:.:183:194,0,213	1/1:42,201:.:243:183,84,0	1/1:0,67:.:67:243,202,0	0/1:127,121:.:248:224,0,233	0/0:246,0:.:246:0,255,255	0/0:252,0:.:252:0,255,255	0/1:28,14:.:42:125,0,162	./.:0,0:.:0:0,0,0	0/0:249,0:.:249:0,255,255	0/0:248,0:.:248:0,255,255	0/0:251,0:.:251:0,255,255	1/1:0,240:.:240:255,255,0	0/0:250,0:.:250:0,255,255	1/1:1,246:.:247:255,255,0	1/1:0,249:.:249:255,255,0	1/1:0,247:.:247:255,255,0	1/1:0,33:.:33:196,99,0
PDK30s1141221_287128	242373	PDK30s1141221_287128:242373	G	T	999	.	.	GT:AD:PL:DP:GQ	1/1:.:183,63,0:21:.	0/1:.:112,0,93:25:.	0/1:.:133,0,122:46:.	1/1:.:203,78,0:26:.	0/1:.:103,0,91:21:.	0/1:.:123,0,119:35:.	0/0:.:0,48,172:16:.	1/1:.:177,87,0:29:.	1/1:.:205,90,0:30:.	1/1:.:214,108,0:36:.	0/1:.:123,0,115:38:.	0/1:.:98,0,133:36:.	0/1:.:130,0,128:41:.	1/1:.:202,126,0:42:.	0/1:.:99,0,115:26:.	0/1:.:118,0,124:36:.	1/1:.:187,70,0:30:.	1/1:.:201,105,0:35:.	0/1:.:109,0,146:53:.	1/1:.:217,160,0:53:.	0/1:.:101,0,103:24:.	0/1:.:123,0,116:35:.	0/1:.:95,0,34:30:.	0/0:.:0,90,200:30:.	0/1:.:60,0,131:38:.	0/1:.:109,0,63:19:.	0/0:.:0,238,215:79:.	0/0:.:0,63,184:21:.	0/1:.:107,0,146:64:.	0/1:.:46,0,105:15:.	0/1:.:144,0,84:47:.	1/1:.:190,81,0:27:.	0/1:.:124,0,104:29:.	1/1:.:195,72,0:24:.	0/1:.:95,0,149:46:.	1/1:.:178,87,0:29:.	1/1:.:184,57,0:19:.	1/1:.:209,157,0:52:.	1/1:.:186,93,0:31:.	1/1:.:213,181,0:60:.	1/1:.:186,60,0:20:.	0/1:.:71,0,118:21:.	0/1:.:104,0,122:30:.	0/1:.:73,0,112:20:.	0/1:.:93,0,149:65:.	0/1:.:90,0,132:30:.	0/0:.:0,45,164:15:.	0/0:.:0,96,198:32:.	0/1:.:128,0,92:30:.	1/1:.:209,111,0:37:.	1/1:.:179,81,0:27:.	0/1:.:64,0,116:23:.	0/0:.:0,99,213:33:.	0/0:.:0,84,201:28:.	0/0:.:0,117,212:39:.	1/1:.:206,190,0:63:.	1/1:.:144,39,0:13:.	1/1:.:157,172,0:57:.	1/1:.:155,90,0:30:.	1/1:.:184,99,0:33:.	0/1:.:76,0,62:18:.	1/1:.:171,105,0:35:.	0/1:.:70,0,115:28:.	1/1:.:181,102,0:34:.	0/1:.:61,0,134:25:.	1/1:.:191,114,0:38:.	0/1:.:87,0,138:35:.	1/1:.:147,87,0:29:.	0/0:.:0,93,191:31:.	0/1:.:51,0,140:28:.	0/1:.:115,0,139:47:.	0/0:.:0,97,207:39:.	0/1:.:99,0,117:27:.	0/1:.:72,0,134:29:.	1/1:.:184,84,0:28:.	0/0:.:0,99,200:33:.	0/0:.:0,102,213:34:.	0/0:.:0,199,229:66:.	0/1:.:130,0,111:38:.	0/1:.:97,0,93:21:.	1/1:.:182,72,0:24:.	0/1:.:124,0,123:38:.	0/1:.:53,0,141:28:.	0/1:.:90,0,109:24:.	0/0:.:0,102,208:34:.	0/0:.:0,144,199:48:.	0/1:.:97,0,149:57:.	0/1:.:85,0,128:33:.	0/0:.:0,57,178:19:.	1/1:.:212,132,0:44:.	0/1:.:91,0,123:26:.	0/0:.:0,96,206:32:.	0/0:.:0,57,186:19:.	1/1:.:195,75,0:25:.	0/1:.:102,0,107:31:.	1/1:.:185,105,0:35:.	0/1:.:105,0,63:19:.	0/0:.:0,72,176:24:.	0/0:.:0,105,158:35:.	0/1:.:113,0,90:28:.	0/1:.:97,0,108:30:.	1/1:.:162,69,0:23:.	0/1:.:107,0,112:30:.	0/1:.:132,0,68:27:.	0/1:.:129,0,79:27:.	0/1:.:117,0,74:24:.	0/0:.:0,150,194:57:.	0/0:.:0,72,195:24:.	0/1:.:94,0,129:36:.	0/0:.:0,81,203:27:.	0/0:.:0,93,202:31:.	0/0:.:0,132,203:44:.	0/1:.:78,0,55:12:.	0/1:.:123,0,95:28:.	0/0:.:0,66,188:22:.	1/1:.:191,93,0:31:.	0/0:.:0,87,183:29:.	0/1:.:136,0,132:50:.	0/1:.:49,0,115:21:.	0/0:.:0,111,210:37:.	0/0:.:0,123,188:41:.	0/1:.:69,0,110:26:.	0/0:.:0,81,158:27:.	0/0:.:0,78,191:26:.	0/0:.:0,78,186:26:.	0/0:.:0,81,203:27:.	0/0:.:0,102,183:34:.	1/1:.:148,84,0:28:.	0/1:.:90,0,135:43:.	0/0:.:0,95,180:45:.	0/1:.:73,0,63:13:.	0/1:.:132,0,99:54:.	0/0:.:0,123,195:41:.	1/1:.:193,63,0:21:.	1/1:.:191,78,0:26:.	0/1:.:104,0,122:29:.	0/1:.:72,0,130:25:.	0/1:.:114,0,121:62:.	1/1:.:209,114,0:39:.	0/1:.:105,0,120:46:.	1/1:.:200,99,0:33:.	1/1:.:191,63,0:21:.	0/1:.:119,0,91:31:.	1/1:.:186,141,0:47:.	1/1:.:182,72,0:24:.	1/1:.:186,105,0:35:.	1/1:.:194,87,0:29:.	1/1:.:163,63,0:21:.	0/1:.:99,0,123:40:.	0/1:.:135,0,88:31:.	0/1:.:110,0,109:33:.	1/1:.:188,151,0:50:.	1/1:.:166,81,0:27:.	0/1:.:105,0,66:20:.	0/1:.:133,0,119:42:.	0/1:.:36,0,54:10:.	0/1:.:74,0,141:58:.	1/1:.:168,54,0:18:.	0/1:.:133,0,128:56:.	0/0:.:0,105,171:35:.	0/0:.:0,72,198:24:.	1/1:.:207,126,0:42:.	0/1:.:69,0,138:30:.	1/1:.:182,57,0:19:.	0/1:.:109,0,98:29:.	1/1:.:199,105,0:35:.	1/1:.:195,181,0:60:.	0/0:.:0,120,207:40:.	0/1:.:120,0,113:53:.	./.:.:0,12,60:4:.	0/1:.:136,0,72:34:.	0/0:.:0,72,152:24:.	1/1:.:181,148,0:49:.	1/1:.:212,108,0:36:.	0/1:.:113,0,101:30:.	1/1:.:196,141,0:47:.	0/1:.:115,0,117:32:.	0/1:.:89,0,96:23:.	1/1:.:191,120,0:40:.	0/0:.:0,132,212:44:99	1/1:.:207,90,0:30:88	1/1:.:195,78,0:26:76	1/1:.:192,72,0:24:70	1/1:.:188,72,0:24:70	0/0:.:0,72,192:24:68	0/0:.:0,42,165:14:38	0/0:.:0,75,187:25:71	0/0:.:0,99,210:33:95	0/0:.:0,81,190:27:77	0/1:.:51,0,131:23:55	0/0:.:0,99,208:33:95	0/0:.:0,87,200:29:83	0/0:.:0,123,213:41:99	0/0:.:0,66,195:22:62	0/0:.:0,51,179:17:47	0/0:.:0,63,188:21:59	0/0:.:0,117,208:39:99	0/0:.:0,48,174:16:44	0/0:220,9:0,255,255:229:.	1/1:31,215:200,183,0:246:.	1/1:0,247:255,255,0:247:.	1/1:0,167:255,255,0:167:.	1/1:0,61:245,184,0:61:.	1/1:2,219:255,255,0:221:.	1/1:0,246:255,255,0:246:.	1/1:0,247:255,255,0:247:.	0/0:69,0:0,208,255:69:.	0/0:248,0:0,255,255:248:.	0/1:147,95:182,0,252:242:.	0/0:191,0:0,255,255:191:.	1/1:0,244:255,255,0:244:.	0/0:248,0:0,255,255:248:.	0/1:69,95:222,0,193:164:.	0/1:56,174:175,0,40:231:.	0/1:90,107:218,0,218:197:.	1/1:0,131:255,255,0:131:.	0/1:132,68:144,0,222:200:.	0/1:144,101:171,0,246:245:.	1/1:7,169:202,255,0:176:.	0/1:143,65:111,0,205:208:.	0/1:113,58:140,0,217:171:.	0/1:49,12:77,0,167:61:.	1/1:0,245:255,255,0:245:.	0/1:170,70:52,0,158:240:.	0/1:177,66:71,0,208:243:.	1/1:1,243:255,255,0:244:.	0/0:244,0:0,255,255:244:.	1/1:0,194:255,255,0:194:.	0/0:162,23:0,137,150:185:.	0/1:99,146:255,0,202:245:.	1/1:0,239:255,255,0:239:.	1/1:1,228:255,255,0:229:.	1/1:0,244:255,255,0:244:.	0/1:77,168:227,0,122:245:.	./.:0,0:0,0,0:0:.	1/1:0,164:255,255,0:164:.	1/1:48,173:124,26,0:221:.	0/1:83,160:247,0,152:243:.	./.:0,0:0,0,0:0:.	0/1:115,129:210,0,196:244:.	0/0:57,0:0,172,206:57:.	0/0:253,0:0,255,255:253:.	0/1:38,25:149,0,157:63:.	0/0:249,0:0,255,255:249:.	0/0:246,0:0,255,255:246:.	0/0:246,0:0,255,255:246:.	0/0:151,0:0,255,255:151:.	1/1:1,247:255,255,0:248:.	0/0:249,0:0,255,255:249:.	1/1:0,240:255,255,0:240:.	1/1:0,245:255,255,0:245:.	1/1:0,195:255,255,0:195:.	1/1:0,248:255,255,0:248:.
PDK30s6550938_281728	196102	PDK30s6550938_281728:196102	C	T	999	.	.	GT:PL:GQ:DP:AD	0/0:0,72,200:.:24:.	0/1:127,0,85:.:27:.	0/1:73,0,128:.:29:.	0/1:119,0,88:.:28:.	0/0:0,129,193:.:43:.	0/0:0,109,164:.:43:.	0/0:0,63,181:.:21:.	1/1:191,114,0:.:38:.	1/1:181,93,0:.:31:.	1/1:178,60,0:.:20:.	0/1:127,0,45:.:29:.	0/0:0,166,202:.:55:.	0/0:0,72,200:.:24:.	0/1:143,0,89:.:39:.	1/1:188,99,0:.:33:.	0/1:111,0,91:.:40:.	1/1:167,163,0:.:54:.	0/1:142,0,57:.:35:.	0/0:0,144,194:.:48:.	1/1:178,187,0:.:62:.	0/0:0,72,169:.:24:.	0/0:0,81,183:.:27:.	0/1:28,0,111:.:15:.	0/1:118,0,108:.:31:.	0/0:0,102,172:.:34:.	0/0:0,66,178:.:22:.	1/1:210,235,0:.:78:.	0/1:100,0,101:.:22:.	0/0:0,241,215:.:80:.	0/0:0,87,200:.:29:.	0/0:0,111,213:.:37:.	0/0:0,111,216:.:37:.	0/0:0,69,176:.:23:.	1/1:183,63,0:.:21:.	0/1:126,0,66:.:27:.	0/0:0,157,208:.:52:.	1/1:170,37,0:.:19:.	0/1:113,0,127:.:43:.	1/1:196,111,0:.:37:.	1/1:191,180,0:.:67:.	0/0:0,90,192:.:30:.	0/1:107,0,76:.:19:.	0/1:139,0,69:.:43:.	0/0:0,120,197:.:40:.	0/0:0,166,198:.:55:.	0/0:0,111,207:.:37:.	0/0:0,60,189:.:20:.	0/1:96,0,78:.:18:.	0/1:100,0,102:.:25:.	0/1:103,0,94:.:26:.	0/1:31,0,103:.:14:.	0/1:78,0,103:.:21:.	1/1:201,96,0:.:32:.	0/0:0,45,135:.:15:.	0/1:108,0,37:.:25:.	0/1:122,0,122:.:60:.	./.:38,0,8:.:4:.	0/1:117,0,108:.:35:.	1/1:173,73,0:.:31:.	0/0:0,81,89:.:27:.	0/0:0,33,147:.:11:.	0/0:0,96,174:.:32:.	0/1:83,0,107:.:28:.	1/1:195,66,0:.:22:.	0/0:0,90,187:.:30:.	0/1:11,0,108:.:21:.	0/0:0,120,189:.:40:.	0/0:0,72,176:.:24:.	0/0:0,135,151:.:45:.	0/1:122,0,107:.:36:.	0/1:126,0,87:.:39:.	1/1:178,118,0:.:46:.	1/1:168,64,0:.:28:.	0/1:88,0,93:.:23:.	0/1:144,0,116:.:46:.	1/1:201,81,0:.:27:.	1/1:160,42,0:.:14:.	0/1:104,0,115:.:28:.	0/1:110,0,87:.:26:.	1/1:186,57,0:.:19:.	0/1:73,0,105:.:20:.	1/1:191,63,0:.:21:.	0/1:119,0,84:.:30:.	0/1:63,0,133:.:30:.	0/1:125,0,95:.:31:.	0/1:127,0,140:.:59:.	0/0:0,129,182:.:43:.	0/1:68,0,138:.:29:.	1/1:122,36,0:.:12:.	0/1:114,0,131:.:35:.	0/1:91,0,122:.:29:.	0/1:99,0,126:.:33:.	0/1:59,0,114:.:19:.	1/1:169,72,0:.:24:.	0/1:33,0,83:.:11:.	0/1:78,0,95:.:24:.	0/1:63,0,66:.:14:.	0/1:94,0,72:.:16:.	0/0:0,93,181:.:31:.	1/1:172,57,0:.:19:.	0/0:0,60,133:.:20:.	1/1:187,75,0:.:25:.	0/0:0,102,159:.:34:.	0/1:109,0,113:.:28:.	1/1:197,99,0:.:33:.	./.:30,0,73:.:9:.	1/1:194,135,0:.:45:.	1/1:165,84,0:.:28:.	0/1:121,0,44:.:19:.	./.:29,0,64:.:8:.	1/1:188,69,0:.:23:.	0/0:0,105,191:.:35:.	0/1:110,0,33:.:18:.	0/1:54,0,116:.:21:.	0/1:43,0,71:.:10:.	1/1:185,94,0:.:38:.	1/1:186,117,0:.:39:.	1/1:190,96,0:.:32:.	1/1:114,46,0:.:34:.	1/1:189,69,0:.:23:.	1/1:193,108,0:.:36:.	1/1:145,60,0:.:20:.	0/0:0,99,167:.:33:.	1/1:187,114,0:.:38:.	0/1:104,0,114:.:29:.	0/1:113,0,113:.:28:.	0/1:101,0,131:.:38:.	0/1:110,0,122:.:47:.	0/1:123,0,123:.:50:.	0/1:142,0,100:.:39:.	./.:0,27,123:.:9:.	0/0:0,108,193:.:36:.	0/1:111,0,88:.:35:.	0/1:44,0,73:.:15:.	1/1:195,69,0:.:23:.	0/0:0,102,192:.:34:.	0/0:0,66,183:.:22:.	0/0:0,99,167:.:33:.	0/1:117,0,104:.:29:.	0/0:0,94,134:.:38:.	0/1:101,0,129:.:35:.	0/1:103,0,123:.:30:.	0/0:0,87,171:.:29:.	0/0:0,99,193:.:33:.	1/1:172,54,0:.:18:.	0/1:120,0,137:.:43:.	0/1:91,0,120:.:33:.	0/1:120,0,56:.:21:.	0/0:0,93,181:.:31:.	0/0:0,126,202:.:42:.	1/1:122,51,0:.:17:.	0/1:130,0,87:.:35:.	0/0:0,78,159:.:26:.	1/1:156,48,0:.:16:.	1/1:182,99,0:.:33:.	0/1:63,0,28:.:13:.	0/0:0,51,135:.:17:.	0/1:89,0,2:.:12:.	0/1:121,0,102:.:54:.	0/0:0,151,177:.:50:.	1/1:75,13,0:.:11:.	0/0:0,105,176:.:35:.	1/1:165,84,0:.:28:.	0/0:0,57,180:.:19:.	0/1:73,0,111:.:36:.	0/0:0,78,186:.:26:.	0/1:110,0,99:.:37:.	0/1:143,0,82:.:40:.	0/0:0,132,169:.:44:.	0/1:127,0,118:.:47:.	1/1:190,111,0:.:37:.	1/1:141,75,0:.:25:.	0/0:0,87,197:.:29:.	0/1:86,0,132:.:33:.	1/1:197,75,0:.:25:.	0/1:86,0,96:.:27:.	0/0:0,79,199:.:33:.	1/1:167,78,0:.:26:.	0/0:0,166,184:.:55:.	0/0:0,81,201:81:27:.	0/0:0,63,193:63:21:.	0/0:0,69,195:69:23:.	0/0:0,75,202:75:25:.	0/0:0,72,195:72:24:.	0/0:0,102,210:99:34:.	0/0:0,81,194:81:27:.	0/0:0,78,195:78:26:.	0/0:0,90,196:90:30:.	0/0:0,90,182:90:30:.	0/0:0,60,187:60:20:.	0/0:0,57,186:57:19:.	0/0:0,123,214:99:41:.	0/0:0,117,206:99:39:.	0/0:0,93,210:93:31:.	0/0:0,57,186:57:19:.	0/0:0,57,182:57:19:.	0/0:0,78,194:78:26:.	0/0:0,60,189:60:20:.	0/0:0,255,255:.:247:243,4	1/1:255,255,0:.:255:2,253	1/1:255,255,0:.:252:0,252	0/1:237,0,254:.:250:133,117	1/1:206,39,0:.:13:0,13	1/1:253,226,0:.:75:0,75	1/1:255,255,0:.:250:0,250	1/1:255,255,0:.:246:0,246	./.:0,21,167:.:7:7,0	0/0:0,196,248:.:65:65,0	0/0:0,216,242:.:85:84,1	0/0:0,255,255:.:248:248,0	0/1:249,0,242:.:249:121,128	0/0:0,255,255:.:250:250,0	0/0:0,126,229:.:42:42,0	0/1:189,0,167:.:48:18,30	0/0:0,154,234:.:51:51,0	0/1:188,0,150:.:41:14,27	1/1:242,230,0:.:90:1,89	0/1:185,0,192:.:75:40,35	0/0:0,255,255:.:247:242,5	0/1:178,0,197:.:92:54,38	0/0:0,163,236:.:54:54,0	0/0:0,84,221:.:28:28,0	0/1:206,0,255:.:257:150,107	0/0:0,255,255:.:250:249,1	1/1:255,255,0:.:272:0,272	0/1:115,0,234:.:255:177,78	0/0:0,255,255:.:250:249,1	1/1:255,255,0:.:246:3,242	0/0:0,255,255:.:245:244,0	1/1:255,255,0:.:250:0,250	0/1:255,0,237:.:255:115,139	0/0:0,255,255:.:250:249,1	1/1:255,255,0:.:251:0,251	0/0:0,255,255:.:261:261,0	1/1:255,255,0:.:248:0,248	0/0:0,255,255:.:252:252,0	0/0:0,255,255:.:250:249,0	0/0:0,255,255:.:255:255,0	./.:0,0,0:.:0:0,0	0/0:0,255,255:.:246:245,0	1/1:255,255,0:.:246:7,238	0/0:0,255,255:.:262:262,0	0/0:0,175,232:.:58:58,0	0/0:1,37,194:.:13:12,0	0/0:0,255,255:.:254:253,0	0/0:0,255,255:.:250:250,0	0/0:0,255,255:.:262:262,0	1/1:255,255,0:.:251:0,251	0/0:0,255,255:.:247:247,0	0/1:255,0,168:.:257:92,165	0/0:0,255,255:.:257:257,0	0/1:243,0,224:.:248:115,133	1/1:255,255,0:.:245:0,245
PDK30s6550938_281728	253608	PDK30s6550938_281728:253608	C	A	999	.	.	GT:DP:GQ:PL:AD	0/0:20:.:0,60,185:.	0/0:42:.:0,126,214:.	0/1:44:.:121,0,130:.	0/1:28:.:123,0,95:.	0/1:45:.:142,0,38:.	0/1:33:.:132,0,66:.	./.:7:.:0,21,108:.	0/1:35:.:106,0,115:.	1/1:35:.:206,105,0:.	1/1:22:.:195,66,0:.	0/1:41:.:134,0,68:.	0/0:50:.:0,110,200:.	0/0:25:.:0,75,201:.	0/1:38:.:113,0,125:.	0/1:26:.:122,0,91:.	0/0:37:.:0,111,205:.	1/1:39:.:200,117,0:.	0/1:34:.:115,0,113:.	0/0:63:.:0,190,209:.	1/1:57:.:206,172,0:.	1/1:16:.:170,48,0:.	0/1:46:.:130,0,97:.	0/1:48:.:133,0,87:.	0/1:32:.:119,0,111:.	0/1:61:.:138,0,115:.	0/1:29:.:130,0,93:.	0/1:56:.:105,0,145:.	0/1:30:.:127,0,93:.	0/1:55:.:142,0,86:.	0/0:26:.:0,59,190:.	0/1:39:.:137,0,100:.	0/1:41:.:47,0,146:.	0/0:29:.:0,87,200:.	0/1:37:.:120,0,115:.	0/1:27:.:115,0,99:.	0/1:30:.:140,0,51:.	1/1:25:.:201,75,0:.	1/1:44:.:203,132,0:.	0/1:51:.:112,0,145:.	0/1:65:.:150,0,113:.	0/1:27:.:95,0,112:.	0/1:24:.:64,0,127:.	0/1:36:.:119,0,116:.	0/1:25:.:125,0,84:.	0/0:60:.:0,181,209:.	0/1:24:.:121,0,64:.	0/1:18:.:89,0,71:.	1/1:25:.:175,75,0:.	0/0:40:.:0,120,212:.	1/1:38:.:203,114,0:.	0/1:27:.:99,0,112:.	0/1:27:.:113,0,68:.	1/1:32:.:197,93,0:.	0/1:27:.:70,0,94:.	0/1:38:.:94,0,102:.	0/1:36:.:130,0,83:.	0/0:16:.:0,8,130:.	0/1:30:.:101,0,83:.	0/0:19:.:0,57,172:.	0/1:39:.:80,0,114:.	0/0:31:.:0,93,154:.	0/1:31:.:122,0,107:.	0/1:32:.:135,0,81:.	1/1:35:.:192,105,0:.	0/1:28:.:102,0,115:.	1/1:37:.:199,111,0:.	0/1:21:.:64,0,107:.	0/1:29:.:106,0,82:.	0/0:23:.:0,69,188:.	0/0:23:.:0,69,183:.	0/1:60:.:144,0,108:.	0/1:62:.:138,0,132:.	0/1:32:.:113,0,110:.	1/1:27:.:176,42,0:.	0/1:31:.:125,0,95:.	0/1:27:.:129,0,56:.	0/1:44:.:73,0,146:.	1/1:99:.:224,255,0:.	0/1:50:.:137,0,132:.	0/1:33:.:122,0,106:.	0/1:30:.:126,0,102:.	1/1:22:.:194,66,0:.	0/1:33:.:123,0,96:.	0/0:40:.:0,120,202:.	1/1:50:.:208,151,0:.	0/1:70:.:132,0,134:.	1/1:68:.:213,205,0:.	0/1:33:.:132,0,104:.	0/0:19:.:0,57,164:.	0/1:29:.:114,0,109:.	0/1:19:.:35,0,117:.	1/1:33:.:188,99,0:.	0/1:24:.:89,0,64:.	0/1:19:.:118,0,17:.	0/1:21:.:108,0,11:.	0/1:24:.:36,0,129:.	0/1:14:.:37,0,92:.	1/1:22:.:142,11,0:.	0/0:26:.:0,78,186:.	0/1:26:.:45,0,139:.	1/1:54:.:194,163,0:.	1/1:23:.:142,69,0:.	0/1:30:.:132,0,71:.	0/1:32:.:117,0,101:.	1/1:35:.:198,105,0:.	0/0:20:.:0,60,164:.	1/1:45:.:194,135,0:.	1/1:35:.:182,105,0:.	0/1:26:.:80,0,122:.	0/1:16:.:71,0,93:.	1/1:29:.:183,87,0:.	0/1:33:.:88,0,111:.	0/0:14:.:0,42,145:.	0/0:24:.:0,72,198:.	0/1:35:.:105,0,134:.	0/1:34:.:130,0,73:.	1/1:38:.:174,114,0:.	0/1:53:.:122,0,138:.	0/1:13:.:63,0,79:.	1/1:22:.:179,46,0:.	0/1:38:.:119,0,123:.	1/1:23:.:197,69,0:.	0/1:26:.:99,0,80:.	0/1:30:.:92,0,127:.	0/1:27:.:98,0,108:.	0/1:23:.:82,0,104:.	0/0:29:.:0,87,171:.	1/1:25:.:175,75,0:.	0/0:33:.:0,99,184:.	0/1:44:.:111,0,131:.	0/0:26:.:0,78,191:.	0/0:21:.:0,63,191:.	0/1:31:.:95,0,129:.	0/1:30:.:85,0,107:.	0/1:30:.:83,0,112:.	0/0:31:.:0,93,210:.	0/0:25:.:0,75,187:.	0/0:56:.:0,169,193:.	1/1:46:.:190,138,0:.	0/0:27:.:0,81,173:.	0/1:34:.:131,0,84:.	0/0:20:.:0,60,187:.	0/0:26:.:0,78,198:.	0/0:37:.:0,111,184:.	0/1:33:.:75,0,113:.	0/1:34:.:105,0,124:.	0/1:31:.:45,0,130:.	0/0:14:.:0,42,152:.	0/1:23:.:117,0,53:.	0/1:32:.:128,0,86:.	0/1:20:.:120,0,41:.	1/1:52:.:183,135,0:.	0/0:30:.:0,90,114:.	1/1:14:.:135,42,0:.	1/1:69:.:211,208,0:.	0/0:49:.:0,148,219:.	0/0:81:.:0,222,177:.	0/1:11:.:57,0,68:.	0/1:57:.:126,0,138:.	0/0:67:.:0,202,190:.	0/0:13:.:0,39,107:.	0/1:48:.:64,0,102:.	1/1:39:.:179,60,0:.	0/1:24:.:65,0,126:.	0/0:41:.:0,123,206:.	0/1:30:.:133,0,86:.	0/0:73:.:0,178,191:.	0/0:49:.:0,148,197:.	0/1:49:.:69,0,149:.	1/1:19:.:92,57,0:.	0/1:27:.:79,0,132:.	0/1:20:.:90,0,57:.	0/0:44:.:0,132,214:.	1/1:54:.:203,163,0:.	0/0:48:.:0,144,210:.	0/1:25:.:75,0,125:.	0/1:55:.:97,0,146:.	0/1:25:.:83,0,111:.	0/0:70:.:0,211,187:.	0/0:41:99:0,123,201:.	1/1:26:74:185,78,0:.	1/1:29:83:182,87,0:.	1/1:28:80:201,84,0:.	1/1:15:41:154,45,0:.	0/1:24:94:101,0,91:.	0/1:14:60:58,0,88:.	1/1:28:80:201,84,0:.	1/1:24:68:176,72,0:.	1/1:26:74:191,78,0:.	1/1:18:50:156,54,0:.	1/1:25:71:194,75,0:.	1/1:26:74:191,78,0:.	1/1:40:99:199,120,0:.	1/1:34:98:205,102,0:.	1/1:28:80:201,84,0:.	1/1:30:86:193,90,0:.	1/1:33:95:210,99,0:.	1/1:28:80:197,84,0:.	0/1:253:.:148,0,240:166,87	0/1:251:.:126,0,236:172,79	0/1:253:.:247,0,136:82,171	0/0:250:.:0,255,255:250,0	0/1:63:.:118,0,177:48,15	0/1:159:.:221,0,212:75,84	0/1:251:.:122,0,230:170,80	1/1:250:.:255,255,0:0,250	0/0:163:.:0,255,255:163,0	0/0:141:.:0,255,255:141,0	0/0:163:.:0,255,255:162,0	0/0:249:.:0,255,255:249,0	1/1:250:.:255,255,0:0,250	0/0:236:.:0,255,255:236,0	0/0:137:.:0,255,255:137,0	0/0:193:.:0,255,255:193,0	0/0:143:.:0,255,255:143,0	0/1:238:.:255,0,198:94,144	0/1:248:.:255,0,237:114,134	0/0:214:.:0,255,255:214,0	0/1:137:.:212,0,189:59,78	0/0:177:.:0,255,255:177,0	0/0:209:.:0,255,255:209,0	0/0:105:.:0,255,255:104,0	0/1:247:.:251,0,181:94,152	0/1:198:.:217,0,231:105,93	0/0:252:.:0,255,255:252,0	0/1:252:.:70,0,210:184,68	0/0:61:.:0,184,242:61,0	1/1:245:.:255,255,0:0,245	0/0:36:.:0,108,217:36,0	0/1:250:.:218,0,255:145,105	0/1:253:.:88,0,222:179,71	1/1:250:.:255,255,0:0,250	0/1:246:.:255,0,249:117,124	0/0:253:.:0,255,255:253,0	0/1:249:.:242,0,255:133,116	./.:0:.:0,0,0:0,0	0/0:37:.:0,111,218:37,0	0/0:251:.:0,255,255:251,0	0/0:140:.:0,255,255:140,0	0/0:90:.:0,255,254:90,0	0/1:250:.:221,0,255:143,106	0/0:250:.:0,255,255:250,0	./.:0:.:0,0,0:0,0	1/1:166:.:255,255,0:0,166	0/0:247:.:0,255,255:247,0	0/0:250:.:0,255,255:250,0	0/0:250:.:0,255,255:250,0	0/0:248:.:0,255,255:248,0	./.:0:.:0,0,0:0,0	1/1:249:.:255,255,0:0,249	0/0:251:.:0,255,255:251,0	./.:0:.:0,0,0:0,0	./.:0:.:0,0,0:0,0
PDK30s710451_271524	189859	PDK30s710451_271524:189859	C	G	999	.	.	GT:GQ:DP:PL:AD	0/0:.:21:0,63,133:.	0/0:.:23:0,69,142:.	0/1:.:30:72,0,83:.	0/0:.:25:0,75,129:.	0/0:.:21:0,63,171:.	0/0:.:25:0,75,175:.	0/0:.:12:0,36,130:.	0/0:.:20:0,60,155:.	0/1:.:29:45,0,122:.	0/0:.:18:0,54,135:.	0/0:.:33:0,99,193:.	0/1:.:29:37,0,94:.	0/1:.:20:32,0,90:.	0/0:.:20:0,60,133:.	0/1:.:21:76,0,78:.	0/1:.:25:73,0,89:.	0/1:.:32:88,0,96:.	0/0:.:26:0,78,174:.	0/0:.:38:0,114,140:.	0/0:.:44:0,132,169:.	0/1:.:19:48,0,100:.	0/1:.:18:107,0,49:.	0/0:.:30:0,90,146:.	0/1:.:16:75,0,84:.	1/1:.:20:187,60,0:.	0/1:.:18:67,0,96:.	1/1:.:36:118,69,0:.	1/1:.:16:122,48,0:.	0/1:.:38:83,0,129:.	0/1:.:19:74,0,95:.	0/0:.:21:0,63,156:.	1/1:.:22:141,27,0:.	0/0:.:13:0,39,134:.	0/0:.:15:0,45,146:.	0/0:.:29:0,87,183:.	0/1:.:21:107,0,57:.	0/1:.:12:50,0,58:.	0/1:.:15:86,0,73:.	0/0:.:30:0,90,187:.	0/0:.:35:0,105,181:.	0/0:.:21:0,63,133:.	0/0:.:10:0,30,127:.	1/1:.:30:163,90,0:.	0/0:.:15:0,45,122:.	0/1:.:29:78,0,96:.	0/0:.:22:0,66,154:.	0/1:.:18:27,0,110:.	1/1:.:14:135,42,0:.	1/1:.:30:146,90,0:.	0/1:.:23:62,0,96:.	0/0:.:24:0,72,169:.	1/1:.:21:191,63,0:.	0/1:.:24:102,0,94:.	0/1:.:24:71,0,89:.	0/0:.:31:0,93,175:.	0/0:.:38:0,114,162:.	0/0:.:23:0,69,177:.	0/0:.:63:0,190,204:.	0/1:.:31:107,0,85:.	0/0:.:17:0,51,156:.	0/1:.:15:46,0,96:.	0/0:.:23:0,69,131:.	1/1:.:21:154,63,0:.	0/1:.:20:71,0,112:.	0/0:.:26:0,78,181:.	0/0:.:54:0,163,181:.	0/0:.:28:0,84,184:.	0/0:.:32:0,96,161:.	0/0:.:23:0,69,177:.	1/1:.:18:165,54,0:.	1/1:.:36:189,108,0:.	1/1:.:35:150,105,0:.	1/1:.:25:141,75,0:.	0/1:.:19:117,0,32:.	0/0:.:25:0,75,187:.	1/1:.:27:158,81,0:.	1/1:.:44:208,132,0:.	1/1:.:52:198,157,0:.	1/1:.:20:178,60,0:.	./.:.:8:16,0,78:.	1/1:.:20:177,60,0:.	1/1:.:21:171,63,0:.	1/1:.:22:178,66,0:.	1/1:.:16:170,48,0:.	1/1:.:31:183,93,0:.	1/1:.:39:215,117,0:.	1/1:.:30:202,90,0:.	1/1:.:26:201,78,0:.	./.:.:9:123,27,0:.	1/1:.:21:183,63,0:.	1/1:.:33:134,99,0:.	0/1:.:21:96,0,72:.	1/1:.:16:164,48,0:.	0/1:.:16:110,0,43:.	1/1:.:18:146,54,0:.	0/1:.:24:68,0,117:.	./.:.:9:73,0,31:.	./.:.:8:97,24,0:.	0/1:.:29:108,0,81:.	0/1:.:19:95,0,76:.	1/1:.:21:178,63,0:.	1/1:.:20:155,60,0:.	1/1:.:29:147,87,0:.	0/1:.:29:109,0,97:.	1/1:.:25:195,75,0:.	./.:.:8:83,24,0:.	0/1:.:32:99,0,112:.	0/1:.:19:63,0,111:.	0/0:.:15:0,5,126:.	0/1:.:13:51,0,79:.	0/1:.:30:126,0,13:.	0/1:.:37:82,0,76:.	1/1:.:23:170,69,0:.	1/1:.:20:172,60,0:.	0/1:.:26:70,0,128:.	0/0:.:35:0,85,175:.	0/0:.:35:0,105,186:.	0/1:.:17:63,0,101:.	./.:.:8:0,24,118:.	0/1:.:23:32,0,124:.	1/1:.:23:152,69,0:.	1/1:.:13:121,39,0:.	0/1:.:20:48,0,114:.	0/1:.:23:78,0,107:.	0/1:.:26:95,0,87:.	0/1:.:23:70,0,105:.	0/1:.:35:119,0,103:.	0/0:.:19:0,57,134:.	1/1:.:38:195,114,0:.	0/0:.:13:0,39,134:.	0/0:.:15:0,45,155:.	0/1:.:37:80,0,128:.	1/1:.:33:184,99,0:.	0/0:.:14:0,42,122:.	0/0:.:23:0,69,188:.	1/1:.:29:145,84,0:.	0/1:.:36:119,0,104:.	0/0:.:48:0,144,185:.	0/0:.:27:0,81,158:.	0/1:.:28:100,0,106:.	0/0:.:18:0,54,146:.	0/0:.:13:0,39,144:.	1/1:.:22:119,66,0:.	0/1:.:32:119,0,99:.	0/0:.:28:0,84,184:.	0/0:.:29:0,87,200:.	0/0:.:28:0,84,148:.	0/0:.:19:0,57,164:.	0/0:.:25:0,75,168:.	0/0:.:27:0,81,198:.	1/1:.:14:153,42,0:.	1/1:.:29:193,87,0:.	0/1:.:23:93,0,88:.	1/1:.:32:180,96,0:.	1/1:.:30:196,90,0:.	0/1:.:47:131,0,119:.	1/1:.:45:182,115,0:.	0/0:.:13:0,39,160:.	1/1:.:26:201,78,0:.	0/0:.:39:0,97,141:.	./.:.:6:0,18,86:.	0/0:.:31:0,93,162:.	./.:.:5:58,0,5:.	0/0:.:10:0,30,127:.	1/1:.:22:143,66,0:.	0/1:.:17:69,0,99:.	0/1:.:50:143,0,120:.	0/1:.:27:40,0,141:.	1/1:.:22:188,66,0:.	0/0:.:34:0,102,192:.	0/1:.:17:47,0,104:.	1/1:.:29:203,87,0:.	0/1:.:37:83,0,117:.	0/1:.:32:126,0,112:.	0/1:.:20:86,0,100:.	0/0:.:23:0,69,183:.	0/1:.:35:69,0,139:.	0/1:.:17:92,0,54:.	0/0:.:64:0,193,195:.	1/1:36:14:166,42,0:.	1/1:42:16:172,48,0:.	1/1:66:24:175,72,0:.	1/1:27:11:130,33,0:.	1/1:36:14:145,42,0:.	1/1:69:25:191,75,0:.	./.:18:8:121,24,0:.	1/1:39:15:122,45,0:.	1/1:66:24:182,72,0:.	1/1:69:25:192,75,0:.	1/1:51:19:178,57,0:.	1/1:36:14:145,42,0:.	1/1:63:23:170,69,0:.	1/1:57:21:192,63,0:.	1/1:45:17:135,51,0:.	1/1:30:12:91,36,0:.	1/1:24:10:127,30,0:.	1/1:63:23:192,69,0:.	1/1:33:13:157,39,0:.	0/0:.:247:0,255,255:247,0	0/0:.:248:0,255,255:248,0	0/0:.:246:0,255,255:246,0	0/0:.:249:0,255,255:249,0	0/0:.:87:0,255,255:87,0	0/0:.:225:0,255,255:225,0	0/0:.:248:0,255,255:248,0	0/0:.:255:0,255,255:255,0	0/0:.:23:0,69,225:23,0	0/0:.:249:0,255,255:249,0	0/0:.:242:0,255,255:242,0	0/0:.:199:0,255,255:199,0	0/0:.:247:0,255,255:246,0	0/0:.:180:0,255,255:180,0	0/0:.:84:0,253,255:84,0	0/0:.:231:0,255,255:231,0	0/0:.:227:0,255,255:227,0	0/0:.:65:0,196,250:65,0	0/1:.:212:245,0,205:89,123	0/0:.:242:0,255,255:242,0	0/0:.:238:0,255,255:234,4	0/0:.:200:0,255,255:200,0	0/1:.:168:222,0,173:63,105	0/1:.:87:197,0,161:31,56	0/0:.:247:0,255,255:247,0	0/0:.:248:0,255,255:247,0	0/0:.:236:0,255,255:236,0	0/0:.:244:0,255,255:244,0	./.:.:0:0,0,0:0,0	0/0:.:228:0,255,255:228,0	0/0:.:245:0,255,255:245,0	0/0:.:250:0,255,255:250,0	0/0:.:114:0,255,255:114,0	0/0:.:237:0,255,255:237,0	0/0:.:249:0,255,255:249,0	0/0:.:250:0,255,255:250,0	0/0:.:35:0,105,214:35,0	0/0:.:136:0,255,255:136,0	0/0:.:116:0,255,255:115,0	0/0:.:210:0,255,255:210,0	./.:.:0:0,0,0:0,0	0/0:.:248:0,255,255:248,0	0/0:.:247:0,255,255:247,0	0/0:.:247:0,255,255:247,0	./.:.:0:0,0,0:0,0	1/1:.:151:255,255,0:0,151	0/0:.:245:0,255,255:245,0	0/0:.:185:0,255,255:185,0	0/0:.:247:0,255,255:247,0	0/0:.:16:0,48,213:16,0	0/0:.:247:0,255,255:247,0	0/0:.:243:0,255,255:243,0	0/0:.:113:0,255,255:113,0	0/0:.:99:0,255,240:99,0	0/0:.:247:0,255,255:247,0
PDK30s918561_256344	140817	PDK30s918561_256344:140817	T	A	999	.	.	GT:AD:DP:GQ:PL	1/1:.:26:.:201,78,0	1/1:.:17:.:175,51,0	0/1:.:28:.:117,0,104	0/0:.:24:.:0,72,176	0/1:.:18:.:71,0,83	0/1:.:20:.:114,0,59	0/0:.:17:.:0,51,171	0/1:.:24:.:86,0,78	0/1:.:31:.:96,0,125	1/1:.:23:.:197,69,0	0/0:.:27:.:0,81,203	0/0:.:45:.:0,135,204	0/0:.:19:.:0,57,134	0/0:.:23:.:0,69,183	1/1:.:28:.:206,84,0	1/1:.:27:.:165,61,0	1/1:.:31:.:195,93,0	1/1:.:37:.:202,111,0	1/1:.:55:.:212,166,0	1/1:.:54:.:203,163,0	1/1:.:25:.:183,56,0	0/1:.:29:.:97,0,115	0/1:.:23:.:53,0,131	1/1:.:21:.:188,63,0	0/1:.:32:.:72,0,128	0/1:.:15:.:73,0,83	0/0:.:61:.:0,184,218	0/1:.:29:.:120,0,88	0/1:.:57:.:143,0,78	0/0:.:29:.:0,87,203	0/1:.:33:.:129,0,109	0/1:.:29:.:128,0,92	0/1:.:32:.:98,0,135	0/1:.:18:.:91,0,70	0/0:.:31:.:0,93,207	1/1:.:43:.:190,129,0	0/1:.:24:.:48,0,134	0/1:.:43:.:143,0,104	0/1:.:27:.:115,0,99	0/1:.:62:.:136,0,131	0/1:.:31:.:121,0,115	0/1:.:10:.:60,0,54	1/1:.:21:.:191,63,0	0/1:.:25:.:101,0,110	0/0:.:60:.:0,181,204	0/1:.:40:.:88,0,121	0/0:.:23:.:0,69,195	1/1:.:25:.:195,75,0	0/0:.:14:.:0,42,160	0/1:.:35:.:136,0,105	0/1:.:27:.:86,0,92	1/1:.:19:.:164,57,0	1/1:.:31:.:199,73,0	0/1:.:13:.:34,0,76	0/0:.:47:.:0,141,211	1/1:.:23:.:195,69,0	0/1:.:25:.:111,0,93	./.:.:8:.:121,24,0	1/1:.:25:.:117,75,0	./.:.:8:.:43,0,48	0/0:.:10:.:0,30,139	1/1:.:18:.:172,54,0	0/1:.:29:.:106,0,95	./.:.:4:.:0,12,57	0/1:.:19:.:50,0,115	0/1:.:26:.:91,0,123	0/1:.:28:.:103,0,88	0/0:.:28:.:0,84,201	0/0:.:25:.:0,75,168	1/1:.:33:.:206,99,0	0/1:.:29:.:128,0,95	0/1:.:28:.:83,0,129	0/1:.:12:.:99,0,18	0/0:.:43:.:0,129,201	0/1:.:30:.:142,0,51	1/1:.:14:.:164,42,0	1/1:.:39:.:218,117,0	1/1:.:26:.:201,78,0	1/1:.:22:.:179,46,0	0/0:.:20:.:0,60,190	1/1:.:24:.:192,72,0	1/1:.:25:.:201,75,0	0/1:.:23:.:76,0,118	1/1:.:25:.:186,75,0	1/1:.:46:.:198,138,0	0/1:.:43:.:88,0,149	1/1:.:19:.:186,57,0	./.:.:5:.:5,0,47	1/1:.:26:.:201,78,0	0/1:.:24:.:86,0,108	0/0:.:16:.:0,48,175	0/1:.:22:.:54,0,78	./.:.:1:.:20,3,0	1/1:.:10:.:106,10,0	1/1:.:25:.:198,75,0	1/1:.:19:.:164,57,0	1/1:.:20:.:189,60,0	1/1:.:31:.:181,93,0	1/1:.:24:.:182,72,0	1/1:.:20:.:181,60,0	0/1:.:18:.:85,0,68	0/1:.:27:.:94,0,108	0/1:.:28:.:123,0,95	1/1:.:26:.:174,78,0	0/0:.:11:.:0,33,141	0/1:.:39:.:117,0,120	1/1:.:22:.:192,66,0	1/1:.:21:.:192,63,0	0/1:.:18:.:90,0,90	./.:.:8:.:117,24,0	0/0:.:40:.:0,120,205	0/0:.:14:.:0,42,135	0/0:.:29:.:0,87,197	0/1:.:25:.:130,0,29	1/1:.:47:.:104,13,0	0/1:.:31:.:120,0,98	0/0:.:49:.:0,148,220	0/0:.:15:.:0,45,162	0/1:.:15:.:85,0,64	1/1:.:25:.:195,75,0	0/1:.:41:.:145,0,85	1/1:.:33:.:188,99,0	0/1:.:28:.:40,0,132	0/1:.:27:.:106,0,112	1/1:.:35:.:186,105,0	0/1:.:40:.:148,0,63	1/1:.:36:.:181,108,0	0/0:.:40:.:0,120,193	0/1:.:23:.:23,0,123	1/1:.:10:.:114,10,0	0/0:.:38:.:0,114,201	0/1:.:38:.:140,0,72	0/0:.:16:.:0,48,174	1/1:.:35:.:209,105,0	1/1:.:24:.:152,72,0	./.:.:2:.:36,6,0	0/0:.:32:.:0,96,168	0/0:.:11:.:0,13,122	0/1:.:40:.:98,0,142	0/0:.:36:.:0,108,200	1/1:.:18:.:165,34,0	1/1:.:27:.:179,81,0	1/1:.:30:.:163,90,0	1/1:.:24:.:182,72,0	1/1:.:30:.:199,90,0	1/1:.:37:.:152,111,0	1/1:.:15:.:132,25,0	0/1:.:28:.:61,0,98	0/1:.:46:.:102,0,142	0/0:.:14:.:0,42,154	0/1:.:28:.:113,0,92	0/0:.:22:.:0,66,143	0/1:.:12:.:38,0,61	0/0:.:16:.:0,10,109	0/0:.:14:.:0,42,145	0/1:.:24:.:86,0,75	./.:.:6:.:74,18,0	1/1:.:30:.:199,90,0	0/0:.:31:.:0,93,191	0/1:.:12:.:89,0,37	0/1:.:24:.:112,0,92	./.:.:6:.:0,18,98	0/0:.:11:.:0,33,146	0/0:.:36:.:0,108,184	1/1:.:21:.:91,63,0	1/1:.:23:.:195,69,0	0/1:.:24:.:96,0,103	1/1:.:44:.:180,116,0	1/1:.:15:.:162,45,0	1/1:.:20:.:189,60,0	0/0:.:24:.:0,72,176	0/0:.:28:.:0,84,207	0/0:.:21:.:0,63,193	0/0:.:22:.:0,66,194	0/1:.:22:.:91,0,106	0/1:.:29:.:128,0,22	0/1:.:15:.:69,0,83	0/1:.:33:.:105,0,86	0/0:.:32:.:0,96,201	0/0:.:28:82:0,84,205	1/1:.:21:39:145,43,0	1/1:.:19:53:163,57,0	1/1:.:22:62:159,66,0	1/1:.:17:47:158,51,0	0/0:.:21:61:0,63,188	0/0:.:11:31:0,33,146	./.:.:9:25:0,27,123	0/1:.:19:71:69,0,97	0/1:.:16:62:93,0,58	0/1:.:18:65:63,0,97	0/0:.:24:70:0,72,188	0/0:.:22:64:0,66,195	0/0:.:25:73:0,75,198	0/0:.:25:53:0,55,187	0/0:.:12:34:0,36,149	0/0:.:19:55:0,57,178	0/0:.:32:94:0,96,210	0/0:.:21:61:0,63,192	0/0:251,0:251:.:0,255,255	0/0:252,0:252:.:0,255,255	0/1:135,112:247:.:225,0,255	1/1:0,184:184:.:255,255,0	./.:0,6:6:.:153,18,0	0/1:49,90:139:.:211,0,162	0/1:119,125:244:.:245,0,241	1/1:0,60:60:.:239,181,0	0/0:31,0:31:.:0,93,229	0/0:158,0:158:.:0,255,255	0/1:51,81:132:.:213,0,179	0/1:116,68:184:.:164,0,220	1/1:1,246:247:.:255,255,0	0/1:100,67:167:.:180,0,218	0/1:62,9:71:.:25,0,136	0/1:3,25:28:.:172,0,20	0/1:38,34:72:.:192,0,197	0/0:52,0:52:.:0,157,240	0/1:39,48:87:.:201,0,188	0/0:95,9:104:.:0,70,151	0/0:219,0:219:.:0,255,255	1/1:2,218:220:.:255,255,0	0/1:55,67:122:.:212,0,197	./.:3,1:4:.:28,0,89	0/1:161,84:245:.:146,0,235	0/1:73,174:247:.:213,0,94	0/0:248,0:248:.:0,255,255	1/1:0,179:179:.:255,255,0	0/0:49,0:49:.:0,148,234	0/1:101,147:248:.:255,0,211	0/0:178,46:224:.:0,25,152	0/0:249,0:249:.:0,255,255	1/1:0,15:15:.:207,45,0	1/1:2,241:243:.:255,255,0	0/0:110,0:110:.:0,255,255	1/1:0,245:247:.:255,255,0	0/0:26,0:26:.:0,78,198	0/0:230,0:230:.:0,255,255	1/1:0,107:107:.:255,255,0	0/1:106,145:251:.:255,0,220	0/1:28,18:46:.:177,0,165	1/1:0,248:248:.:255,255,0	0/0:206,1:207:.:0,255,255	0/0:246,0:246:.:0,255,255	0/0:29,0:29:.:0,87,218	0/0:248,0:248:.:0,255,255	0/0:248,0:248:.:0,255,255	0/0:217,0:217:.:0,255,255	0/0:248,0:248:.:0,255,255	0/1:69,174:243:.:214,0,91	0/0:147,0:147:.:0,255,255	0/0:247,0:248:.:0,255,255	1/1:45,199:244:.:199,81,0	0/0:217,0:217:.:0,255,255	0/0:216,33:250:.:0,175,231
PDK30s683351_256341	28483	PDK30s683351_256341:28483	T	C	999	.	.	GT:AD:PL:DP:GQ	0/0:.:0,63,178:21:.	0/1:.:100,0,47:21:.	0/1:.:58,0,109:21:.	0/0:.:0,90,170:30:.	0/0:.:0,69,197:23:.	0/0:.:0,160,200:53:.	./.:.:0,12,73:4:.	0/1:.:110,0,116:48:.	0/1:.:133,0,86:31:.	0/1:.:99,0,115:26:.	0/0:.:0,96,185:32:.	0/0:.:0,111,205:37:.	0/0:.:0,48,174:16:.	0/0:.:0,87,202:29:.	0/1:.:89,0,116:25:.	0/1:.:99,0,112:32:.	0/1:.:127,0,123:37:.	0/0:.:0,75,160:25:.	0/1:.:138,0,119:51:.	0/0:.:0,135,212:45:.	0/0:.:0,69,182:23:.	0/1:.:138,0,114:45:.	0/1:.:54,0,144:31:.	0/0:.:0,69,177:23:.	0/1:.:118,0,132:46:.	0/1:.:62,0,102:18:.	0/1:.:117,0,151:66:.	0/1:.:98,0,120:31:.	0/0:.:0,187,208:62:.	0/0:.:0,84,197:28:.	0/1:.:113,0,111:29:.	0/1:.:105,0,115:27:.	0/0:.:0,75,195:25:.	0/1:.:25,0,124:21:.	0/0:.:0,78,189:26:.	0/0:.:0,114,209:38:.	0/1:.:113,0,74:26:.	0/1:.:128,0,104:32:.	0/1:.:105,0,130:32:.	0/1:.:132,0,111:47:.	0/0:.:0,78,195:26:.	0/0:.:0,36,154:12:.	0/1:.:125,0,102:53:.	0/1:.:82,0,108:26:.	0/0:.:0,217,217:72:.	0/1:.:101,0,118:28:.	0/1:.:113,0,119:32:.	1/1:.:146,48,0:16:.	1/1:.:203,117,0:40:.	0/1:.:8,0,128:22:.	0/1:.:92,0,83:26:.	0/0:.:0,66,171:22:.	1/1:.:200,99,0:33:.	0/0:.:0,78,192:26:.	0/0:.:0,157,179:52:.	1/1:.:156,39,0:13:.	0/1:.:123,0,84:35:.	1/1:.:181,78,0:26:.	0/0:.:0,144,182:48:.	0/0:.:0,30,152:22:.	0/1:.:85,0,61:14:.	0/1:.:93,0,98:21:.	0/1:.:112,0,107:30:.	./.:.:49,9,0:3:.	0/0:.:0,102,159:34:.	0/1:.:141,0,95:36:.	0/1:.:98,0,51:22:.	0/0:.:0,148,178:49:.	1/1:.:171,63,0:21:.	0/1:.:125,0,124:41:.	1/1:.:188,75,0:38:.	0/0:.:0,87,200:29:.	1/1:.:160,30,0:23:.	0/0:.:0,96,194:32:.	0/1:.:98,0,115:27:.	0/1:.:34,0,86:13:.	0/0:.:0,123,201:41:.	0/1:.:99,0,107:26:.	0/0:.:0,63,171:21:.	0/1:.:107,0,116:33:.	0/1:.:8,0,127:23:.	0/0:.:0,63,183:21:.	0/1:.:65,0,125:33:.	0/1:.:76,0,132:33:.	1/1:.:182,108,0:56:.	0/0:.:0,169,203:56:.	0/1:.:118,0,104:29:.	1/1:.:103,30,0:10:.	0/1:.:112,0,52:18:.	0/1:.:114,0,92:29:.	0/0:.:0,102,187:34:.	0/1:.:87,0,117:24:.	0/1:.:73,0,58:15:.	0/0:.:0,37,153:19:.	1/1:.:164,108,0:36:.	0/1:.:49,0,81:12:.	0/1:.:60,0,101:19:.	0/1:.:93,0,80:20:.	0/0:.:0,63,171:21:.	./.:.:34,0,65:8:.	1/1:.:172,84,0:28:.	0/0:.:0,111,199:37:.	0/1:.:101,0,96:22:.	0/1:.:105,0,103:25:.	1/1:.:171,51,0:17:.	0/1:.:111,0,118:45:.	0/1:.:69,0,108:22:.	0/0:.:0,63,178:21:.	0/0:.:0,30,116:10:.	./.:.:0,15,68:5:.	0/1:.:111,0,114:30:.	1/1:.:160,75,0:25:.	1/1:.:208,108,0:36:.	0/0:.:0,54,181:18:.	0/1:.:138,0,95:33:.	0/0:.:0,111,187:37:.	0/1:.:140,0,43:30:.	0/1:.:77,0,31:14:.	0/1:.:71,0,98:18:.	0/1:.:76,0,144:48:.	0/1:.:89,0,114:27:.	0/0:.:0,72,198:24:.	1/1:.:186,105,0:35:.	0/0:.:0,87,205:29:.	0/0:.:0,78,203:26:.	0/1:.:115,0,106:33:.	0/0:.:0,42,155:27:.	1/1:.:203,117,0:39:.	0/1:.:72,0,108:21:.	0/1:.:77,0,71:21:.	0/0:.:0,99,173:33:.	0/1:.:115,0,114:45:.	0/0:.:0,69,131:23:.	0/1:.:111,0,81:22:.	0/1:.:113,0,120:32:.	./.:.:36,6,0:2:.	0/0:.:0,148,185:49:.	0/0:.:0,39,157:13:.	0/1:.:87,0,60:39:.	0/0:.:0,78,186:26:.	0/0:.:0,54,165:18:.	0/1:.:146,0,23:38:.	1/1:.:192,123,0:41:.	0/1:.:57,0,114:37:.	0/1:.:103,0,78:24:.	./.:.:26,0,65:9:.	1/1:.:192,75,0:25:.	0/0:.:0,96,190:32:.	0/0:.:0,108,197:36:.	1/1:.:166,42,0:14:.	0/1:.:117,0,99:27:.	0/1:.:74,0,105:20:.	0/1:.:8,0,93:25:.	0/0:.:0,39,157:13:.	./.:.:20,3,0:1:.	0/1:.:128,0,101:38:.	./.:.:0,0,0:0:.	0/1:.:106,0,111:47:.	0/0:.:0,114,198:38:.	1/1:.:183,60,0:20:.	0/0:.:0,123,160:41:.	./.:.:0,18,86:6:.	0/1:.:50,0,116:21:.	1/1:.:175,93,0:31:.	0/0:.:0,36,91:12:.	0/1:.:127,0,127:48:.	0/1:.:119,0,121:43:.	1/1:.:200,108,0:36:.	0/1:.:63,0,56:27:.	1/1:.:205,117,0:39:.	0/1:.:134,0,102:37:.	0/1:.:31,0,139:26:.	0/1:.:103,0,95:24:.	1/1:.:171,63,0:21:.	0/1:.:106,0,129:35:.	0/1:.:106,0,119:28:.	0/1:.:72,0,135:29:.	0/1:.:104,0,126:46:.	1/1:.:201,96,0:32:.	1/1:.:167,84,0:28:79	1/1:.:172,54,0:18:49	1/1:.:186,93,0:31:88	1/1:.:166,63,0:21:58	1/1:.:134,33,0:11:28	1/1:.:147,60,0:20:55	1/1:.:134,33,0:11:28	1/1:.:125,42,0:14:37	1/1:.:156,45,0:15:40	0/1:.:64,0,115:24:65	0/1:.:53,0,78:13:54	1/1:.:176,69,0:23:64	1/1:.:165,60,0:20:55	1/1:.:180,75,0:25:70	1/1:.:159,51,0:17:46	1/1:.:144,57,0:19:52	1/1:.:169,57,0:19:52	1/1:.:172,78,0:26:73	1/1:.:173,63,0:21:58	0/0:259,0:0,255,255:259:.	0/0:269,0:0,255,255:269:.	0/1:62,178:198,0,41:240:.	0/0:244,0:0,255,255:244:.	./.:6,0:0,18,148:6:.	0/1:86,55:178,0,212:141:.	0/1:81,166:229,0,125:247:.	1/1:5,268:255,255,0:273:.	0/0:13,0:0,39,195:13:.	0/0:149,1:0,255,255:152:.	0/0:135,1:0,255,255:136:.	0/0:234,2:0,255,255:236:.	0/0:246,0:0,255,255:247:.	0/0:245,0:0,255,255:245:.	0/0:82,0:0,247,255:82:.	0/1:30,5:41,0,172:35:.	0/0:122,0:0,255,255:122:.	0/0:112,0:0,255,255:113:.	0/1:13,20:185,0,153:33:.	0/0:72,0:0,217,250:72:.	0/0:243,1:0,255,255:244:.	0/1:57,61:195,0,187:118:.	0/1:37,34:185,0,194:71:.	0/1:23,18:171,0,174:41:.	0/0:240,2:0,255,255:242:.	0/0:245,0:0,255,255:245:.	0/0:266,0:0,255,255:266:.	0/0:263,3:0,255,255:267:.	0/0:159,0:0,255,255:160:.	0/0:32,0:0,96,215:32:.	0/1:61,159:175,0,54:220:.	0/0:260,0:0,255,255:260:.	0/1:33,102:174,0,56:135:.	0/0:262,2:0,255,255:264:.	0/1:100,157:255,0,198:257:.	0/1:167,95:170,0,255:262:.	0/0:248,0:0,255,255:248:.	0/0:258,1:0,255,255:259:.	0/1:179,56:13,0,127:235:.	0/0:257,9:0,255,255:266:.	0/0:143,0:0,255,255:143:.	0/1:146,97:180,0,223:243:.	0/1:73,49:169,0,212:122:.	0/0:263,1:0,255,255:264:.	0/0:46,0:0,138,240:46:.	1/1:0,243:255,255,0:244:.	0/0:253,0:0,255,255:253:.	0/0:236,0:0,255,255:236:.	0/0:269,0:0,255,255:269:.	0/0:250,2:0,255,255:252:.	0/0:151,0:0,255,255:151:.	0/0:249,5:0,255,255:254:.	0/0:247,0:0,255,255:247:.	0/0:169,0:0,255,255:169:.	./.:8,0:0,24,155:8:.
PDK30s6550949_254933	11294	PDK30s6550949_254933:11294	G	C	999	.	.	GT:AD:PL:GQ:DP	0/1:.:64,0,112:.:19	1/1:.:203,81,0:.:27	1/1:.:181,99,0:.:33	0/0:.:0,69,188:.:23	0/1:.:123,0,85:.:27	0/0:.:0,90,205:.:30	0/0:.:0,10,106:.:10	0/1:.:73,0,126:.:44	0/1:.:63,0,98:.:19	0/1:.:75,0,125:.:30	0/1:.:78,0,117:.:29	0/0:.:0,144,204:.:48	0/0:.:0,138,201:.:46	1/1:.:165,105,0:.:35	0/1:.:90,0,115:.:27	0/1:.:112,0,134:.:36	1/1:.:183,81,0:.:27	0/1:.:84,0,120:.:34	0/1:.:115,0,145:.:71	0/0:.:0,196,222:.:65	0/1:.:115,0,115:.:31	0/1:.:124,0,130:.:49	1/1:.:187,55,0:.:25	0/1:.:91,0,103:.:24	0/1:.:92,0,100:.:34	1/1:.:201,96,0:.:32	0/1:.:143,0,141:.:74	0/0:.:0,93,207:.:31	0/1:.:104,0,133:.:47	0/0:.:0,96,194:.:32	0/0:.:0,102,206:.:34	0/1:.:74,0,99:.:24	0/0:.:0,102,189:.:34	0/1:.:118,0,93:.:33	0/1:.:82,0,113:.:26	0/1:.:141,0,104:.:54	0/1:.:87,0,117:.:24	0/0:.:0,132,208:.:44	0/1:.:131,0,104:.:51	0/1:.:114,0,121:.:39	0/1:.:110,0,94:.:36	0/1:.:31,0,99:.:15	0/1:.:123,0,97:.:34	0/0:.:0,90,209:.:30	0/0:.:0,202,209:.:67	0/0:.:0,96,206:.:32	0/1:.:136,0,70:.:30	0/1:.:107,0,111:.:30	0/1:.:101,0,127:.:31	0/0:.:0,111,205:.:37	0/0:.:0,93,205:.:31	0/1:.:81,0,122:.:29	0/0:.:0,78,191:.:26	0/1:.:115,0,66:.:30	1/1:.:175,151,0:.:51	0/1:.:60,0,127:.:30	0/0:.:0,163,192:.:54	1/1:.:131,69,0:.:23	0/1:.:76,0,61:.:25	0/1:.:93,0,61:.:23	0/1:.:19,0,98:.:13	0/1:.:125,0,99:.:37	0/1:.:113,0,140:.:44	1/1:.:207,99,0:.:33	0/0:.:0,157,176:.:52	0/0:.:0,102,202:.:34	0/0:.:0,54,165:.:18	0/0:.:0,117,194:.:39	0/1:.:103,0,103:.:24	0/1:.:120,0,138:.:42	0/0:.:0,78,187:.:46	1/1:.:202,102,0:.:34	0/1:.:101,0,76:.:19	1/1:.:209,105,0:.:35	0/1:.:110,0,109:.:39	1/1:.:205,81,0:.:27	0/1:.:127,0,79:.:36	1/1:.:151,75,0:.:25	0/0:.:0,78,198:.:26	0/0:.:0,87,207:.:29	1/1:.:171,51,0:.:17	1/1:.:195,75,0:.:25	0/1:.:78,0,47:.:18	0/1:.:125,0,96:.:33	0/1:.:137,0,136:.:70	0/0:.:0,156,193:.:59	0/1:.:48,0,125:.:20	1/1:.:188,66,0:.:22	0/1:.:113,0,88:.:26	0/1:.:90,0,37:.:18	0/0:.:0,99,167:.:33	1/1:.:162,69,0:.:23	0/1:.:60,0,56:.:10	0/1:.:65,0,65:.:13	0/0:.:0,75,202:.:25	1/1:.:189,60,0:.:20	0/1:.:27,0,98:.:22	0/1:.:51,0,123:.:22	0/0:.:0,57,121:.:19	0/0:.:0,87,205:.:29	0/1:.:98,0,59:.:19	0/0:.:0,96,206:.:32	0/0:.:0,87,164:.:29	0/0:.:0,75,200:.:25	0/1:.:84,0,93:.:20	0/0:.:0,148,191:.:49	1/1:.:177,54,0:.:18	0/1:.:35,0,125:.:19	0/1:.:94,0,91:.:22	./.:.:65,0,29:.:8	0/1:.:73,0,97:.:30	0/1:.:82,0,37:.:12	0/1:.:91,0,93:.:21	0/0:.:0,57,172:.:19	1/1:.:153,40,0:.:20	0/0:.:0,120,199:.:40	0/0:.:0,111,156:.:37	./.:.:0,21,111:.:7	0/0:.:0,72,192:.:24	0/1:.:125,0,78:.:31	1/1:.:197,99,0:.:33	0/1:.:74,0,100:.:20	0/0:.:0,90,199:.:30	0/0:.:0,84,184:.:28	0/1:.:108,0,103:.:27	1/1:.:198,105,0:.:35	0/1:.:54,0,87:.:17	0/1:.:97,0,140:.:48	0/1:.:77,0,129:.:28	0/0:.:0,90,203:.:30	0/1:.:116,0,57:.:37	0/0:.:0,114,187:.:38	1/1:.:160,42,0:.:14	1/1:.:184,64,0:.:28	0/0:.:0,87,188:.:29	./.:.:28,0,11:.:3	0/1:.:133,0,113:.:49	1/1:.:139,33,0:.:11	0/1:.:116,0,82:.:45	1/1:.:162,114,0:.:38	1/1:.:186,117,0:.:39	0/0:.:0,90,182:.:30	0/1:.:65,0,136:.:33	1/1:.:174,96,0:.:32	1/1:.:185,90,0:.:30	1/1:.:196,120,0:.:40	0/1:.:120,0,83:.:34	1/1:.:170,69,0:.:23	1/1:.:181,108,0:.:36	0/0:.:0,63,188:.:21	0/0:.:0,111,169:.:37	0/1:.:102,0,81:.:29	0/1:.:66,0,84:.:23	0/0:.:0,54,184:.:18	0/0:.:0,190,209:.:63	0/0:.:0,154,189:.:51	./.:.:20,3,0:.:1	0/1:.:104,0,127:.:41	0/1:.:118,0,123:.:40	0/1:.:82,0,71:.:16	1/1:.:189,108,0:.:36	./.:.:64,0,34:.:8	0/1:.:10,0,90:.:10	0/1:.:101,0,95:.:28	./.:.:0,0,0:.:0	0/1:.:141,0,128:.:59	0/1:.:59,0,93:.:20	0/1:.:126,0,141:.:73	0/1:.:54,0,64:.:26	0/0:.:0,54,165:.:18	0/1:.:95,0,87:.:44	0/1:.:62,0,68:.:77	0/0:.:0,76,197:.:32	0/1:.:43,0,110:.:16	1/1:.:182,117,0:.:39	0/1:.:129,0,110:.:33	1/1:.:178,66,0:.:22	0/1:.:76,0,124:.:36	1/1:.:190,63,0:.:27	1/1:.:206,108,0:99:36	1/1:.:178,66,0:61:22	1/1:.:183,66,0:61:22	1/1:.:190,60,0:55:20	1/1:.:200,72,0:67:24	1/1:.:199,78,0:73:26	1/1:.:157,48,0:43:16	0/1:.:80,0,94:81:19	1/1:.:198,75,0:70:25	1/1:.:203,99,0:94:33	1/1:.:187,63,0:58:21	1/1:.:193,84,0:79:28	1/1:.:203,84,0:79:28	1/1:.:206,99,0:94:33	1/1:.:205,84,0:79:28	1/1:.:154,36,0:31:12	1/1:.:198,69,0:64:23	1/1:.:195,69,0:64:23	1/1:.:189,60,0:55:20	0/0:262,0:0,255,255:.:262	0/0:249,0:0,255,255:.:250	0/0:198,52:0,31,182:.:250	0/0:186,0:0,255,255:.:186	0/0:17,0:0,51,215:.:17	0/1:58,87:219,0,185:.:145	0/0:230,0:0,255,255:.:230	1/1:14,241:255,255,0:.:255	1/1:0,10:193,30,0:.:10	0/0:209,1:0,255,255:.:210	0/1:88,41:145,0,202:.:129	0/0:249,0:0,255,255:.:249	0/1:134,118:241,0,255:.:252	0/0:250,0:0,255,255:.:250	0/1:15,30:192,0,153:.:45	0/0:98,0:0,255,255:.:98	0/0:210,0:0,255,255:.:210	0/0:107,0:0,255,255:.:107	0/0:228,0:0,255,255:.:228	0/0:135,0:0,255,255:.:135	1/1:6,241:255,255,0:.:247	0/0:236,0:0,255,255:.:236	0/1:99,34:101,0,179:.:133	0/1:32,63:197,0,154:.:95	0/0:253,0:0,255,255:.:253	1/1:3,222:255,255,0:.:225	1/1:1,254:255,255,0:.:255	1/1:14,191:238,255,0:.:205	0/0:179,0:0,255,255:.:179	1/1:0,249:255,255,0:.:249	0/0:109,0:0,255,255:.:109	0/0:256,0:0,255,255:.:256	0/0:12,0:0,36,200:.:12	0/0:252,0:0,255,255:.:252	0/0:108,0:0,255,255:.:108	0/0:255,0:0,255,255:.:255	1/1:0,24:215,72,0:.:24	0/0:41,0:0,123,221:.:41	0/0:131,0:0,255,255:.:132	0/0:255,0:0,255,255:.:255	./.:0,0:0,0,0:.:0	0/0:245,0:0,255,255:.:245	1/1:0,252:255,255,0:.:252	0/0:254,0:0,255,255:.:254	./.:0,0:0,0,0:.:0	1/1:0,171:255,255,0:.:171	0/0:260,0:0,255,255:.:260	0/0:225,0:0,255,255:.:227	0/0:254,0:0,255,255:.:254	1/1:0,162:255,255,0:.:162	0/0:247,0:0,255,255:.:247	0/1:54,165:186,0,35:.:219	0/0:27,0:0,81,215:.:27	0/0:174,0:0,255,255:.:174	./.:0,0:0,0,0:.:0
PDK30s6550949_254933	101091	PDK30s6550949_254933:101091	T	G	999	.	.	GT:PL:DP:GQ:AD	0/1:84,0,75:16:.:.	0/1:129,0,82:26:.:.	1/1:191,63,0:21:.:.	0/1:115,0,89:23:.:.	0/1:84,0,100:35:.:.	0/0:0,72,182:24:.:.	0/0:0,36,153:12:.:.	0/0:0,81,190:27:.:.	0/0:0,117,197:39:.:.	0/1:76,0,106:19:.:.	1/1:155,60,0:20:.:.	0/0:0,129,213:43:.:.	0/0:0,105,212:35:.:.	0/1:100,0,123:39:.:.	1/1:201,105,0:35:.:.	0/1:75,0,132:61:.:.	1/1:187,75,0:25:.:.	1/1:175,75,0:25:.:.	1/1:209,105,0:35:.:.	0/1:149,0,122:81:.:.	0/1:85,0,87:19:.:.	0/0:0,84,203:28:.:.	0/1:88,0,82:19:.:.	0/0:0,69,192:23:.:.	0/1:118,0,67:37:.:.	1/1:201,78,0:26:.:.	1/1:205,165,0:62:.:.	1/1:179,66,0:22:.:.	0/1:128,0,145:64:.:.	0/0:0,56,182:30:.:.	0/1:95,0,133:34:.:.	0/1:55,0,145:37:.:.	0/0:0,66,191:22:.:.	0/0:0,96,197:32:.:.	0/0:0,84,189:28:.:.	0/1:103,0,150:55:.:.	0/0:0,48,163:16:.:.	0/1:79,0,130:33:.:.	0/0:0,105,209:35:.:.	0/0:0,148,213:49:.:.	0/1:87,0,79:24:.:.	0/0:0,54,184:18:.:.	0/0:0,102,205:34:.:.	0/1:86,0,136:32:.:.	0/0:0,144,213:48:.:.	0/1:136,0,79:30:.:.	0/1:113,0,111:28:.:.	1/1:155,54,0:18:.:.	1/1:209,96,0:32:.:.	0/1:94,0,87:26:.:.	0/1:76,0,107:19:.:.	0/1:76,0,87:25:.:.	0/1:101,0,89:22:.:.	0/1:88,0,93:23:.:.	0/1:95,0,111:61:.:.	./.:109,12,0:9:.:.	0/1:62,0,106:28:.:.	./.:109,24,0:8:.:.	0/0:0,78,116:26:.:.	./.:0,9,49:3:.:.	0/1:105,0,41:15:.:.	0/0:0,60,187:20:.:.	0/0:0,55,177:25:.:.	0/0:0,48,172:16:.:.	1/1:127,84,0:28:.:.	0/1:62,0,122:29:.:.	0/1:71,0,60:22:.:.	0/0:0,66,188:22:.:.	1/1:163,66,0:22:.:.	0/0:0,58,189:26:.:.	0/1:92,0,148:42:.:.	1/1:141,75,0:25:.:.	1/1:115,22,0:19:.:.	0/1:122,0,109:30:.:.	1/1:194,84,0:28:.:.	1/1:164,51,0:17:.:.	0/1:112,0,54:32:.:.	0/1:105,0,82:20:.:.	0/1:90,0,52:13:.:.	1/1:151,39,0:13:.:.	0/1:92,0,128:29:.:.	./.:90,18,0:6:.:.	0/1:83,0,76:18:.:.	1/1:181,54,0:18:.:.	0/1:142,0,124:52:.:.	0/1:115,0,114:30:.:.	0/0:0,48,172:16:.:.	./.:0,15,68:5:.:.	0/0:0,75,198:25:.:.	0/1:105,0,94:31:.:.	1/1:172,120,0:40:.:.	1/1:160,42,0:14:.:.	0/1:62,0,52:15:.:.	0/1:23,0,121:17:.:.	0/1:80,0,98:27:.:.	0/1:57,0,84:20:.:.	1/1:171,51,0:17:.:.	1/1:177,69,0:23:.:.	0/1:126,0,45:22:.:.	0/1:110,0,32:16:.:.	1/1:106,36,0:12:.:.	0/1:91,0,103:24:.:.	1/1:154,63,0:21:.:.	1/1:185,75,0:25:.:.	1/1:132,42,0:14:.:.	1/1:186,166,0:55:.:.	1/1:164,51,0:17:.:.	0/1:64,0,123:27:.:.	./.:99,18,0:6:.:.	./.:42,0,25:5:.:.	0/1:114,0,115:31:.:.	./.:100,27,0:9:.:.	1/1:194,81,0:27:.:.	0/1:61,0,77:14:.:.	1/1:183,63,0:21:.:.	1/1:194,82,0:34:.:.	1/1:178,63,0:21:.:.	1/1:91,36,0:12:.:.	1/1:166,52,0:24:.:.	1/1:173,99,0:33:.:.	1/1:156,51,0:17:.:.	0/1:105,0,105:26:.:.	1/1:185,81,0:27:.:.	0/1:84,0,117:24:.:.	0/1:120,0,80:28:.:.	0/1:86,0,142:38:.:.	0/1:117,0,80:22:.:.	1/1:163,91,0:37:.:.	0/1:87,0,76:21:.:.	0/0:0,36,126:13:.:.	0/1:119,0,110:31:.:.	1/1:201,96,0:32:.:.	0/1:86,0,42:16:.:.	1/1:163,66,0:22:.:.	0/1:126,0,95:28:.:.	./.:12,0,75:8:.:.	1/1:174,96,0:32:.:.	./.:20,3,0:1:.:.	0/1:119,0,117:43:.:.	1/1:181,135,0:45:.:.	0/1:96,0,90:22:.:.	0/1:105,0,80:22:.:.	1/1:152,72,0:24:.:.	1/1:192,72,0:24:.:.	0/0:0,66,171:22:.:.	0/0:0,66,119:22:.:.	1/1:187,57,0:19:.:.	1/1:201,96,0:32:.:.	1/1:196,129,0:43:.:.	1/1:136,30,0:10:.:.	1/1:188,72,0:24:.:.	1/1:142,69,0:23:.:.	1/1:168,45,0:15:.:.	./.:0,27,113:9:.:.	1/1:125,160,0:53:.:.	0/1:88,0,7:11:.:.	./.:74,18,0:6:.:.	1/1:165,111,0:56:.:.	0/1:109,0,109:29:.:.	./.:0,21,93:7:.:.	0/0:0,54,156:18:.:.	./.:0,24,121:8:.:.	0/1:76,0,101:21:.:.	1/1:162,93,0:31:.:.	./.:0,0,0:0:.:.	1/1:184,109,0:43:.:.	0/1:95,0,97:24:.:.	0/1:80,0,114:37:.:.	0/1:54,0,36:10:.:.	1/1:167,45,0:15:.:.	1/1:136,66,0:35:.:.	1/1:152,42,0:14:.:.	1/1:197,84,0:28:.:.	0/1:77,0,76:14:.:.	0/0:0,48,164:16:.:.	0/1:27,0,125:29:.:.	1/1:187,60,0:20:.:.	0/0:0,114,195:38:.:.	0/1:102,0,108:27:.:.	0/0:0,78,198:26:80:.	0/0:0,51,179:17:53:.	0/0:0,69,188:23:71:.	0/0:0,51,156:17:53:.	0/0:0,45,171:15:47:.	0/0:0,78,199:26:80:.	0/0:0,51,174:17:53:.	0/0:0,48,172:16:50:.	0/0:0,99,208:33:99:.	0/0:0,87,207:29:89:.	0/0:0,60,190:20:62:.	0/0:0,69,192:23:71:.	0/0:0,66,191:22:68:.	0/0:0,84,178:28:86:.	0/0:0,84,206:28:86:.	0/0:0,42,163:14:44:.	0/0:0,51,176:17:53:.	0/0:0,87,208:29:89:.	0/0:0,33,147:11:35:.	0/0:0,255,255:282:.:282,0	0/0:0,255,255:260:.:260,0	0/0:0,255,255:277:.:277,0	0/0:0,255,255:251:.:251,0	0/0:0,75,223:25:.:25,0	0/0:0,255,255:269:.:269,0	0/0:0,255,255:249:.:249,0	0/0:0,255,255:126:.:126,0	0/0:0,151,239:50:.:50,0	0/0:0,255,255:261:.:261,0	0/0:0,255,255:257:.:257,0	0/1:175,0,229:248:.:144,104	0/0:0,255,255:260:.:260,0	0/1:204,0,229:247:.:126,121	0/0:0,255,255:95:.:95,0	0/1:239,0,222:219:.:101,118	0/0:0,255,255:220:.:220,0	0/1:216,0,168:163:.:60,103	0/0:0,255,255:255:.:255,0	0/1:80,0,212:259:.:186,73	0/0:0,255,255:247:.:247,0	0/1:143,0,233:253:.:168,85	0/1:238,0,170:235:.:86,149	0/1:168,0,90:120:.:28,91	0/0:0,255,255:254:.:243,11	0/1:22,0,166:249:.:184,65	0/0:0,255,255:264:.:263,0	0/0:0,255,255:269:.:268,0	0/0:0,255,255:251:.:251,0	0/0:0,255,255:245:.:244,0	0/0:0,255,255:247:.:247,0	0/0:0,255,255:265:.:264,0	1/1:255,255,0:267:.:17,250	0/0:0,255,255:256:.:255,0	0/0:0,255,255:272:.:272,0	0/0:0,255,255:267:.:267,0	1/1:150,34,0:134:.:20,114	0/1:227,0,254:239:.:132,107	0/0:0,255,255:196:.:196,0	0/0:0,255,255:282:.:258,24	0/0:0,69,197:23:.:23,0	0/0:0,255,255:253:.:253,0	0/0:0,255,255:152:.:152,0	0/0:0,255,255:281:.:281,0	1/1:195,72,0:24:.:0,24	0/0:0,255,255:243:.:243,0	0/0:0,255,255:283:.:283,0	0/0:0,255,255:249:.:249,0	0/0:0,255,255:166:.:164,0	1/1:255,255,0:259:.:0,259	0/0:0,255,255:249:.:249,0	0/0:0,255,255:259:.:241,18	0/0:0,255,255:259:.:259,0	0/1:200,0,184:200:.:89,111	0/0:0,255,255:254:.:253,1
PDK30s6550948_253976	126499	PDK30s6550948_253976:126499	A	T	999	.	.	GT:PL:GQ:DP:AD	1/1:162,69,0:.:23:.	0/0:0,84,184:.:28:.	0/1:113,0,97:.:28:.	0/1:90,0,135:.:31:.	1/1:181,79,0:.:33:.	0/1:112,0,84:.:35:.	./.:26,0,73:.:9:.	1/1:181,66,0:.:22:.	1/1:179,81,0:.:27:.	0/1:111,0,99:.:27:.	0/1:37,0,139:.:29:.	0/1:118,0,141:.:45:.	0/1:141,0,124:.:46:.	1/1:204,114,0:.:38:.	0/1:108,0,137:.:37:.	1/1:182,72,0:.:24:.	0/1:118,0,119:.:33:.	1/1:192,93,0:.:31:.	1/1:208,138,0:.:46:.	1/1:175,141,0:.:47:.	0/0:0,48,156:.:16:.	1/1:183,105,0:.:35:.	1/1:205,102,0:.:34:.	0/1:74,0,114:.:23:.	0/1:112,0,128:.:41:.	0/0:0,87,183:.:29:.	0/1:140,0,139:.:83:.	0/0:0,102,202:.:34:.	0/1:130,0,132:.:50:.	0/1:77,0,121:.:23:.	1/1:178,84,0:.:28:.	1/1:151,39,0:.:14:.	1/1:140,78,0:.:26:.	1/1:171,45,0:.:15:.	0/1:99,0,137:.:38:.	0/1:137,0,117:.:46:.	1/1:144,34,0:.:18:.	0/1:127,0,128:.:49:.	1/1:172,84,0:.:28:.	1/1:174,111,0:.:37:.	0/1:120,0,77:.:23:.	0/1:87,0,76:.:17:.	0/0:0,111,188:.:37:.	1/1:187,70,0:.:30:.	0/1:126,0,126:.:50:.	1/1:188,72,0:.:24:.	0/0:0,51,164:.:17:.	0/1:44,0,62:.:11:.	0/1:85,0,114:.:26:.	0/1:86,0,106:.:22:.	1/1:182,72,0:.:24:.	0/0:0,111,169:.:37:.	0/0:0,90,192:.:30:.	0/1:125,0,80:.:46:.	1/1:156,141,0:.:47:.	1/1:119,33,0:.:11:.	1/1:206,96,0:.:32:.	1/1:154,93,0:.:31:.	0/1:58,0,20:.:25:.	0/1:46,0,114:.:28:.	./.:5,0,56:.:5:.	0/0:0,57,146:.:19:.	1/1:185,132,0:.:44:.	./.:0,0,0:.:0:.	1/1:122,51,0:.:17:.	1/1:204,129,0:.:43:.	0/1:87,0,72:.:21:.	0/0:0,117,200:.:39:.	0/1:135,0,81:.:32:.	0/0:0,154,199:.:51:.	0/0:0,129,207:.:50:.	0/0:0,66,195:.:22:.	0/0:0,12,138:.:39:.	1/1:179,114,0:.:38:.	0/1:103,0,93:.:21:.	0/1:75,0,126:.:33:.	0/0:0,175,209:.:58:.	0/0:0,105,171:.:35:.	0/1:51,0,117:.:22:.	0/1:116,0,109:.:32:.	0/0:0,57,178:.:19:.	0/0:0,81,173:.:27:.	0/0:0,120,181:.:40:.	0/0:0,148,191:.:49:.	0/0:0,193,202:.:65:.	0/0:0,135,188:.:45:.	0/0:0,96,201:.:32:.	0/0:0,57,178:.:19:.	0/0:0,72,176:.:24:.	0/0:0,96,168:.:32:.	0/0:0,60,155:.:20:.	0/0:0,66,188:.:22:.	./.:0,21,93:.:7:.	0/0:0,39,134:.:13:.	0/0:0,93,186:.:31:.	0/0:0,60,190:.:20:.	0/0:0,39,144:.:13:.	0/1:90,0,120:.:31:.	0/1:42,0,90:.:19:.	0/0:0,87,156:.:29:.	0/1:95,0,106:.:29:.	0/1:85,0,86:.:20:.	0/0:0,69,188:.:23:.	0/0:0,96,201:.:32:.	0/1:58,0,90:.:21:.	0/0:0,172,204:.:57:.	0/1:144,0,98:.:40:.	0/0:0,84,172:.:28:.	0/0:0,63,163:.:21:.	./.:0,21,79:.:7:.	0/0:0,132,189:.:44:.	0/1:115,0,80:.:22:.	0/1:109,0,99:.:31:.	0/0:0,105,198:.:35:.	1/1:156,20,0:.:32:.	0/0:0,111,202:.:37:.	0/1:129,0,93:.:37:.	0/0:0,33,139:.:11:.	0/0:0,37,135:.:19:.	0/1:118,0,105:.:34:.	1/1:171,51,0:.:17:.	0/0:0,96,180:.:32:.	0/0:0,90,187:.:30:.	0/0:0,93,201:.:31:.	0/1:122,0,108:.:30:.	0/0:0,99,179:.:33:.	1/1:178,84,0:.:28:.	0/1:105,0,135:.:44:.	1/1:198,96,0:.:32:.	1/1:108,48,0:.:16:.	0/1:119,0,121:.:42:.	0/0:0,175,207:.:58:.	1/1:135,42,0:.:14:.	0/1:38,0,78:.:18:.	0/1:83,0,140:.:33:.	./.:98,18,0:.:6:.	0/1:112,0,75:.:35:.	0/1:117,0,23:.:17:.	0/1:80,0,122:.:41:.	1/1:185,108,0:.:36:.	0/1:91,0,91:.:21:.	0/1:88,0,136:.:31:.	1/1:193,160,0:.:53:.	1/1:201,78,0:.:26:.	1/1:200,108,0:.:36:.	1/1:160,75,0:.:25:.	1/1:179,51,0:.:17:.	1/1:195,75,0:.:25:.	1/1:172,102,0:.:34:.	0/0:0,66,195:.:22:.	0/1:87,0,133:.:40:.	0/0:0,72,169:.:24:.	1/1:177,69,0:.:23:.	0/1:34,0,102:.:15:.	0/1:9,0,47:.:33:.	0/1:88,0,106:.:67:.	./.:86,27,0:.:9:.	1/1:173,145,0:.:79:.	0/1:123,0,116:.:50:.	0/0:0,78,159:.:26:.	0/0:0,96,185:.:32:.	0/0:0,30,139:.:10:.	0/0:0,42,160:.:14:.	0/1:102,0,101:.:38:.	./.:0,0,0:.:0:.	1/1:185,122,0:.:54:.	0/1:89,0,139:.:49:.	0/1:124,0,85:.:47:.	./.:64,4,0:.:8:.	0/0:0,87,164:.:29:.	1/1:139,81,0:.:27:.	0/0:0,196,174:.:65:.	0/1:100,0,143:.:62:.	0/1:113,0,51:.:30:.	0/1:102,0,91:.:31:.	0/1:119,0,127:.:43:.	0/1:93,0,98:.:29:.	1/1:161,181,0:.:60:.	0/0:0,93,195:.:31:.	0/0:0,93,205:89:31:.	0/0:0,90,176:86:30:.	0/0:0,65,185:61:27:.	0/0:0,63,193:59:21:.	0/0:0,84,203:80:28:.	0/0:0,63,193:59:21:.	0/0:0,45,171:41:15:.	0/0:0,66,188:62:22:.	0/0:0,75,201:71:25:.	0/0:0,102,208:98:34:.	0/0:0,51,180:47:17:.	1/1:155,96,0:94:32:.	1/1:162,135,0:99:45:.	1/1:163,160,0:99:53:.	0/0:0,57,182:53:19:.	0/0:0,54,181:50:18:.	0/0:0,57,187:53:19:.	0/0:0,96,190:92:32:.	0/0:0,57,184:53:19:.	0/0:0,255,255:.:246:246,0	0/0:0,255,255:.:180:180,0	1/1:255,255,0:.:97:0,97	1/1:255,255,0:.:248:0,248	1/1:220,84,0:.:28:0,28	1/1:255,255,0:.:155:2,153	1/1:255,255,0:.:249:0,249	1/1:255,255,0:.:118:0,118	./.:113,0,54:.:7:2,5	0/0:0,197,232:.:78:77,1	1/1:255,255,0:.:89:0,89	0/1:244,0,229:.:247:117,130	1/1:255,255,0:.:246:0,246	0/1:220,0,114:.:246:77,169	1/1:255,255,0:.:97:0,97	0/1:198,0,197:.:124:61,63	0/1:172,0,190:.:64:37,27	0/1:196,0,164:.:103:38,65	1/1:255,255,0:.:126:0,126	0/1:112,0,174:.:119:86,33	1/1:255,255,0:.:249:0,249	1/1:255,255,0:.:164:0,164	0/1:173,0,182:.:91:55,36	0/1:170,0,145:.:29:13,16	1/1:255,255,0:.:246:0,246	0/1:163,0,9:.:250:59,191	0/1:251,0,188:.:248:97,151	0/0:0,138,187:.:59:58,1	0/0:0,255,255:.:241:241,0	1/1:236,255,0:.:86:0,86	1/1:255,255,0:.:244:0,244	1/1:255,255,0:.:247:0,247	1/1:255,255,0:.:241:0,241	1/1:255,255,0:.:244:0,244	1/1:255,255,0:.:96:0,96	1/1:255,255,0:.:251:0,249	1/1:255,255,0:.:104:0,104	1/1:255,255,0:.:93:0,93	1/1:255,255,0:.:247:0,247	0/1:239,0,131:.:247:80,167	./.:0,0,0:.:0:0,0	1/1:255,255,0:.:246:0,246	1/1:255,255,0:.:182:0,182	0/0:0,255,255:.:244:243,0	1/1:219,144,0:.:48:0,48	0/0:0,255,255:.:223:223,0	0/0:0,255,255:.:237:236,0	0/0:0,255,255:.:243:242,1	0/0:0,255,255:.:235:231,0	1/1:255,255,0:.:244:0,244	0/0:0,255,255:.:241:240,0	0/0:0,129,218:.:44:43,0	1/1:255,255,0:.:242:0,242	0/0:0,255,255:.:239:238,1	0/0:0,255,255:.:165:165,0
PDK30s818991_249037	24064	PDK30s818991_249037:24064	G	A	999	.	.	GT:DP:GQ:PL:AD	0/1:32:.:128,0,106:.	1/1:27:.:205,81,0:.	1/1:25:.:195,75,0:.	1/1:28:.:201,84,0:.	0/0:32:.:0,96,153:.	0/1:40:.:107,0,140:.	./.:8:.:69,0,16:.	0/0:36:.:0,108,185:.	0/0:43:.:0,129,193:.	0/0:27:.:0,81,203:.	0/1:26:.:74,0,115:.	1/1:44:.:191,132,0:.	1/1:37:.:178,111,0:.	1/1:35:.:199,85,0:.	0/1:39:.:124,0,104:.	0/1:27:.:72,0,122:.	1/1:28:.:205,84,0:.	0/1:22:.:101,0,91:.	1/1:56:.:201,169,0:.	0/1:65:.:126,0,139:.	1/1:13:.:140,39,0:.	0/1:36:.:117,0,124:.	1/1:30:.:192,90,0:.	1/1:22:.:192,66,0:.	1/1:28:.:189,84,0:.	1/1:28:.:189,84,0:.	0/0:78:.:0,213,201:.	0/1:37:.:76,0,146:.	0/1:60:.:140,0,115:.	1/1:30:.:201,87,0:.	1/1:39:.:210,117,0:.	1/1:36:.:215,108,0:.	0/1:31:.:108,0,127:.	0/0:34:.:0,102,183:.	0/1:18:.:62,0,96:.	0/1:42:.:126,0,125:.	0/0:20:.:0,60,190:.	0/0:45:.:0,135,209:.	0/0:38:.:0,114,191:.	0/0:51:.:0,154,207:.	1/1:32:.:198,96,0:.	./.:9:.:129,27,0:.	1/1:36:.:203,108,0:.	1/1:26:.:203,78,0:.	1/1:55:.:196,166,0:.	1/1:35:.:213,105,0:.	0/1:21:.:64,0,118:.	0/1:24:.:96,0,113:.	0/0:31:.:0,93,199:.	0/0:22:.:0,66,188:.	0/1:13:.:57,0,73:.	1/1:30:.:155,90,0:.	0/0:35:.:0,66,171:.	1/1:28:.:201,84,0:.	1/1:30:.:196,90,0:.	./.:7:.:53,0,31:.	0/1:32:.:126,0,88:.	1/1:21:.:193,63,0:.	1/1:33:.:212,99,0:.	0/0:12:.:0,36,142:.	./.:8:.:67,0,14:.	1/1:19:.:182,57,0:.	0/0:36:.:0,108,200:.	0/0:37:.:0,111,180:.	0/1:23:.:66,0,100:.	1/1:15:.:168,45,0:.	0/1:19:.:89,0,63:.	0/0:21:.:0,63,178:.	0/0:28:.:0,84,184:.	1/1:39:.:208,117,0:.	0/1:37:.:119,0,62:.	0/1:37:.:139,0,103:.	1/1:32:.:201,96,0:.	1/1:39:.:193,117,0:.	1/1:38:.:195,114,0:.	0/1:19:.:19,0,130:.	1/1:41:.:216,123,0:.	0/1:21:.:108,0,82:.	1/1:20:.:189,60,0:.	1/1:20:.:189,60,0:.	0/1:23:.:88,0,105:.	0/0:19:.:0,18,147:.	0/1:13:.:65,0,65:.	0/1:35:.:60,0,135:.	1/1:37:.:210,111,0:.	0/1:50:.:114,0,132:.	1/1:16:.:175,48,0:.	./.:9:.:57,0,38:.	1/1:24:.:195,72,0:.	1/1:24:.:188,72,0:.	1/1:27:.:166,81,0:.	0/1:19:.:101,0,68:.	0/1:15:.:64,0,13:.	./.:8:.:59,0,29:.	0/0:25:.:0,75,181:.	0/1:10:.:71,0,45:.	0/1:16:.:6,0,123:.	0/1:28:.:88,0,119:.	1/1:21:.:191,63,0:.	1/1:28:.:207,84,0:.	0/0:25:.:0,75,175:.	1/1:32:.:180,96,0:.	1/1:25:.:175,75,0:.	0/1:22:.:91,0,91:.	0/0:13:.:0,39,157:.	1/1:37:.:174,111,0:.	0/1:20:.:92,0,88:.	0/0:30:.:0,90,209:.	0/1:16:.:86,0,56:.	./.:4:.:60,12,0:.	0/1:25:.:132,0,47:.	./.:9:.:0,27,113:.	0/0:28:.:0,84,189:.	0/0:14:.:0,42,165:.	0/1:21:.:72,0,103:.	1/1:42:.:129,126,0:.	0/0:27:.:0,81,190:.	0/0:21:.:0,63,193:.	1/1:16:.:164,48,0:.	0/1:32:.:126,0,109:.	0/0:19:.:0,57,164:.	0/0:17:.:0,51,146:.	0/1:23:.:70,0,105:.	0/0:34:.:0,102,192:.	0/1:24:.:92,0,108:.	0/1:31:.:99,0,109:.	0/0:23:.:0,69,177:.	0/0:52:.:0,157,191:.	1/1:22:.:142,11,0:.	1/1:20:.:178,60,0:.	1/1:46:.:190,118,0:.	0/1:46:.:117,0,140:.	./.:9:.:113,27,0:.	0/1:20:.:96,0,74:.	0/1:24:.:118,0,87:.	./.:6:.:91,18,0:.	0/1:29:.:115,0,75:.	1/1:12:.:154,36,0:.	0/1:23:.:70,0,105:.	1/1:33:.:197,99,0:.	0/0:33:.:0,99,208:.	0/1:37:.:85,0,124:.	0/0:35:.:0,105,182:.	0/1:35:.:132,0,103:.	1/1:35:.:191,105,0:.	1/1:17:.:135,51,0:.	0/1:16:.:80,0,50:.	1/1:36:.:189,108,0:.	1/1:30:.:192,90,0:.	0/1:14:.:62,0,85:.	0/1:33:.:111,0,115:.	0/1:15:.:77,0,69:.	0/1:17:.:98,0,55:.	./.:9:.:0,27,123:.	./.:6:.:86,18,0:.	0/1:30:.:51,0,113:.	./.:6:.:34,0,34:.	0/0:43:.:0,129,201:.	1/1:34:.:205,102,0:.	0/0:12:.:0,16,92:.	0/1:45:.:66,0,132:.	./.:8:.:48,0,41:.	0/1:12:.:80,0,55:.	0/0:38:.:0,114,204:.	0/1:12:.:61,0,38:.	0/1:52:.:110,0,149:.	0/1:28:.:97,0,95:.	0/1:33:.:109,0,104:.	1/1:36:.:215,108,0:.	0/0:14:.:0,42,164:.	0/1:21:.:61,0,86:.	0/1:59:.:137,0,117:.	0/1:39:.:57,0,133:.	0/1:19:.:102,0,74:.	0/1:23:.:114,0,64:.	1/1:21:.:154,63,0:.	1/1:29:.:205,87,0:.	1/1:37:.:192,111,0:.	0/1:20:.:105,0,86:.	0/0:27:78:0,81,205:.	0/0:37:99:0,111,212:.	0/0:23:66:0,69,197:.	0/0:21:60:0,63,178:.	0/0:12:33:0,36,154:.	0/0:35:99:0,105,209:.	0/0:14:39:0,42,161:.	0/1:16:41:38,0,110:.	0/1:32:99:104,0,126:.	0/1:31:99:110,0,102:.	0/0:22:63:0,66,195:.	0/0:20:57:0,60,189:.	0/0:25:72:0,75,192:.	0/0:29:84:0,87,200:.	0/0:24:69:0,72,200:.	0/0:15:42:0,45,167:.	0/0:17:48:0,51,176:.	0/0:44:99:0,132,217:.	0/0:25:72:0,75,202:.	0/1:255:.:217,0,222:110,145	1/1:238:.:255,255,0:2,236	0/0:257:.:0,255,255:257,0	1/1:232:.:255,255,0:0,232	0/0:20:.:0,60,142:20,0	0/0:174:.:0,255,255:174,0	0/0:251:.:0,255,255:251,0	0/0:252:.:0,255,255:252,0	0/0:35:.:0,105,206:35,0	0/0:184:.:0,255,255:183,0	1/1:205:.:255,255,0:0,205	0/1:137:.:164,0,110:41,96	0/0:244:.:0,255,255:244,0	0/1:146:.:155,0,89:40,105	1/1:188:.:255,255,0:1,187	0/1:86:.:144,0,112:21,65	0/1:224:.:170,0,118:76,148	0/0:218:.:0,255,255:218,0	0/1:229:.:192,0,189:99,129	1/1:241:.:117,55,0:46,195	1/1:248:.:212,255,0:21,227	1/1:218:.:139,22,0:58,160	0/1:210:.:131,0,196:130,80	./.:0:.:0,0,0:0,0	0/1:242:.:200,0,153:101,141	0/1:247:.:209,0,215:124,121	1/1:252:.:255,255,0:0,252	0/0:66:.:0,199,229:66,0	0/0:10:.:0,30,175:10,0	1/1:242:.:255,255,0:0,242	0/1:194:.:179,0,105:63,131	0/1:249:.:55,0,187:177,72	1/1:22:.:197,66,0:0,22	1/1:253:.:255,255,0:3,250	0/0:253:.:0,255,255:253,0	1/1:244:.:255,255,0:0,244	0/0:244:.:0,255,255:240,4	1/1:30:.:199,90,0:0,30	1/1:124:.:244,255,0:1,123	0/1:246:.:172,0,100:73,173	./.:0:.:0,0,0:0,0	1/1:248:.:255,255,0:0,248	1/1:248:.:160,162,0:34,214	0/0:253:.:0,255,255:253,0	1/1:96:.:234,255,0:0,96	0/0:110:.:0,255,255:110,0	0/0:251:.:0,255,255:251,0	0/0:218:.:0,255,255:218,0	0/0:248:.:0,255,255:248,0	1/1:240:.:139,19,0:55,185	0/0:244:.:0,255,255:244,0	1/1:255:.:255,255,0:0,255	1/1:248:.:255,255,0:0,248	0/1:134:.:145,0,179:82,52	1/1:241:.:255,255,0:4,237
PDK30s699271_244855	30567	PDK30s699271_244855:30567	T	A	999	.	.	GT:GQ:DP:PL:AD	1/1:.:15:162,45,0:.	1/1:.:21:181,63,0:.	0/1:.:31:125,0,104:.	1/1:.:36:189,108,0:.	1/1:.:24:188,72,0:.	0/1:.:35:93,0,132:.	1/1:.:28:176,64,0:.	1/1:.:16:135,48,0:.	0/0:.:23:0,69,197:.	0/0:.:20:0,60,187:.	0/1:.:27:108,0,79:.	0/1:.:41:116,0,133:.	0/1:.:37:89,0,134:.	0/1:.:28:131,0,70:.	0/1:.:36:107,0,124:.	0/0:.:35:0,105,171:.	0/1:.:22:76,0,101:.	1/1:.:45:207,135,0:.	0/1:.:47:132,0,128:.	1/1:.:57:199,150,0:.	0/0:.:13:0,39,160:.	0/1:.:19:76,0,93:.	0/0:.:23:0,69,162:.	0/0:.:22:0,66,194:.	0/1:.:41:82,0,143:.	0/0:.:23:0,69,198:.	0/0:.:59:0,178,205:.	0/0:.:24:0,72,188:.	1/1:.:46:199,138,0:.	0/1:.:15:13,0,119:.	1/1:.:21:192,63,0:.	1/1:.:23:198,69,0:.	0/1:.:27:89,0,114:.	1/1:.:23:191,69,0:.	1/1:.:29:207,87,0:.	1/1:.:38:204,114,0:.	0/0:.:27:0,81,201:.	1/1:.:50:193,151,0:.	1/1:.:39:200,117,0:.	1/1:.:47:182,141,0:.	0/1:.:28:88,0,129:.	1/1:.:12:152,36,0:.	0/0:.:32:0,96,208:.	1/1:.:37:205,111,0:.	0/1:.:49:85,0,142:.	1/1:.:29:203,87,0:.	0/1:.:21:56,0,121:.	0/1:.:22:95,0,100:.	0/0:.:19:0,57,187:.	1/1:.:25:180,75,0:.	0/1:.:17:69,0,85:.	0/1:.:22:88,0,61:.	1/1:.:29:147,87,0:.	0/0:.:55:0,86,177:.	0/1:.:28:87,0,107:.	0/1:.:53:134,0,115:.	0/0:.:26:0,19,142:.	0/1:.:55:43,0,150:.	0/1:.:43:102,0,35:.	0/0:.:27:0,81,185:.	0/0:.:22:0,46,176:.	0/1:.:39:106,0,133:.	0/0:.:12:0,36,132:.	0/0:.:33:0,99,212:.	1/1:.:38:191,114,0:.	1/1:.:59:156,178,0:.	1/1:.:25:181,75,0:.	1/1:.:28:138,84,0:.	0/1:.:37:96,0,130:.	0/0:.:27:0,81,194:.	0/0:.:35:0,105,186:.	0/0:.:32:0,96,144:.	0/1:.:27:140,0,34:.	0/0:.:23:0,69,192:.	0/1:.:30:85,0,124:.	0/1:.:39:49,0,127:.	0/1:.:27:122,0,92:.	0/1:.:42:144,0,72:.	1/1:.:23:195,69,0:.	0/0:.:30:0,90,187:.	0/1:.:20:104,0,84:.	0/1:.:31:114,0,117:.	1/1:.:36:166,69,0:.	0/1:.:29:112,0,94:.	0/0:.:29:0,87,197:.	0/0:.:58:0,153,208:.	0/0:.:41:0,103,194:.	0/0:.:29:0,87,194:.	0/0:.:20:0,60,172:.	0/0:.:43:0,129,193:.	0/0:.:27:0,81,179:.	1/1:.:21:183,63,0:.	0/1:.:23:110,0,86:.	0/1:.:20:97,0,71:.	0/1:.:44:135,0,110:.	0/1:.:24:108,0,92:.	1/1:.:14:164,42,0:.	0/1:.:17:53,0,109:.	1/1:.:26:195,78,0:.	0/0:.:35:0,105,158:.	1/1:.:22:188,66,0:.	1/1:.:27:173,81,0:.	0/1:.:30:126,0,86:.	0/1:.:24:88,0,65:.	1/1:.:24:199,72,0:.	0/0:.:18:0,54,156:.	1/1:.:43:189,129,0:.	0/0:.:21:0,63,178:.	0/0:.:38:0,114,204:.	1/1:.:13:127,19,0:.	0/0:.:30:0,90,205:.	0/1:.:38:102,0,118:.	0/0:.:15:0,45,162:.	0/0:.:30:0,90,176:.	0/0:.:47:0,141,217:.	0/0:.:31:0,52,108:.	0/1:.:24:127,0,61:.	0/1:.:51:114,0,141:.	0/1:.:15:43,0,102:.	1/1:.:26:198,78,0:.	0/1:.:34:130,0,82:.	0/0:.:18:0,54,156:.	0/0:.:24:0,72,169:.	0/1:.:21:87,0,78:.	0/0:.:27:0,81,201:.	0/1:.:37:38,0,127:.	0/1:.:25:96,0,110:.	0/1:.:39:98,0,123:.	0/0:.:52:0,157,207:.	0/1:.:21:82,0,103:.	0/1:.:21:109,0,42:.	0/0:.:49:0,148,178:.	0/0:.:42:0,126,210:.	0/1:.:21:72,0,76:.	0/0:.:17:0,31,143:.	0/1:.:16:71,0,89:.	0/1:.:34:112,0,115:.	1/1:.:35:201,105,0:.	1/1:.:30:170,90,0:.	0/0:.:37:0,111,188:.	0/1:.:32:133,0,96:.	0/0:.:29:0,87,183:.	0/1:.:23:114,0,81:.	0/1:.:29:81,0,131:.	0/0:.:27:0,81,128:.	0/1:.:33:84,0,132:.	0/1:.:45:45,0,121:.	0/1:.:24:21,0,137:.	0/0:.:31:0,93,186:.	0/0:.:31:0,93,202:.	0/0:.:15:0,45,162:.	1/1:.:35:191,105,0:.	0/0:.:21:0,63,183:.	0/1:.:31:90,0,131:.	0/1:.:70:124,0,149:.	0/1:.:29:145,3,0:.	1/1:.:48:175,144,0:.	1/1:.:24:169,72,0:.	0/1:.:58:136,0,130:.	1/1:.:50:181,151,0:.	0/0:.:31:0,93,202:.	0/0:.:39:0,117,186:.	1/1:.:28:196,84,0:.	0/1:.:17:53,0,110:.	0/0:.:23:0,69,153:.	0/1:.:26:118,0,80:.	1/1:.:63:212,190,0:.	0/0:.:33:0,99,203:.	0/0:.:49:0,148,203:.	1/1:.:30:199,90,0:.	0/1:.:36:97,0,141:.	0/1:.:30:87,0,51:.	0/1:.:33:9,0,110:.	0/1:.:39:139,0,106:.	0/1:.:33:97,0,119:.	0/0:.:37:0,111,192:.	1/1:.:37:199,91,0:.	0/0:.:22:0,66,184:.	0/1:.:73:92,0,135:.	0/0:72:25:0,75,195:.	0/0:57:20:0,60,189:.	0/0:72:25:0,75,198:.	0/0:57:20:0,60,189:.	0/0:87:30:0,90,209:.	0/0:72:25:0,75,195:.	0/0:39:14:0,42,152:.	0/0:66:23:0,69,197:.	0/0:72:25:0,75,201:.	0/0:93:32:0,96,201:.	0/0:69:24:0,72,195:.	1/1:45:16:142,48,0:.	1/1:45:16:137,48,0:.	1/1:75:26:158,78,0:.	1/1:27:10:105,30,0:.	./.:18:7:75,21,0:.	1/1:30:11:125,33,0:.	1/1:36:13:136,39,0:.	1/1:30:11:119,33,0:.	0/0:.:249:0,255,255:248,0	0/0:.:123:0,255,255:123,0	1/1:.:250:255,255,0:1,249	1/1:.:63:243,190,0:0,63	1/1:.:17:224,51,0:0,17	1/1:.:249:255,255,0:2,247	1/1:.:253:169,6,0:57,196	1/1:.:251:255,255,0:0,251	./.:.:0:0,0,0:0,0	0/1:.:248:252,0,254:126,122	0/0:.:233:0,255,255:219,14	1/1:.:255:255,255,0:0,255	0/1:.:253:191,0,255:155,97	1/1:.:252:255,255,0:0,252	0/1:.:135:215,0,203:63,72	0/1:.:246:208,0,255:145,101	1/1:.:120:255,255,0:0,120	0/1:.:215:242,0,180:82,133	1/1:.:248:255,255,0:0,248	0/1:.:203:200,0,242:119,84	1/1:.:251:255,255,0:0,251	0/1:.:246:254,0,246:119,127	0/0:.:200:0,255,255:200,0	0/0:.:98:0,255,255:98,0	0/1:.:250:255,0,230:115,135	1/1:.:109:255,255,0:0,109	1/1:.:249:255,255,0:0,249	0/0:.:250:0,255,255:250,0	0/1:.:250:240,0,145:85,165	1/1:.:248:255,255,0:0,248	1/1:.:238:255,255,0:0,238	0/1:.:221:174,0,22:52,169	0/1:.:249:227,0,109:75,174	1/1:.:41:218,106,0:1,40	1/1:.:251:255,255,0:0,251	1/1:.:244:209,106,0:41,203	1/1:.:259:255,255,0:1,256	1/1:.:66:254,199,0:0,66	0/1:.:60:151,0,80:11,49	1/1:.:248:255,255,0:0,248	0/0:.:125:0,255,255:125,0	0/1:.:249:178,0,241:152,97	1/1:.:253:198,82,0:45,208	0/0:.:262:0,255,255:246,16	1/1:.:39:220,117,0:0,39	1/1:.:242:255,255,0:0,242	1/1:.:264:203,78,0:49,215	0/1:.:240:233,0,233:120,120	0/1:.:265:255,0,239:123,142	1/1:.:149:255,255,0:0,149	0/1:.:195:188,0,86:55,140	1/1:.:251:255,255,0:0,251	1/1:.:258:255,255,0:0,258	0/1:.:214:218,0,227:110,104	0/0:.:17:0,51,207:17,0
PDK30s699271_244855	214628	PDK30s699271_244855:214628	T	C	999	.	.	GT:GQ:DP:PL:AD	1/1:.:20:164,60,0:.	0/1:.:27:132,0,70:.	0/1:.:34:132,0,108:.	0/1:.:42:70,0,128:.	0/0:.:44:0,132,195:.	0/0:.:27:0,81,194:.	0/1:.:22:63,0,89:.	0/0:.:40:0,100,171:.	0/0:.:32:0,96,204:.	0/1:.:36:130,0,107:.	0/1:.:28:93,0,126:.	1/1:.:37:185,91,0:.	1/1:.:33:200,99,0:.	0/1:.:36:105,0,138:.	0/1:.:20:80,0,105:.	0/0:.:27:0,81,190:.	1/1:.:37:202,111,0:.	1/1:.:29:193,87,0:.	1/1:.:34:190,99,0:.	1/1:.:50:204,151,0:.	1/1:.:28:206,84,0:.	0/0:.:39:0,117,198:.	1/1:.:35:196,102,0:.	1/1:.:26:199,78,0:.	0/1:.:35:144,0,61:.	1/1:.:32:198,96,0:.	0/0:.:78:0,235,216:.	0/0:.:25:0,75,201:.	1/1:.:46:190,138,0:.	1/1:.:21:188,63,0:.	0/0:.:27:0,81,205:.	0/1:.:37:128,0,120:.	0/1:.:29:80,0,131:.	0/0:.:26:0,78,201:.	0/0:.:33:0,99,173:.	0/0:.:25:0,75,195:.	0/0:.:20:0,60,155:.	0/1:.:51:149,0,104:.	0/0:.:33:0,99,208:.	0/0:.:47:0,141,211:.	0/1:.:25:107,0,101:.	0/1:.:14:76,0,74:.	1/1:.:22:183,66,0:.	0/0:.:25:0,75,198:.	1/1:.:49:198,148,0:.	0/0:.:40:0,120,213:.	0/1:.:21:56,0,121:.	1/1:.:16:156,48,0:.	1/1:.:33:190,99,0:.	0/1:.:32:139,0,73:.	0/1:.:27:97,0,54:.	0/1:.:19:109,0,48:.	0/0:.:32:0,96,180:.	1/1:.:34:192,102,0:.	0/1:.:23:83,0,104:.	0/1:.:55:126,0,128:.	0/1:.:30:90,0,130:.	0/1:.:63:110,0,83:.	1/1:.:20:133,60,0:.	0/1:.:15:44,0,62:.	1/1:.:25:198,75,0:.	0/1:.:35:92,0,132:.	1/1:.:27:158,81,0:.	0/0:.:31:0,93,195:.	0/0:.:27:0,81,205:.	0/1:.:41:81,0,69:.	0/0:.:26:0,78,191:.	0/0:.:24:0,72,195:.	0/0:.:28:0,84,205:.	1/1:.:26:186,78,0:.	1/1:.:28:203,84,0:.	0/1:.:61:123,0,145:.	0/1:.:26:94,0,114:.	0/1:.:13:57,0,78:.	0/1:.:38:87,0,138:.	0/0:.:31:0,93,186:.	1/1:.:31:195,93,0:.	0/0:.:52:0,157,193:.	0/1:.:28:61,0,129:.	1/1:.:20:189,60,0:.	0/1:.:16:78,0,84:.	0/1:.:30:127,0,100:.	0/0:.:30:0,90,182:.	0/0:.:15:0,45,171:.	0/1:.:28:119,0,106:.	0/1:.:61:143,0,120:.	0/1:.:45:126,0,130:.	1/1:.:26:180,78,0:.	0/1:.:11:57,0,62:.	0/1:.:26:91,0,123:.	0/1:.:24:105,0,98:.	0/0:.:42:0,126,194:.	0/1:.:27:98,0,108:.	0/1:.:26:115,0,92:.	0/1:.:29:130,0,4:.	1/1:.:31:199,93,0:.	0/0:.:21:0,63,183:.	./.:.:8:0,24,109:.	0/0:.:23:0,69,162:.	1/1:.:29:197,87,0:.	0/1:.:20:125,0,32:.	1/1:.:29:175,67,0:.	0/1:.:35:107,0,135:.	0/0:.:29:0,87,171:.	0/1:.:27:115,0,98:.	./.:.:8:121,24,0:.	1/1:.:49:196,148,0:.	1/1:.:19:159,37,0:.	0/1:.:19:121,0,49:.	0/1:.:10:23,0,79:.	1/1:.:26:167,78,0:.	0/1:.:40:133,0,124:.	1/1:.:26:191,78,0:.	1/1:.:30:187,90,0:.	0/1:.:23:118,0,77:.	1/1:.:42:168,48,0:.	0/1:.:43:141,0,112:.	0/0:.:40:0,120,209:.	0/0:.:13:0,39,134:.	1/1:.:32:204,96,0:.	1/1:.:32:206,96,0:.	0/1:.:25:122,0,69:.	1/1:.:30:176,90,0:.	0/0:.:25:0,75,187:.	0/1:.:26:82,0,124:.	0/1:.:35:107,0,119:.	1/1:.:29:193,87,0:.	0/1:.:43:95,0,120:.	1/1:.:60:189,181,0:.	0/1:.:29:103,0,120:.	1/1:.:21:134,5,0:.	1/1:.:35:171,105,0:.	0/0:.:42:0,126,191:.	0/1:.:20:80,0,100:.	1/1:.:30:125,90,0:.	0/1:.:25:108,0,103:.	0/1:.:47:89,0,140:.	1/1:.:43:196,129,0:.	0/0:.:43:0,129,197:.	1/1:.:43:199,129,0:.	0/1:.:38:128,0,101:.	0/0:.:26:0,58,171:.	0/1:.:26:68,0,125:.	0/1:.:25:90,0,97:.	1/1:.:34:183,102,0:.	1/1:.:33:179,99,0:.	1/1:.:31:162,93,0:.	0/1:.:16:83,0,81:.	0/1:.:22:109,0,84:.	0/1:.:40:129,0,119:.	./.:.:7:93,21,0:.	0/1:.:34:131,0,92:.	1/1:.:22:171,66,0:.	0/0:.:33:0,99,208:.	0/0:.:71:0,214,192:.	0/0:.:10:0,10,72:.	1/1:.:33:197,99,0:.	0/1:.:20:45,0,122:.	0/1:.:62:143,0,136:.	1/1:.:34:186,99,0:.	0/1:.:14:87,0,64:.	0/1:.:27:117,0,99:.	0/0:.:19:0,18,149:.	0/1:.:15:83,0,71:.	1/1:.:40:181,120,0:.	1/1:.:16:170,48,0:.	0/0:.:48:0,144,216:.	1/1:.:41:211,123,0:.	1/1:.:31:201,93,0:.	./.:.:0:0,0,0:.	1/1:.:24:188,72,0:.	0/1:.:16:32,0,78:.	1/1:.:37:211,111,0:.	0/1:.:27:92,0,114:.	0/1:.:31:101,0,118:.	0/1:.:31:101,0,122:.	0/1:.:38:134,0,73:.	0/1:.:47:141,0,49:.	0/0:.:45:0,135,211:.	0/0:99:46:0,138,199:.	0/0:96:32:0,96,174:.	0/0:99:33:0,99,188:.	0/0:42:14:0,42,160:.	0/0:57:19:0,57,182:.	0/0:75:25:0,75,198:.	0/0:45:16:0,45,162:.	0/0:96:32:0,96,190:.	0/0:72:24:0,72,182:.	1/1:99:40:192,120,0:.	0/0:81:27:0,81,185:.	./.:16:7:83,21,0:.	1/1:39:15:127,45,0:.	1/1:24:10:90,30,0:.	0/0:84:28:0,84,206:.	0/0:48:16:0,48,176:.	0/0:51:17:0,51,176:.	0/0:90:30:0,90,187:.	0/0:93:31:0,93,181:.	0/0:.:211:0,255,255:211,0	0/0:.:153:0,255,255:153,0	0/0:.:246:0,255,255:246,0	0/0:.:245:0,255,255:245,0	0/0:.:38:0,114,194:38,0	0/0:.:115:0,255,255:115,0	0/0:.:243:0,255,255:243,0	0/0:.:42:0,91,175:41,1	./.:.:7:0,21,145:7,0	0/0:.:52:0,157,200:52,0	0/0:.:53:0,160,200:53,0	0/0:.:247:0,255,255:247,0	0/0:.:202:0,255,255:202,0	0/0:.:245:0,255,255:245,0	0/0:.:28:0,84,191:28,0	0/1:.:72:153,0,146:30,42	0/0:.:55:0,166,201:55,0	0/0:.:70:0,211,210:70,0	0/0:.:81:0,244,218:81,0	0/0:.:125:0,255,253:125,0	0/0:.:245:0,255,255:245,0	./.:.:0:0,0,0:0,0	1/1:.:75:207,226,0:0,75	1/1:.:20:183,60,0:0,20	0/1:.:244:186,0,120:88,156	1/1:.:66:182,164,0:1,65	0/0:.:246:0,255,255:246,0	0/0:.:128:0,255,255:128,0	0/0:.:249:0,255,255:249,0	1/1:.:245:255,255,0:0,245	0/0:.:238:0,255,255:238,0	0/0:.:250:0,255,255:249,0	0/0:.:30:0,90,197:30,0	0/0:.:248:0,255,255:248,0	0/0:.:126:0,255,255:126,0	0/0:.:249:0,43,181:200,49	0/0:.:72:0,217,252:72,0	0/0:.:245:0,255,255:245,0	0/1:.:241:67,0,169:169,72	0/1:.:244:255,0,192:94,150	./.:.:0:0,0,0:0,0	0/1:.:236:163,0,209:139,97	0/0:.:14:0,42,182:14,0	0/0:.:250:0,255,255:249,1	0/0:.:76:0,229,255:76,0	0/0:.:240:0,255,255:240,0	0/0:.:248:0,255,255:248,0	0/0:.:244:0,255,255:244,0	0/0:.:258:0,255,255:258,0	1/1:.:250:255,255,0:1,249	0/0:.:247:0,255,255:247,0	0/0:.:238:0,121,209:197,40	0/0:.:246:0,255,255:246,0	0/0:.:208:0,255,255:208,0	1/1:.:23:194,69,0:0,23
PDK30s699271_244855	242100	PDK30s699271_244855:242100	C	T	999	.	.	GT:PL:GQ:DP:AD	0/1:52,0,113:.:18:.	1/1:194,81,0:.:27:.	0/0:0,160,204:.:53:.	0/0:0,84,201:.:28:.	0/1:104,0,132:.:48:.	0/0:0,123,206:.:41:.	0/0:0,48,142:.:16:.	0/1:115,0,93:.:39:.	1/1:203,90,0:.:30:.	0/1:119,0,84:.:25:.	0/1:130,0,103:.:35:.	0/1:115,0,148:.:57:.	0/1:120,0,147:.:54:.	1/1:203,84,0:.:28:.	1/1:217,117,0:.:39:.	0/1:119,0,115:.:40:.	1/1:200,96,0:.:32:.	0/0:0,157,196:.:52:.	0/1:135,0,131:.:52:.	0/1:108,0,144:.:79:.	1/1:179,51,0:.:17:.	1/1:196,105,0:.:35:.	0/0:0,66,170:.:22:.	0/0:0,90,207:.:30:.	0/1:142,0,83:.:34:.	0/0:0,102,202:.:34:.	0/0:0,193,206:.:64:.	0/1:141,0,95:.:39:.	0/1:148,0,115:.:59:.	0/1:104,0,98:.:23:.	0/1:60,0,142:.:35:.	0/1:120,0,116:.:32:.	1/1:176,72,0:.:24:.	0/1:116,0,99:.:31:.	0/0:0,81,201:.:27:.	0/0:0,126,207:.:42:.	1/1:170,36,0:.:25:.	0/1:111,0,133:.:43:.	0/1:110,0,143:.:43:.	0/1:122,0,142:.:68:.	0/1:92,0,106:.:26:.	1/1:187,60,0:.:20:.	0/1:125,0,108:.:31:.	0/1:111,0,136:.:38:.	0/1:131,0,145:.:59:.	0/1:114,0,130:.:35:.	1/1:208,87,0:.:29:.	0/1:109,0,134:.:38:.	0/1:142,0,20:.:44:.	0/1:109,0,121:.:34:.	0/0:0,111,188:.:37:.	0/1:76,0,128:.:30:.	0/1:137,0,104:.:40:.	0/0:0,84,184:.:28:.	0/1:113,0,138:.:44:.	1/1:194,84,0:.:28:.	0/1:58,0,91:.:15:.	0/0:0,169,186:.:56:.	0/1:117,0,104:.:29:.	0/0:0,132,189:.:44:.	0/1:61,0,109:.:24:.	0/1:82,0,136:.:36:.	0/1:43,0,147:.:40:.	1/1:198,141,0:.:47:.	0/1:72,0,143:.:36:.	0/1:104,0,119:.:29:.	0/1:122,0,125:.:44:.	0/0:0,123,176:.:41:.	0/0:0,114,179:.:38:.	0/1:54,0,114:.:23:.	0/1:141,0,144:.:88:.	0/0:0,150,207:.:57:.	0/0:0,55,151:.:25:.	1/1:157,28,0:.:28:.	1/1:199,111,0:.:37:.	0/1:93,0,137:.:43:.	0/0:0,132,198:.:44:.	0/0:0,181,221:.:60:.	0/1:102,0,142:.:45:.	0/1:115,0,50:.:19:.	0/0:0,111,213:.:37:.	0/1:81,0,135:.:35:.	1/1:192,111,0:.:37:.	0/1:131,0,118:.:40:.	1/1:201,160,0:.:53:.	1/1:205,186,0:.:69:.	1/1:215,211,0:.:70:.	0/1:129,0,119:.:36:.	0/0:0,60,164:.:20:.	0/1:104,0,116:.:30:.	0/0:0,99,184:.:33:.	0/1:122,0,110:.:41:.	1/1:183,66,0:.:22:.	0/0:0,90,203:.:30:.	0/0:0,108,206:.:36:.	0/0:0,84,189:.:28:.	./.:0,6,36:.:2:.	1/1:188,69,0:.:23:.	1/1:205,111,0:.:37:.	0/1:91,0,79:.:17:.	1/1:197,69,0:.:23:.	1/1:176,72,0:.:24:.	0/1:64,0,126:.:32:.	1/1:175,108,0:.:36:.	1/1:207,108,0:.:36:.	0/1:86,0,140:.:33:.	0/1:116,0,127:.:58:.	0/0:0,81,173:.:27:.	0/0:0,108,214:.:36:.	0/0:0,111,212:.:37:.	0/0:0,63,171:.:21:.	1/1:194,96,0:.:32:.	0/1:112,0,12:.:14:.	0/1:85,0,85:.:18:.	0/0:0,75,187:.:25:.	0/1:120,0,48:.:31:.	1/1:198,132,0:.:44:.	0/1:133,0,128:.:49:.	0/1:136,0,11:.:24:.	0/1:79,0,105:.:22:.	0/0:0,84,189:.:28:.	0/1:101,0,93:.:25:.	0/0:0,78,174:.:26:.	1/1:176,72,0:.:24:.	0/0:0,96,161:.:32:.	0/0:0,93,202:.:31:.	0/1:132,0,100:.:41:.	0/1:122,0,103:.:30:.	0/1:115,0,89:.:49:.	0/0:0,105,211:.:35:.	0/1:52,0,134:.:25:.	1/1:195,114,0:.:38:.	0/1:113,0,132:.:37:.	1/1:163,60,0:.:20:.	./.:0,27,123:.:9:.	0/1:117,0,99:.:27:.	0/0:0,120,207:.:40:.	0/1:130,0,126:.:50:.	0/0:0,90,163:.:30:.	0/1:88,0,118:.:37:.	1/1:193,84,0:.:28:.	0/1:133,0,100:.:38:.	0/1:98,0,121:.:34:.	1/1:200,117,0:.:39:.	0/1:114,0,99:.:27:.	0/0:0,87,197:.:29:.	0/0:0,57,178:.:19:.	0/1:100,0,89:.:25:.	0/1:70,0,142:.:35:.	0/1:125,0,99:.:34:.	1/1:146,36,0:.:12:.	0/0:0,175,209:.:58:.	1/1:170,108,0:.:36:.	0/1:82,0,52:.:35:.	0/1:102,0,148:.:61:.	0/1:100,0,141:.:39:.	0/1:116,0,133:.:79:.	0/1:82,0,103:.:24:.	0/0:0,205,200:.:68:.	1/1:200,151,0:.:50:.	1/1:182,90,0:.:30:.	0/1:98,0,137:.:61:.	1/1:172,54,0:.:18:.	0/1:95,0,94:.:26:.	0/1:73,0,147:.:39:.	0/1:120,0,110:.:32:.	0/1:104,0,147:.:51:.	1/1:203,138,0:.:46:.	0/0:0,144,212:.:48:.	./.:0,15,68:.:5:.	0/1:149,0,108:.:49:.	0/1:67,0,114:.:31:.	1/1:158,112,0:.:44:.	0/0:0,214,220:.:72:.	0/1:112,0,83:.:24:.	0/0:0,93,195:.:31:.	0/1:134,0,135:.:48:.	0/1:137,0,101:.:34:.	0/1:124,0,122:.:96:.	1/1:206,138,0:99:46:.	1/1:200,108,0:99:36:.	1/1:202,102,0:99:34:.	1/1:198,75,0:72:25:.	1/1:189,81,0:78:27:.	1/1:203,81,0:78:27:.	1/1:180,51,0:48:17:.	1/1:210,123,0:99:41:.	0/1:90,0,122:93:28:.	0/0:0,135,222:99:45:.	0/0:0,84,203:81:28:.	1/1:229,244,0:99:81:.	1/1:227,253,0:99:84:.	1/1:215,202,0:99:67:.	1/1:205,81,0:78:27:.	1/1:183,69,0:66:23:.	1/1:170,51,0:48:17:.	1/1:212,117,0:99:39:.	1/1:178,66,0:63:22:.	0/0:0,255,255:.:250:250,0	0/0:0,255,255:.:252:252,0	0/1:224,0,119:.:247:78,169	1/1:255,255,0:.:216:0,216	0/1:190,0,142:.:88:26,62	0/1:255,0,236:.:242:114,128	0/0:0,255,255:.:249:248,0	0/1:160,0,243:.:249:159,90	0/0:0,255,255:.:107:107,0	0/0:0,255,255:.:253:251,0	0/0:0,255,255:.:250:250,0	1/1:255,255,0:.:245:0,245	0/1:160,0,243:.:253:162,91	1/1:255,255,0:.:247:0,247	0/0:0,255,255:.:139:139,0	0/1:179,0,235:.:195:121,74	0/0:0,255,255:.:184:181,3	1/1:255,255,0:.:252:1,251	0/0:0,255,255:.:175:175,0	0/1:254,0,241:.:246:118,128	0/1:218,0,253:.:245:136,109	0/1:223,0,255:.:248:140,108	0/1:213,0,93:.:231:66,165	0/1:191,0,181:.:46:22,24	0/0:0,255,255:.:249:249,0	0/1:69,0,198:.:249:180,69	1/1:255,255,0:.:252:0,252	1/1:255,255,0:.:184:1,183	0/0:0,255,255:.:242:242,0	./.:0,0,0:.:0:0,0	0/1:203,0,179:.:153:64,89	0/0:0,169,228:.:56:56,0	./.:0,6,77:.:2:2,0	0/1:160,0,237:.:192:120,72	1/1:175,21,0:.:246:51,195	0/1:255,0,248:.:251:118,133	0/1:246,0,134:.:249:81,168	0/1:195,0,168:.:118:47,71	0/1:179,0,197:.:125:69,56	0/1:166,0,253:.:249:160,89	./.:0,0,0:.:0:0,0	0/1:196,0,242:.:245:141,104	1/1:211,66,0:.:22:0,22	0/0:0,255,255:.:252:252,0	1/1:255,255,0:.:196:2,194	1/1:255,255,0:.:211:0,210	0/0:0,255,255:.:247:247,0	0/0:0,255,255:.:244:243,1	0/0:0,255,255:.:248:246,2	1/1:255,255,0:.:251:3,248	0/0:0,255,255:.:242:242,0	0/0:0,75,214:.:25:25,0	0/0:0,66,147:.:132:117,15	0/1:143,0,33:.:169:37,132	0/0:0,255,255:.:249:248,0
PDK30s680061_238266	111530	PDK30s680061_238266:111530	G	A	999	.	.	GT:AD:PL:GQ:DP	0/0:.:0,45,168:.:15	0/0:.:0,81,203:.:27	0/1:.:115,0,117:.:31	0/0:.:0,117,208:.:39	0/1:.:70,0,123:.:25	0/0:.:0,75,192:.:25	0/0:.:0,82,199:.:34	0/0:.:0,93,191:.:31	0/0:.:0,66,194:.:22	0/0:.:0,90,203:.:30	0/0:.:0,33,144:.:11	0/0:.:0,163,203:.:54	0/0:.:0,49,182:.:23	0/0:.:0,54,178:.:18	0/1:.:141,0,92:.:40	1/1:.:197,111,0:.:37	0/1:.:79,0,133:.:30	0/1:.:124,0,113:.:32	0/0:.:0,105,211:.:35	0/0:.:0,96,205:.:32	1/1:.:198,78,0:.:26	0/0:.:0,69,198:.:23	0/1:.:114,0,74:.:43	1/1:.:191,63,0:.:21	0/1:.:133,0,104:.:40	1/1:.:142,36,0:.:12	0/1:.:146,0,126:.:66	0/0:.:0,63,193:.:21	0/0:.:0,157,216:.:52	0/0:.:0,48,172:.:16	0/0:.:0,63,191:.:21	0/0:.:0,90,203:.:30	0/1:.:75,0,118:.:23	0/0:.:0,81,205:.:27	0/0:.:0,132,195:.:44	0/0:.:0,123,206:.:41	0/0:.:0,57,187:.:19	0/0:.:0,108,208:.:36	0/0:.:0,54,183:.:18	0/0:.:0,141,211:.:47	0/0:.:0,81,201:.:27	0/0:.:0,66,195:.:22	1/1:.:207,120,0:.:40	0/0:.:0,102,213:.:34	0/0:.:0,217,207:.:72	0/0:.:0,75,201:.:25	1/1:.:181,75,0:.:25	1/1:.:183,57,0:.:19	0/1:.:90,0,121:.:30	0/0:.:0,72,200:.:24	0/1:.:93,0,96:.:25	1/1:.:175,72,0:.:24	1/1:.:177,55,0:.:25	0/1:.:116,0,69:.:26	0/1:.:143,0,93:.:37	0/0:.:0,235,196:.:78	1/1:.:150,54,0:.:44	0/1:.:96,0,125:.:58	1/1:.:179,81,0:.:27	1/1:.:180,67,0:.:29	1/1:.:161,45,0:.:15	0/0:.:0,69,188:.:23	1/1:.:186,78,0:.:26	0/0:.:0,81,203:.:27	0/0:.:0,69,187:.:24	0/0:.:0,199,170:.:66	0/0:.:0,93,195:.:31	0/1:.:108,0,76:.:42	0/0:.:0,60,155:.:20	0/1:.:118,0,100:.:34	1/1:.:198,178,0:.:59	1/1:.:192,79,0:.:40	0/1:.:94,0,136:.:42	1/1:.:141,13,0:.:24	0/0:.:0,138,210:.:46	1/1:.:193,99,0:.:33	1/1:.:186,87,0:.:29	0/1:.:129,0,142:.:55	1/1:.:187,63,0:.:21	0/1:.:79,0,84:.:17	0/1:.:135,0,71:.:35	1/1:.:209,117,0:.:39	1/1:.:199,111,0:.:37	0/1:.:101,0,132:.:42	1/1:.:210,102,0:.:34	1/1:.:202,151,0:.:50	1/1:.:209,157,0:.:52	1/1:.:187,60,0:.:20	1/1:.:166,120,0:.:40	1/1:.:173,117,0:.:39	1/1:.:172,57,0:.:19	0/1:.:122,0,88:.:26	1/1:.:164,60,0:.:20	0/0:.:0,60,172:.:20	1/1:.:152,11,0:.:34	1/1:.:195,78,0:.:26	0/1:.:101,0,10:.:16	1/1:.:169,45,0:.:15	1/1:.:181,78,0:.:26	0/1:.:127,0,90:.:37	1/1:.:204,85,0:.:35	0/1:.:50,0,95:.:16	0/1:.:142,0,65:.:33	0/1:.:117,0,79:.:22	0/1:.:134,0,54:.:25	0/1:.:76,0,118:.:25	1/1:.:187,138,0:.:46	0/1:.:31,0,110:.:19	0/1:.:122,0,118:.:38	0/1:.:96,0,117:.:28	0/1:.:70,0,73:.:17	1/1:.:188,99,0:.:33	0/1:.:9,0,109:.:20	0/1:.:116,0,97:.:27	0/0:.:0,102,204:.:34	1/1:.:175,48,0:.:42	1/1:.:200,108,0:.:36	0/1:.:132,0,112:.:39	0/0:.:0,10,133:.:16	1/1:.:188,69,0:.:23	0/1:.:106,0,62:.:29	0/0:.:0,93,175:.:31	0/1:.:117,0,109:.:29	0/1:.:127,0,66:.:23	0/0:.:0,78,186:.:26	0/1:.:113,0,111:.:28	0/1:.:83,0,100:.:28	0/1:.:102,0,98:.:36	0/1:.:127,0,131:.:48	0/0:.:0,78,191:.:26	0/1:.:106,0,92:.:26	0/0:.:0,135,177:.:45	0/0:.:0,90,170:.:30	0/0:.:0,63,144:.:21	0/1:.:133,0,106:.:36	0/1:.:62,0,52:.:11	0/0:.:0,105,214:.:35	0/1:.:132,0,125:.:70	0/0:.:0,105,194:.:35	0/1:.:103,0,94:.:35	0/0:.:0,72,182:.:24	0/1:.:60,0,121:.:25	0/1:.:40,0,119:.:20	0/0:.:0,108,157:.:36	1/1:.:191,93,0:.:31	0/1:.:72,0,118:.:36	0/1:.:127,0,6:.:23	0/0:.:0,90,192:.:30	0/0:.:0,114,148:.:38	0/0:.:0,126,187:.:42	0/1:.:81,0,117:.:22	0/0:.:0,178,187:.:59	0/0:.:0,93,162:.:31	1/1:.:202,102,0:.:34	1/1:.:218,181,0:.:60	0/0:.:0,34,128:.:68	0/1:.:115,0,84:.:85	0/0:.:0,108,212:.:36	1/1:.:211,196,0:.:65	0/0:.:0,138,205:.:47	0/1:.:98,0,82:.:24	0/0:.:0,126,175:.:42	1/1:.:213,105,0:.:35	1/1:.:116,30,0:.:10	0/1:.:101,0,119:.:39	0/1:.:78,0,114:.:30	0/0:.:0,193,197:.:65	0/1:.:112,0,118:.:36	1/1:.:186,117,0:.:39	0/1:.:6,0,126:.:45	0/0:.:0,60,183:.:20	1/1:.:175,126,0:.:42	0/0:.:0,61,190:.:27	0/1:.:114,0,138:.:42	0/0:.:0,61,181:.:27	0/1:.:134,0,117:.:51	0/0:.:0,129,204:.:43	0/1:.:117,0,71:.:21	0/1:.:96,0,139:.:77	1/1:.:206,117,0:99:39	1/1:.:195,66,0:59:22	1/1:.:189,64,0:57:28	1/1:.:208,105,0:98:35	1/1:.:198,75,0:68:25	0/1:.:95,0,133:94:32	0/1:.:59,0,134:58:25	0/1:.:127,0,109:99:34	0/0:.:0,96,206:97:32	0/0:.:0,90,203:91:30	0/0:.:0,100,200:99:40	1/1:.:188,99,0:92:33	1/1:.:195,75,0:68:25	1/1:.:216,144,0:99:48	1/1:.:198,69,0:62:23	1/1:.:188,60,0:53:20	1/1:.:187,57,0:50:19	1/1:.:208,108,0:99:36	1/1:.:174,48,0:41:16	0/0:249,0:0,255,255:.:249	0/0:63,0:0,190,228:.:63	0/0:249,0:0,255,255:.:249	1/1:0,144:255,255,0:.:144	0/0:18,1:0,25,183:.:19	0/0:229,18:0,255,255:.:247	0/0:169,0:0,255,255:.:169	0/0:66,0:0,199,245:.:66	./.:0,0:0,0,0:.:0	0/0:215,0:0,255,255:.:215	0/1:102,88:221,0,236:.:190	0/1:123,123:242,0,242:.:246	0/1:54,133:201,0,105:.:187	0/1:95,72:194,0,220:.:167	0/1:40,11:109,0,170:.:51	0/0:176,0:0,255,255:.:176	0/0:208,0:0,255,255:.:208	0/0:68,0:0,205,251:.:68	0/1:129,96:213,0,253:.:225	0/0:179,0:0,255,255:.:179	0/0:249,0:0,255,255:.:251	0/0:137,0:0,255,255:.:137	0/1:56,8:18,0,140:.:64	0/1:1,14:183,6,0:.:15	1/1:31,214:210,196,0:.:245	0/0:141,0:0,255,255:.:141	0/0:76,0:0,229,255:.:76	1/1:0,52:234,157,0:.:52	0/0:33,0:0,99,225:.:33	1/1:0,214:255,255,0:.:214	0/0:209,1:0,255,255:.:211	0/0:250,0:0,255,255:.:250	1/1:0,95:255,255,0:.:95	1/1:1,247:255,255,0:.:248	0/0:248,0:0,255,255:.:248	1/1:9,105:168,99,0:.:114	0/0:222,0:0,255,255:.:222	./.:0,0:0,0,0:.:0	0/1:159,58:62,0,173:.:217	0/0:218,0:0,255,255:.:218	0/0:134,0:0,255,255:.:134	0/1:135,115:215,0,239:.:250	0/0:137,0:0,255,255:.:137	0/0:251,0:0,255,255:.:251	0/0:12,0:0,36,184:.:12	1/1:0,187:255,255,0:.:187	0/0:248,0:0,255,255:.:248	0/0:223,0:0,255,255:.:223	0/0:247,0:0,255,255:.:247	0/0:248,0:0,255,255:.:248	0/0:168,0:0,255,255:.:168	0/0:51,0:0,154,223:.:51	0/0:245,0:0,255,255:.:245	0/0:137,0:0,255,255:.:137	0/1:15,36:175,0,138:.:51
PDK30s740551_237126	137490	PDK30s740551_237126:137490	C	T	999	.	.	GT:GQ:DP:PL:AD	0/1:.:17:41,0,114:.	1/1:.:25:199,75,0:.	0/0:.:36:0,108,215:.	0/1:.:31:132,0,95:.	0/0:.:41:0,123,214:.	0/1:.:41:118,0,130:.	0/1:.:19:12,0,100:.	0/0:.:35:0,105,182:.	0/0:.:39:0,117,203:.	0/1:.:12:99,0,22:.	0/0:.:20:0,60,189:.	1/1:.:24:175,52,0:.	1/1:.:13:157,39,0:.	0/0:.:34:0,102,205:.	1/1:.:11:147,33,0:.	0/0:.:39:0,117,217:.	0/0:.:45:0,135,215:.	0/1:.:26:120,0,87:.	0/0:.:29:0,84,198:.	0/1:.:46:145,0,106:.	0/1:.:14:49,0,97:.	1/1:.:34:213,102,0:.	0/1:.:32:93,0,119:.	1/1:.:18:165,54,0:.	1/1:.:44:207,132,0:.	0/0:.:23:0,49,181:.	0/1:.:59:135,0,138:.	1/1:.:25:187,75,0:.	0/0:.:39:0,117,197:.	1/1:.:10:128,30,0:.	1/1:.:28:206,84,0:.	0/1:.:22:27,0,113:.	0/1:.:26:102,0,110:.	0/0:.:24:0,72,198:.	0/1:.:35:106,0,136:.	0/0:.:21:0,63,154:.	0/0:.:12:0,36,152:.	0/0:.:44:0,132,198:.	0/0:.:13:0,39,160:.	0/0:.:40:0,120,218:.	0/1:.:19:98,0,70:.	0/1:.:12:49,0,62:.	1/1:.:31:209,93,0:.	1/1:.:25:201,75,0:.	1/1:.:47:221,141,0:.	1/1:.:21:192,63,0:.	0/1:.:15:88,0,54:.	0/1:.:23:71,0,122:.	0/0:.:22:0,66,188:.	0/0:.:27:0,81,189:.	0/1:.:23:116,0,51:.	0/1:.:51:143,0,119:.	1/1:.:27:195,81,0:.	1/1:.:49:185,106,0:.	0/1:.:30:122,0,103:.	0/0:.:77:0,232,202:.	0/0:.:37:0,91,192:.	0/1:.:47:129,0,121:.	0/0:.:41:0,123,146:.	0/0:.:31:0,93,145:.	0/1:.:27:77,0,130:.	0/1:.:26:35,0,134:.	1/1:.:29:203,87,0:.	0/0:.:28:0,84,194:.	1/1:.:33:211,99,0:.	0/1:.:71:125,0,125:.	1/1:.:34:210,102,0:.	0/1:.:19:117,0,31:.	0/0:.:30:0,90,155:.	0/0:.:26:0,78,195:.	1/1:.:63:189,190,0:.	0/1:.:51:106,0,147:.	1/1:.:29:197,87,0:.	0/1:.:29:122,0,72:.	0/0:.:29:0,87,200:.	0/1:.:34:92,0,138:.	1/1:.:64:224,193,0:.	0/1:.:55:119,0,132:.	1/1:.:30:182,90,0:.	0/1:.:41:77,0,148:.	0/1:.:35:109,0,131:.	0/1:.:34:119,0,110:.	1/1:.:34:210,102,0:.	0/0:.:39:0,117,214:.	1/1:.:33:208,99,0:.	1/1:.:63:209,168,0:.	1/1:.:39:203,98,0:.	1/1:.:27:203,81,0:.	0/1:.:33:83,0,127:.	0/1:.:41:117,0,132:.	0/1:.:34:120,0,92:.	1/1:.:22:192,66,0:.	0/1:.:17:99,0,64:.	1/1:.:14:165,42,0:.	0/1:.:57:98,0,119:.	0/0:.:33:0,99,193:.	1/1:.:19:186,57,0:.	0/1:.:22:55,0,117:.	0/0:.:26:0,78,198:.	0/1:.:25:84,0,123:.	0/0:.:33:0,99,203:.	0/0:.:17:0,51,176:.	0/1:.:34:128,0,105:.	0/1:.:20:105,0,74:.	1/1:.:31:202,93,0:.	0/0:.:21:0,63,178:.	0/1:.:53:122,0,79:.	1/1:.:28:189,84,0:.	1/1:.:33:203,99,0:.	0/1:.:21:93,0,103:.	1/1:.:13:107,19,0:.	0/1:.:47:118,0,118:.	0/0:.:15:0,45,146:.	0/0:.:23:0,69,183:.	1/1:.:44:218,132,0:.	0/1:.:43:114,0,99:.	1/1:.:23:198,69,0:.	0/0:.:45:0,135,210:.	0/0:.:22:0,66,194:.	0/1:.:22:115,0,81:.	1/1:.:47:198,141,0:.	1/1:.:45:206,135,0:.	1/1:.:24:198,72,0:.	0/1:.:32:114,0,72:.	1/1:.:29:183,87,0:.	0/1:.:31:122,0,95:.	1/1:.:35:198,105,0:.	0/1:.:33:104,0,104:.	0/0:.:48:0,144,197:.	0/1:.:19:42,0,119:.	0/1:.:26:45,0,123:.	0/1:.:31:109,0,91:.	1/1:.:41:192,123,0:.	0/0:.:40:0,120,154:.	0/0:.:22:0,66,132:.	0/0:.:19:0,57,178:.	0/1:.:25:103,0,107:.	0/1:.:61:136,0,112:.	0/1:.:35:116,0,120:.	1/1:.:52:202,157,0:.	0/0:.:32:0,96,185:.	0/0:.:28:0,84,178:.	0/0:.:18:0,54,183:.	0/1:.:48:123,0,124:.	0/1:.:23:64,0,125:.	1/1:.:54:178,163,0:.	1/1:.:28:185,84,0:.	0/0:.:24:0,72,188:.	0/1:.:28:87,0,129:.	0/1:.:33:104,0,105:.	0/0:.:11:0,33,147:.	0/0:.:61:0,184,203:.	0/0:.:29:0,87,193:.	1/1:.:26:195,78,0:.	1/1:.:90:214,255,0:.	0/1:.:26:100,0,43:.	0/0:.:101:0,255,194:.	0/1:.:28:119,0,97:.	1/1:.:37:216,111,0:.	0/1:.:98:128,0,135:.	0/1:.:17:98,0,68:.	0/1:.:54:99,0,124:.	0/1:.:19:86,0,2:.	0/0:.:12:0,36,154:.	0/0:.:25:0,75,117:.	0/1:.:36:114,0,128:.	0/0:.:88:0,203,204:.	0/0:.:56:0,169,203:.	0/1:.:30:127,0,97:.	0/0:.:46:0,138,180:.	1/1:.:32:198,96,0:.	0/1:.:44:104,0,114:.	0/0:.:42:0,39,167:.	0/1:.:41:131,0,103:.	0/0:.:36:0,108,206:.	0/1:.:40:134,0,115:.	0/1:.:56:122,0,136:.	1/1:.:21:183,63,0:.	0/1:.:70:121,0,130:.	0/0:92:31:0,93,209:.	0/0:62:21:0,63,183:.	0/0:86:29:0,87,200:.	0/0:65:22:0,66,176:.	0/0:68:23:0,69,188:.	0/0:99:38:0,114,196:.	0/0:53:18:0,54,181:.	0/1:99:38:123,0,107:.	0/0:99:37:0,111,207:.	0/0:99:39:0,117,205:.	0/0:80:27:0,81,205:.	0/0:77:26:0,78,198:.	0/0:77:26:0,78,201:.	0/0:98:33:0,99,197:.	0/0:56:19:0,57,186:.	0/0:83:28:0,84,205:.	0/0:65:22:0,66,192:.	0/0:99:38:0,114,209:.	0/0:47:16:0,48,164:.	1/1:.:251:115,255,0:19,232	0/1:.:139:153,0,164:75,64	0/0:.:72:0,217,204:72,0	1/1:.:232:255,255,0:0,232	0/0:.:35:0,105,186:35,0	0/0:.:84:0,253,213:84,0	0/1:.:141:94,0,9:29,112	0/0:.:166:0,255,255:166,0	./.:.:7:0,21,145:7,0	0/0:.:38:0,114,186:38,0	0/0:.:97:0,255,222:97,0	1/1:.:210:255,255,0:1,209	1/1:.:130:115,85,0:15,115	1/1:.:241:255,255,0:0,241	0/0:.:36:0,108,198:36,0	1/1:.:61:197,184,0:0,61	0/1:.:32:143,0,76:7,25	1/1:.:81:210,244,0:0,81	0/0:.:28:0,84,184:28,0	0/1:.:44:123,0,148:29,15	1/1:.:246:255,255,0:7,239	0/1:.:132:155,0,161:69,63	1/1:.:91:217,255,0:0,91	1/1:.:20:183,60,0:0,20	0/1:.:242:182,0,110:86,156	1/1:.:142:255,255,0:0,142	0/1:.:157:146,0,170:90,67	1/1:.:67:201,202,0:0,67	0/0:.:240:0,255,255:240,0	./.:.:0:0,0,0:0,0	0/1:.:229:196,0,196:114,115	0/0:.:38:0,114,197:38,0	0/0:.:72:0,217,254:72,0	0/1:.:250:246,0,166:89,161	0/0:.:220:0,255,255:219,0	0/1:.:140:174,0,52:34,106	0/0:.:166:0,255,255:166,0	1/1:.:110:255,255,0:0,110	0/1:.:74:134,0,78:17,57	1/1:.:222:255,255,0:0,220	0/0:.:44:0,132,237:44,0	0/1:.:151:135,0,59:39,112	1/1:.:31:197,93,0:0,31	0/0:.:238:0,255,255:238,0	./.:.:0:0,0,0:0,0	0/0:.:94:0,49,113:84,10	0/0:.:240:0,255,255:239,1	0/0:.:190:0,255,255:190,0	0/0:.:240:0,255,255:240,0	0/1:.:239:139,0,234:159,80	0/0:.:178:0,255,255:178,0	1/1:.:181:255,255,0:0,181	1/1:.:80:219,241,0:0,80	1/1:.:169:255,255,0:0,169	./.:.:9:148,27,0:0,9
PDK30s740551_237126	197771	PDK30s740551_237126:197771	G	C	999	.	.	GT:GQ:DP:PL:AD	1/1:.:22:143,66,0:.	0/0:.:23:0,69,188:.	0/0:.:48:0,144,208:.	0/0:.:27:0,81,198:.	0/1:.:30:110,0,89:.	0/0:.:37:0,111,207:.	0/0:.:18:0,54,184:.	0/0:.:22:0,66,171:.	0/0:.:37:0,111,202:.	0/0:.:25:0,75,202:.	0/1:.:25:130,0,74:.	0/1:.:37:123,0,124:.	0/1:.:38:119,0,125:.	0/1:.:32:88,0,96:.	1/1:.:42:207,126,0:.	0/0:.:17:0,51,171:.	0/1:.:28:77,0,129:.	0/0:.:37:0,111,210:.	0/1:.:42:125,0,128:.	0/1:.:76:121,0,151:.	1/1:.:16:145,48,0:.	0/0:.:24:0,72,197:.	0/0:.:16:0,48,170:.	0/1:.:22:100,0,100:.	1/1:.:31:206,93,0:.	1/1:.:17:179,51,0:.	1/1:.:68:206,202,0:.	1/1:.:21:188,63,0:.	0/1:.:60:128,0,122:.	0/1:.:16:58,0,94:.	0/0:.:39:0,117,212:.	1/1:.:26:159,78,0:.	0/1:.:28:125,0,97:.	0/0:.:27:0,81,198:.	0/0:.:42:0,126,219:.	0/1:.:29:107,0,86:.	0/0:.:15:0,45,154:.	1/1:.:52:206,157,0:.	0/0:.:25:0,75,175:.	0/0:.:43:0,129,209:.	0/0:.:27:0,81,203:.	0/1:.:18:94,0,66:.	1/1:.:25:197,75,0:.	0/0:.:33:0,99,188:.	0/1:.:61:138,0,135:.	0/0:.:23:0,69,192:.	0/1:.:20:130,0,16:.	0/1:.:24:86,0,97:.	0/1:.:24:64,0,112:.	1/1:.:28:205,84,0:.	0/0:.:18:0,54,146:.	1/1:.:30:199,90,0:.	1/1:.:21:178,63,0:.	0/0:.:33:0,96,192:.	0/0:.:23:0,49,143:.	0/1:.:63:126,0,75:.	0/0:.:22:0,66,188:.	0/0:.:24:0,72,152:.	0/0:.:16:0,48,164:.	0/0:.:34:0,102,202:.	0/1:.:18:76,0,57:.	0/0:.:22:0,66,154:.	1/1:.:22:167,46,0:.	0/0:.:48:0,144,216:.	0/0:.:39:0,117,208:.	0/1:.:47:88,0,93:.	0/0:.:24:0,72,169:.	0/0:.:30:0,90,114:.	0/0:.:30:0,90,176:.	0/1:.:22:110,0,51:.	1/1:.:51:212,154,0:.	0/1:.:36:142,0,69:.	0/1:.:25:107,0,96:.	1/1:.:11:122,13,0:.	0/1:.:32:81,0,114:.	1/1:.:29:197,87,0:.	1/1:.:33:191,99,0:.	1/1:.:53:215,160,0:.	1/1:.:30:200,90,0:.	0/1:.:16:50,0,100:.	1/1:.:22:193,66,0:.	1/1:.:36:193,108,0:.	1/1:.:29:205,87,0:.	0/1:.:34:69,0,143:.	1/1:.:32:212,96,0:.	1/1:.:39:198,117,0:.	1/1:.:41:218,123,0:.	1/1:.:27:200,81,0:.	0/1:.:14:31,0,88:.	0/1:.:31:122,0,95:.	0/1:.:24:91,0,95:.	1/1:.:28:138,84,0:.	1/1:.:18:156,54,0:.	0/1:.:22:55,0,110:.	0/1:.:27:129,0,10:.	1/1:.:26:173,78,0:.	1/1:.:13:146,39,0:.	0/1:.:25:128,0,57:.	1/1:.:37:197,111,0:.	0/1:.:18:38,0,121:.	1/1:.:28:197,84,0:.	0/1:.:18:20,0,126:.	1/1:.:19:160,54,0:.	0/1:.:27:105,0,97:.	1/1:.:26:191,78,0:.	0/1:.:12:69,0,68:.	0/1:.:45:126,0,109:.	0/1:.:32:94,0,89:.	1/1:.:35:213,105,0:.	0/1:.:22:100,0,95:.	0/1:.:11:82,0,42:.	0/1:.:21:19,0,132:.	0/1:.:21:58,0,109:.	0/1:.:24:117,0,59:.	0/1:.:33:134,0,101:.	0/0:.:28:0,84,172:.	0/1:.:16:26,0,115:.	0/0:.:32:0,96,198:.	0/0:.:22:0,66,163:.	0/1:.:23:129,0,38:.	0/1:.:25:114,0,70:.	0/1:.:15:95,0,58:.	0/0:.:19:0,57,172:.	1/1:.:22:192,66,0:.	0/1:.:32:99,0,124:.	0/1:.:18:62,0,87:.	0/1:.:28:87,0,125:.	0/1:.:26:41,0,137:.	0/1:.:28:119,0,96:.	0/1:.:32:122,0,106:.	0/1:.:16:101,0,42:.	1/1:.:37:196,111,0:.	1/1:.:30:176,90,0:.	0/1:.:15:23,0,99:.	0/0:.:23:0,69,170:.	0/1:.:18:103,0,62:.	0/1:.:25:54,0,126:.	1/1:.:31:181,93,0:.	0/0:.:30:0,90,146:.	0/1:.:34:117,0,89:.	0/1:.:28:134,0,39:.	0/0:.:30:0,90,203:.	0/1:.:27:77,0,127:.	0/1:.:38:124,0,92:.	0/0:.:17:0,51,164:.	0/1:.:42:104,0,132:.	0/1:.:19:19,0,118:.	0/1:.:19:40,0,115:.	0/1:.:20:48,0,90:.	0/1:.:36:110,0,123:.	0/0:.:20:0,60,189:.	0/0:.:42:0,126,202:.	1/1:.:25:160,75,0:.	1/1:.:14:154,42,0:.	1/1:.:59:217,178,0:.	0/1:.:42:44,0,132:.	0/0:.:42:0,126,187:.	0/1:.:22:89,0,106:.	1/1:.:55:208,166,0:.	0/0:.:45:0,135,181:.	0/1:.:11:84,0,25:.	0/1:.:17:91,0,79:.	0/1:.:11:20,0,93:.	./.:.:6:54,0,22:.	0/1:.:34:95,0,89:.	0/1:.:27:130,0,80:.	0/0:.:57:0,130,192:.	0/0:.:30:0,90,203:.	1/1:.:47:171,141,0:.	1/1:.:21:91,63,0:.	1/1:.:33:196,99,0:.	0/1:.:35:120,0,99:.	1/1:.:37:163,111,0:.	1/1:.:42:187,126,0:.	0/1:.:18:56,0,106:.	0/1:.:23:80,0,93:.	0/0:.:33:0,99,210:.	1/1:.:22:153,46,0:.	0/0:.:66:0,199,194:.	1/1:87:31:181,93,0:.	1/1:63:23:188,69,0:.	1/1:51:20:180,57,0:.	1/1:54:20:172,60,0:.	1/1:42:16:164,48,0:.	1/1:99:36:187,108,0:.	1/1:48:18:179,54,0:.	1/1:84:30:193,90,0:.	1/1:72:26:198,78,0:.	1/1:99:38:201,114,0:.	1/1:48:18:184,54,0:.	1/1:57:21:175,63,0:.	1/1:63:23:197,69,0:.	1/1:99:38:206,114,0:.	0/0:99:33:0,99,208:.	0/0:57:19:0,57,182:.	0/0:87:29:0,87,208:.	0/0:75:25:0,75,198:.	0/0:60:20:0,60,187:.	0/0:.:250:0,255,255:250,0	0/0:.:252:0,255,255:252,0	0/0:.:244:0,255,255:244,0	0/0:.:251:0,255,255:251,0	0/0:.:12:0,36,207:12,0	0/0:.:251:0,255,255:251,0	0/0:.:248:0,255,255:248,0	0/0:.:94:0,255,255:94,0	0/0:.:69:0,208,253:69,0	0/0:.:247:0,255,255:247,0	0/0:.:246:0,255,255:246,0	0/0:.:247:0,255,255:247,0	0/1:.:252:239,0,250:131,121	0/0:.:248:0,255,255:248,0	0/0:.:170:0,255,255:170,0	0/0:.:175:0,255,255:175,0	0/0:.:187:0,57,159:158,29	0/1:.:189:143,0,220:127,62	0/0:.:246:0,255,255:246,0	0/1:.:251:255,0,237:116,135	0/1:.:250:151,0,237:163,87	0/0:.:247:0,255,255:246,1	0/1:.:244:90,0,214:174,70	0/1:.:246:170,0,9:56,190	0/0:.:248:0,255,255:248,0	0/0:.:248:0,255,255:248,0	0/0:.:247:0,255,255:247,0	0/0:.:250:0,255,255:250,0	0/0:.:249:0,255,255:247,0	1/1:.:242:255,255,0:0,242	0/1:.:244:238,0,211:110,134	0/0:.:247:0,255,255:247,0	0/0:.:150:0,255,255:150,0	0/0:.:249:0,255,255:249,0	0/0:.:243:0,255,255:243,0	0/1:.:249:129,0,238:170,79	0/0:.:26:0,78,213:26,0	1/1:.:182:255,255,0:1,181	0/1:.:161:208,0,185:70,91	0/1:.:249:242,0,255:131,118	0/0:.:200:0,255,255:200,0	0/1:.:246:151,0,229:157,89	0/0:.:16:0,48,198:16,0	0/0:.:248:0,255,255:248,0	0/0:.:163:0,255,255:163,0	0/0:.:246:0,255,255:246,0	0/0:.:248:0,255,255:248,0	0/0:.:247:0,255,255:247,0	0/0:.:244:0,255,255:244,0	0/0:.:230:0,255,255:230,0	0/0:.:244:0,255,255:244,0	0/0:.:247:0,255,255:247,0	0/1:.:245:218,0,94:71,173	0/0:.:248:0,255,255:248,0	0/0:.:60:0,178,231:59,0
PDK30s703451_228251	137199	PDK30s703451_228251:137199	G	A	999	.	.	GT:AD:PL:GQ:DP	0/1:.:83,0,61:.:14	0/1:.:125,0,82:.:25	0/0:.:0,141,205:.:47	0/0:.:0,90,192:.:30	0/1:.:106,0,131:.:32	0/0:.:0,157,210:.:52	0/0:.:0,45,169:.:15	0/0:.:0,75,195:.:25	0/0:.:0,93,209:.:31	0/1:.:83,0,84:.:16	0/1:.:59,0,76:.:16	1/1:.:198,114,0:.:38	1/1:.:176,54,0:.:18	0/1:.:95,0,125:.:28	0/1:.:103,0,97:.:24	1/1:.:178,63,0:.:21	1/1:.:204,102,0:.:34	0/1:.:112,0,127:.:35	0/1:.:126,0,121:.:35	0/0:.:0,184,194:.:61	1/1:.:171,63,0:.:21	0/1:.:123,0,105:.:40	1/1:.:205,97,0:.:39	0/1:.:108,0,102:.:27	0/0:.:0,175,196:.:58	0/0:.:0,63,191:.:21	0/1:.:92,0,148:.:63	0/1:.:133,0,117:.:37	0/0:.:0,148,211:.:49	1/1:.:178,60,0:.:20	0/1:.:111,0,111:.:29	0/1:.:90,0,94:.:36	0/1:.:84,0,104:.:20	0/0:.:0,87,203:.:29	0/0:.:0,114,211:.:38	0/0:.:0,111,205:.:37	0/0:.:0,81,203:.:27	1/1:.:195,105,0:.:35	0/0:.:0,114,173:.:38	0/0:.:0,166,196:.:55	0/1:.:113,0,69:.:20	0/1:.:64,0,85:.:14	0/1:.:103,0,133:.:33	0/1:.:108,0,100:.:26	1/1:.:215,141,0:.:47	0/1:.:96,0,113:.:31	0/1:.:95,0,118:.:25	1/1:.:191,69,0:.:23	0/1:.:120,0,112:.:32	1/1:.:203,78,0:.:26	1/1:.:135,48,0:.:16	0/1:.:76,0,93:.:19	0/1:.:104,0,127:.:31	0/1:.:97,0,140:.:38	1/1:.:178,63,0:.:21	0/1:.:102,0,146:.:50	1/1:.:155,17,0:.:24	1/1:.:203,138,0:.:46	1/1:.:165,58,0:.:26	1/1:.:162,69,0:.:23	1/1:.:140,78,0:.:26	0/1:.:73,0,87:.:17	0/1:.:88,0,107:.:28	0/0:.:0,112,199:.:44	0/1:.:94,0,72:.:21	0/1:.:123,0,140:.:52	0/1:.:108,0,136:.:38	0/1:.:113,0,91:.:38	0/0:.:0,69,177:.:23	0/1:.:109,0,58:.:21	0/1:.:129,0,131:.:48	0/1:.:128,0,140:.:53	1/1:.:199,90,0:.:30	0/1:.:108,0,128:.:34	0/1:.:100,0,106:.:28	0/1:.:124,0,111:.:33	0/0:.:0,160,206:.:53	0/1:.:139,0,92:.:51	0/1:.:113,0,134:.:36	1/1:.:186,52,0:.:24	0/0:.:0,90,196:.:30	0/1:.:140,0,63:.:46	1/1:.:200,126,0:.:42	0/1:.:97,0,131:.:31	0/1:.:123,0,108:.:39	0/0:.:0,205,207:.:68	0/0:.:0,135,191:.:45	0/1:.:108,0,113:.:28	0/0:.:0,87,164:.:29	0/1:.:124,0,27:.:22	0/1:.:96,0,119:.:28	0/0:.:0,75,181:.:25	0/0:.:0,66,194:.:22	0/1:.:86,0,102:.:21	0/1:.:20,0,115:.:16	0/1:.:86,0,98:.:19	0/0:.:0,51,171:.:17	0/0:.:0,33,141:.:11	0/1:.:111,0,82:.:21	1/1:.:190,60,0:.:20	0/1:.:102,0,127:.:30	0/1:.:98,0,93:.:21	1/1:.:181,93,0:.:31	0/1:.:113,0,82:.:26	0/0:.:0,90,209:.:30	0/1:.:71,0,97:.:18	0/1:.:122,0,87:.:31	0/0:.:0,42,160:.:14	1/1:.:207,105,0:.:35	0/1:.:104,0,117:.:29	0/0:.:0,84,189:.:28	0/1:.:86,0,127:.:33	0/1:.:61,0,68:.:13	0/1:.:78,0,111:.:21	1/1:.:215,120,0:.:40	0/1:.:115,0,104:.:40	0/0:.:0,114,201:.:38	0/0:.:0,108,203:.:36	0/0:.:0,57,148:.:19	0/1:.:98,0,124:.:30	0/1:.:107,0,136:.:38	0/0:.:0,99,203:.:33	0/1:.:108,0,97:.:24	0/1:.:88,0,125:.:29	1/1:.:200,108,0:.:36	0/1:.:107,0,116:.:30	0/0:.:0,111,212:.:37	0/1:.:96,0,71:.:22	0/1:.:95,0,141:.:54	1/1:.:207,120,0:.:40	0/1:.:103,0,105:.:32	0/1:.:107,0,112:.:30	0/1:.:113,0,125:.:34	./.:.:49,0,51:.:8	1/1:.:140,78,0:.:26	1/1:.:183,60,0:.:20	1/1:.:179,99,0:.:33	1/1:.:193,138,0:.:46	0/0:.:0,129,178:.:43	1/1:.:172,120,0:.:40	0/1:.:100,0,94:.:23	0/1:.:123,0,80:.:26	1/1:.:200,87,0:.:29	0/0:.:0,99,203:.:33	0/1:.:72,0,109:.:25	0/1:.:103,0,114:.:27	0/1:.:70,0,128:.:30	1/1:.:195,75,0:.:25	0/1:.:125,0,82:.:25	0/1:.:137,0,112:.:39	0/1:.:143,0,43:.:33	0/0:.:0,108,200:.:36	0/1:.:59,0,109:.:21	0/0:.:0,75,151:.:25	0/0:.:0,181,213:.:60	1/1:.:137,87,0:.:29	0/1:.:96,0,112:.:25	0/0:.:0,81,205:.:27	0/1:.:124,0,127:.:62	1/1:.:191,135,0:.:45	0/1:.:33,0,121:.:18	1/1:.:185,81,0:.:27	0/1:.:36,0,129:.:22	1/1:.:139,33,0:.:11	0/1:.:127,0,76:.:42	1/1:.:202,84,0:.:29	0/1:.:126,0,143:.:54	0/0:.:0,117,208:.:39	0/1:.:96,0,146:.:51	1/1:.:218,190,0:.:63	0/1:.:129,0,111:.:33	0/1:.:132,0,59:.:33	1/1:.:150,33,0:.:40	0/0:.:0,123,213:.:41	0/1:.:118,0,84:.:28	0/1:.:113,0,95:.:31	0/1:.:115,0,132:.:38	0/0:.:0,57,167:.:31	0/1:.:129,0,120:.:62	0/0:.:0,90,199:90:30	0/0:.:0,108,207:99:36	0/0:.:0,93,210:93:31	0/0:.:0,87,200:87:29	0/0:.:0,63,193:63:21	0/0:.:0,72,186:72:24	./.:.:0,24,121:24:8	0/0:.:0,90,196:90:30	0/0:.:0,75,197:75:25	0/0:.:0,90,209:90:30	0/0:.:0,66,178:66:22	0/0:.:0,75,202:75:25	0/0:.:0,84,189:84:28	0/0:.:0,132,208:99:44	0/0:.:0,51,179:51:17	0/0:.:0,45,166:45:15	0/0:.:0,45,167:45:15	0/0:.:0,99,212:99:33	0/0:.:0,66,183:66:22	0/0:250,0:0,255,255:.:250	0/1:72,178:227,0,93:.:250	0/0:252,0:0,255,255:.:252	1/1:1,248:255,255,0:.:249	0/0:49,0:0,148,240:.:49	0/0:252,0:0,255,255:.:253	0/0:87,0:0,255,255:.:87	0/0:247,0:0,255,255:.:247	0/0:146,0:0,255,255:.:146	0/0:249,1:0,255,255:.:250	0/0:250,0:0,255,255:.:250	1/1:0,251:255,255,0:.:251	0/1:109,145:255,0,215:.:254	1/1:0,251:255,255,0:.:251	0/0:249,0:0,255,255:.:249	1/1:0,250:255,255,0:.:250	0/1:101,152:255,0,200:.:253	0/1:76,138:239,0,162:.:214	0/1:171,77:119,0,229:.:248	0/0:208,44:0,90,196:.:252	0/0:241,7:0,255,255:.:248	1/1:0,251:255,255,0:.:251	1/1:1,251:255,255,0:.:252	1/1:1,248:255,255,0:.:249	1/1:1,249:255,255,0:.:250	0/1:120,128:251,0,237:.:248	1/1:8,234:255,255,0:.:242	0/1:124,121:249,0,253:.:245	0/0:95,0:0,255,255:.:95	0/1:119,129:255,0,250:.:248	./.:0,0:0,0,0:.:0	0/0:249,0:0,255,255:.:249	./.:0,0:0,0,0:.:0	0/1:73,175:228,0,98:.:248	0/0:246,0:0,255,255:.:246	0/0:208,42:0,98,202:.:250	./.:0,0:0,0,0:.:0	1/1:0,190:255,255,0:.:190	0/1:28,40:187,0,170:.:68	0/0:251,0:0,255,255:.:251	./.:0,0:0,0,0:.:0	0/1:46,58:193,0,177:.:104	0/0:247,0:0,255,255:.:247	0/0:253,0:0,255,255:.:253	./.:0,0:0,0,0:.:0	0/0:168,0:0,255,255:.:168	0/0:252,0:0,255,255:.:252	0/0:249,0:0,255,255:.:249	0/0:251,0:0,255,255:.:251	0/0:248,0:0,255,255:.:248	0/0:164,0:0,255,255:.:164	1/1:0,252:255,255,0:.:252	0/1:80,171:235,0,128:.:251	1/1:0,225:255,255,0:.:225	1/1:0,225:255,255,0:.:225
PDK30s703451_228251	211150	PDK30s703451_228251:211150	T	C	999	.	.	GT:AD:PL:DP:GQ	1/1:.:170,48,0:16:.	0/0:.:0,108,189:36:.	1/1:.:148,47,0:40:.	0/0:.:0,72,176:24:.	1/1:.:129,19,0:25:.	0/1:.:50,0,115:30:.	0/0:.:0,84,202:28:.	0/0:.:0,75,151:25:.	0/1:.:36,0,125:29:.	0/0:.:0,54,172:18:.	1/1:.:144,8,0:26:.	0/1:.:90,0,97:28:.	0/1:.:115,0,67:26:.	0/1:.:64,0,98:27:.	0/1:.:69,0,77:15:.	0/0:.:0,96,198:32:.	0/0:.:0,63,154:21:.	1/1:.:172,60,0:20:.	1/1:.:174,105,0:36:.	0/1:.:74,0,74:42:.	1/1:.:103,30,0:10:.	0/1:.:120,0,75:33:.	0/0:.:0,36,106:12:.	0/0:.:0,84,178:28:.	0/1:.:76,0,146:37:.	0/1:.:59,0,65:21:.	0/0:.:0,172,182:57:.	0/1:.:94,0,67:19:.	0/1:.:114,0,120:53:.	0/1:.:84,0,39:13:.	1/1:.:149,52,0:25:.	0/1:.:50,0,90:20:.	0/1:.:94,0,105:23:.	0/0:.:0,60,106:20:.	0/1:.:98,0,86:31:.	0/1:.:139,0,29:32:.	0/1:.:28,0,104:15:.	1/1:.:197,90,0:30:.	0/0:.:0,48,156:16:.	0/0:.:0,102,172:34:.	0/1:.:85,0,27:26:.	./.:.:48,0,48:8:.	0/1:.:69,0,116:36:.	0/1:.:137,0,4:38:.	0/1:.:103,0,116:48:.	1/1:.:164,60,0:20:.	0/1:.:91,0,91:21:.	1/1:.:166,40,0:20:.	1/1:.:172,60,0:20:.	1/1:.:158,34,0:18:.	0/1:.:54,0,122:25:.	0/1:.:79,0,110:26:.	1/1:.:146,48,0:16:.	1/1:.:122,48,0:16:.	0/1:.:51,0,117:24:.	0/1:.:14,0,110:36:.	0/0:.:0,33,147:11:.	0/1:.:75,0,87:28:.	0/0:.:0,69,118:23:.	1/1:.:89,78,0:26:.	0/1:.:17,0,101:17:.	1/1:.:167,49,0:23:.	0/1:.:22,0,87:22:.	0/1:.:43,0,115:22:.	1/1:.:146,16,0:29:.	0/1:.:107,0,35:26:.	1/1:.:122,18,0:19:.	./.:.:52,0,17:7:.	0/0:.:0,99,179:33:.	1/1:.:175,72,0:24:.	0/1:.:97,0,124:61:.	1/1:.:156,111,0:37:.	0/1:.:82,0,125:26:.	0/0:.:0,58,108:26:.	0/1:.:40,0,90:17:.	0/1:.:44,0,113:29:.	0/1:.:97,0,94:52:.	1/1:.:177,151,0:50:.	0/0:.:0,96,198:32:.	0/1:.:117,0,61:22:.	1/1:.:132,105,0:35:.	0/1:.:39,0,113:38:.	0/1:.:103,0,87:26:.	1/1:.:187,58,0:26:.	1/1:.:154,117,0:39:.	0/0:.:0,192,180:71:.	0/1:.:113,0,76:45:.	0/1:.:60,0,84:30:.	0/1:.:73,0,48:13:.	0/0:.:0,90,170:30:.	0/0:.:0,75,186:25:.	0/1:.:14,0,120:25:.	0/1:.:20,0,123:18:.	0/1:.:31,0,82:12:.	0/1:.:58,0,88:20:.	0/0:.:0,78,174:26:.	0/0:.:0,72,192:24:.	1/1:.:183,63,0:21:.	1/1:.:134,34,0:18:.	0/1:.:25,0,110:17:.	0/1:.:113,0,41:30:.	./.:.:109,24,0:8:.	1/1:.:132,21,0:20:.	0/1:.:71,0,63:14:.	0/1:.:87,0,83:21:.	1/1:.:146,54,0:18:.	1/1:.:143,99,0:33:.	0/1:.:83,0,76:18:.	1/1:.:155,60,0:20:.	0/1:.:64,0,100:23:.	0/1:.:42,0,57:12:.	0/1:.:73,0,120:29:.	./.:.:101,27,0:9:.	1/1:.:144,43,0:21:.	0/1:.:98,0,93:21:.	0/0:.:0,69,125:42:.	0/1:.:116,0,77:36:.	1/1:.:185,108,0:36:.	1/1:.:117,33,0:11:.	1/1:.:161,69,0:23:.	0/1:.:35,0,141:36:.	0/1:.:45,0,112:18:.	1/1:.:164,42,0:14:.	0/0:.:0,30,116:10:.	0/1:.:66,0,132:27:.	1/1:.:92,51,0:17:.	0/1:.:71,0,105:20:.	0/0:.:0,138,193:46:.	1/1:.:115,81,0:27:.	0/1:.:72,0,54:12:.	0/1:.:96,0,93:20:.	0/1:.:28,0,119:32:.	0/1:.:51,0,113:36:.	0/1:.:1,0,77:13:.	0/0:.:0,63,163:21:.	0/0:.:0,60,171:20:.	0/1:.:90,0,150:54:.	1/1:.:183,81,0:27:.	0/1:.:21,0,136:23:.	1/1:.:160,75,0:25:.	0/1:.:51,0,107:18:.	1/1:.:172,60,0:20:.	0/0:.:0,63,171:21:.	1/1:.:155,60,0:20:.	0/0:.:0,90,170:30:.	0/0:.:0,19,107:13:.	0/1:.:37,0,102:29:.	0/1:.:63,0,97:24:.	0/1:.:87,0,64:18:.	0/1:.:96,0,118:33:.	1/1:.:122,45,0:15:.	1/1:.:172,49,0:23:.	0/1:.:0,0,130:25:.	0/1:.:6,0,108:21:.	0/1:.:125,0,108:67:.	./.:.:79,21,0:7:.	0/1:.:68,0,108:27:.	0/1:.:92,0,46:14:.	0/1:.:61,0,128:29:.	0/0:.:0,35,116:37:.	./.:.:103,21,0:7:.	1/1:.:133,52,0:24:.	0/1:.:0,0,125:31:.	0/0:.:0,69,198:23:.	1/1:.:164,48,0:16:.	1/1:.:164,60,0:20:.	0/1:.:99,0,55:44:.	0/1:.:82,0,130:46:.	0/1:.:93,0,140:53:.	./.:.:0,0,0:0:.	0/1:.:82,0,111:34:.	0/1:.:16,0,91:41:.	0/1:.:1,0,135:29:.	1/1:.:169,93,0:31:.	1/1:.:178,66,0:22:.	1/1:.:152,39,0:13:.	0/1:.:94,0,96:29:.	0/1:.:82,0,130:29:.	0/1:.:14,0,100:46:.	0/0:.:0,144,179:48:99	0/0:.:0,84,184:28:84	0/0:.:0,36,132:12:36	0/0:.:0,72,195:24:72	0/0:.:0,93,191:31:93	0/1:.:55,0,117:22:55	0/1:.:25,0,119:17:26	0/1:.:117,0,86:27:92	0/0:.:0,57,171:19:57	0/0:.:0,51,156:17:51	0/0:.:0,36,106:12:36	0/0:.:0,66,154:22:66	0/0:.:0,72,176:24:72	0/0:.:0,90,199:30:90	0/0:.:0,45,135:15:45	0/0:.:0,51,108:17:51	./.:.:0,21,109:7:21	0/0:.:0,66,177:22:66	0/0:.:0,51,122:17:51	1/1:53,196:181,30,0:249:.	0/1:59,189:182,0,12:248:.	0/0:239,0:0,255,255:240:.	0/0:211,32:0,176,196:243:.	0/0:10,0:0,30,187:10:.	0/0:30,0:0,90,215:30:.	0/0:228,22:0,255,231:250:.	0/0:227,0:0,255,255:227:.	./.:4,0:0,12,110:4:.	0/0:35,0:0,105,219:35:.	0/0:64,0:0,193,237:64:.	1/1:0,235:255,255,0:237:.	0/0:179,0:0,255,255:179:.	1/1:1,239:255,255,0:240:.	0/0:13,0:0,39,203:13:.	0/0:32,0:0,96,214:32:.	0/1:6,28:130,0,75:36:.	0/0:39,0:0,117,223:39:.	1/1:15,174:169,224,0:191:.	0/1:15,62:139,0,74:77:.	0/1:189,58:12,0,149:247:.	0/1:61,72:196,0,184:134:.	1/1:0,102:238,255,0:102:.	1/1:0,51:230,154,0:51:.	0/0:200,48:0,57,167:248:.	0/0:209,39:0,126,178:248:.	0/0:249,1:0,255,255:250:.	1/1:32,216:244,200,0:249:.	0/0:247,0:0,255,255:248:.	0/0:248,1:0,255,255:249:.	0/0:242,0:0,255,255:242:.	0/0:23,0:0,69,201:23:.	./.:0,0:0,0,0:0:.	0/0:249,1:0,255,255:250:.	0/0:31,0:0,93,210:31:.	0/1:154,99:193,0,255:253:.	0/1:32,72:127,0,125:104:.	0/1:28,77:139,0,106:105:.	0/0:203,41:0,110,178:244:.	0/0:110,0:0,255,255:110:.	./.:0,0:0,0,0:0:.	0/0:234,10:0,255,255:245:.	0/0:22,1:0,36,181:23:.	0/0:227,1:0,255,255:228:.	./.:0,0:0,0,0:0:.	1/1:0,16:192,48,0:16:.	0/0:104,0:0,255,255:104:.	0/0:243,1:0,255,255:244:.	0/0:91,0:0,255,253:91:.	0/0:142,0:0,255,255:143:.	0/0:241,1:0,255,255:242:.	0/1:173,74:70,0,219:247:.	0/1:149,103:210,0,255:252:.	0/1:161,56:47,0,165:217:.	1/1:37,193:158,111,0:230:.
PDK30s722171_223226	216357	PDK30s722171_223226:216357	A	G	999	.	.	GT:AD:PL:GQ:DP	1/1:.:171,45,0:.:15	0/0:.:0,90,205:.:30	1/1:.:198,108,0:.:36	0/1:.:90,0,129:.:31	1/1:.:201,129,0:.:43	0/1:.:115,0,69:.:22	./.:.:0,21,107:.:7	0/1:.:53,0,139:.:29	1/1:.:199,90,0:.:30	1/1:.:197,69,0:.:23	0/1:.:91,0,133:.:50	1/1:.:205,90,0:.:30	1/1:.:197,90,0:.:30	0/1:.:86,0,130:.:32	0/1:.:107,0,118:.:33	0/0:.:0,102,192:.:34	0/0:.:0,129,196:.:43	1/1:.:188,87,0:.:29	0/0:.:0,123,208:.:41	1/1:.:206,129,0:.:43	0/0:.:0,72,197:.:24	0/0:.:0,123,200:.:41	0/0:.:0,60,189:.:20	0/1:.:44,0,109:.:19	0/0:.:0,135,204:.:45	1/1:.:187,60,0:.:20	1/1:.:223,223,0:.:74	0/1:.:107,0,81:.:25	1/1:.:206,129,0:.:43	1/1:.:181,69,0:.:36	0/1:.:76,0,124:.:24	0/1:.:23,0,118:.:37	0/1:.:70,0,129:.:31	0/1:.:99,0,111:.:26	0/0:.:0,51,163:.:17	0/1:.:79,0,146:.:40	1/1:.:185,63,0:.:21	0/0:.:0,126,215:.:42	0/1:.:112,0,105:.:28	0/1:.:128,0,141:.:52	0/1:.:114,0,71:.:21	0/0:.:0,46,172:.:22	0/1:.:128,0,103:.:40	0/1:.:125,0,129:.:43	1/1:.:205,205,0:.:68	0/1:.:124,0,90:.:31	0/1:.:106,0,111:.:28	0/1:.:93,0,69:.:17	0/1:.:106,0,119:.:29	0/0:.:0,120,213:.:40	0/1:.:87,0,55:.:18	0/0:.:0,36,149:.:12	0/1:.:77,0,98:.:21	0/0:.:0,75,193:.:25	0/0:.:0,45,168:.:15	./.:.:38,0,63:.:9	./.:.:0,9,49:.:3	0/1:.:113,0,112:.:46	./.:.:0,0,0:.:0	1/1:.:103,25,0:.:32	./.:.:81,7,0:.:9	0/1:.:98,0,131:.:31	0/1:.:51,0,89:.:13	1/1:.:203,81,0:.:27	0/1:.:81,0,133:.:30	0/0:.:0,30,116:.:10	0/1:.:101,0,130:.:36	0/1:.:112,0,7:.:17	0/0:.:0,84,157:.:28	0/1:.:99,0,126:.:35	0/1:.:140,0,52:.:51	0/1:.:91,0,137:.:33	0/1:.:126,0,81:.:32	0/0:.:0,5,126:.:15	0/1:.:127,0,107:.:38	0/1:.:80,0,120:.:37	0/1:.:137,0,103:.:39	0/1:.:115,0,82:.:26	0/0:.:0,72,182:.:24	1/1:.:116,7,0:.:15	1/1:.:203,87,0:.:29	0/1:.:128,0,98:.:30	./.:.:48,0,48:.:8	1/1:.:193,87,0:.:29	0/0:.:0,93,199:.:31	0/1:.:122,0,129:.:50	0/0:.:0,163,197:.:54	0/1:.:93,0,101:.:25	0/0:.:0,54,172:.:18	0/1:.:116,0,63:.:25	0/0:.:0,66,171:.:22	0/0:.:0,105,165:.:35	0/0:.:0,54,165:.:18	0/1:.:37,0,112:.:18	0/1:.:50,0,100:.:20	0/1:.:118,0,78:.:23	0/0:.:0,33,131:.:11	0/0:.:0,75,201:.:25	0/1:.:114,0,111:.:29	0/1:.:86,0,23:.:10	0/0:.:0,45,154:.:15	0/0:.:0,42,145:.:14	0/1:.:124,0,92:.:29	0/1:.:130,0,19:.:19	0/1:.:111,0,83:.:21	0/1:.:72,0,93:.:16	0/1:.:80,0,127:.:27	0/0:.:0,108,191:.:37	0/0:.:0,81,203:.:27	0/0:.:0,39,144:.:13	0/0:.:0,78,167:.:26	0/1:.:64,0,106:.:19	0/1:.:36,0,121:.:18	0/1:.:113,0,119:.:31	0/1:.:23,0,79:.:10	0/0:.:0,19,136:.:30	0/0:.:0,117,186:.:39	0/0:.:0,48,164:.:16	./.:.:0,21,79:.:7	./.:.:36,0,25:.:5	0/1:.:71,0,143:.:33	./.:.:43,0,31:.:7	0/0:.:0,60,164:.:20	0/1:.:83,0,82:.:19	0/1:.:99,0,105:.:23	1/1:.:174,96,0:.:32	0/1:.:89,0,127:.:27	0/1:.:43,0,72:.:10	0/1:.:131,0,96:.:35	0/0:.:0,87,188:.:29	0/1:.:74,0,45:.:10	0/0:.:0,108,203:.:36	0/1:.:88,0,95:.:28	0/1:.:45,0,109:.:18	1/1:.:98,17,0:.:19	0/0:.:0,75,192:.:25	0/0:.:0,75,192:.:25	0/1:.:114,0,80:.:27	0/1:.:109,0,109:.:29	0/1:.:121,0,75:.:26	0/1:.:116,0,106:.:32	1/1:.:172,57,0:.:19	0/0:.:0,72,192:.:24	0/1:.:97,0,138:.:36	0/0:.:0,84,178:.:28	0/1:.:118,0,9:.:15	0/1:.:108,0,122:.:30	0/0:.:0,69,170:.:23	1/1:.:194,126,0:.:42	1/1:.:150,105,0:.:35	./.:.:8,0,38:.:4	0/1:.:42,0,118:.:21	0/1:.:85,0,37:.:14	0/1:.:98,0,34:.:13	0/1:.:42,0,132:.:22	./.:.:0,18,74:.:6	1/1:.:135,51,0:.:17	0/1:.:37,0,91:.:12	0/0:.:0,42,178:.:27	1/1:.:183,102,0:.:34	1/1:.:146,57,0:.:19	0/1:.:111,0,117:.:29	./.:.:11,0,28:.:3	1/1:.:145,42,0:.:14	0/1:.:88,0,85:.:22	1/1:.:162,69,0:.:23	0/1:.:101,0,100:.:22	1/1:.:194,84,0:.:28	0/0:.:0,90,205:.:30	0/0:.:0,90,197:.:30	0/0:.:0,72,195:.:24	0/1:.:69,0,66:.:12	0/1:.:28,0,63:.:13	0/0:.:0,132,208:.:44	0/1:.:81,0,91:.:17	0/1:.:59,0,82:.:16	0/1:.:56,0,137:.:30	0/0:.:0,63,188:.:21	0/1:.:103,0,105:.:52	1/1:.:215,108,0:99:36	1/1:.:190,69,0:66:23	1/1:.:206,96,0:93:32	1/1:.:189,60,0:57:20	1/1:.:184,54,0:51:18	0/1:.:80,0,115:83:22	0/1:.:40,0,82:43:11	0/1:.:56,0,128:59:22	0/0:.:0,87,202:84:29	0/0:.:0,96,201:93:32	0/1:.:103,0,32:35:14	./.:.:20,3,0:3:1	1/1:.:163,48,0:45:16	1/1:.:207,87,0:84:29	1/1:.:197,69,0:66:23	1/1:.:160,42,0:39:14	1/1:.:153,36,0:33:12	1/1:.:212,102,0:99:34	1/1:.:168,45,0:42:15	0/0:245,0:0,255,255:.:245	0/0:239,0:0,255,255:.:239	0/0:242,0:0,255,255:.:242	0/0:251,0:0,255,255:.:251	0/1:15,31:193,0,153:.:46	0/1:109,140:255,0,222:.:249	1/1:0,252:255,255,0:.:252	1/1:2,259:255,255,0:.:261	0/0:10,0:0,30,195:.:10	0/0:241,0:0,255,255:.:241	0/1:88,148:249,0,178:.:236	0/1:40,84:194,0,139:.:124	0/1:91,163:247,0,161:.:254	0/1:38,80:192,0,143:.:119	0/1:44,39:194,0,200:.:83	0/1:38,147:148,0,14:.:185	0/0:158,0:0,255,255:.:158	0/1:93,94:229,0,225:.:188	0/0:239,0:0,255,255:.:239	0/0:220,0:0,255,255:.:220	1/1:9,210:255,255,0:.:219	0/1:171,81:129,0,228:.:252	0/1:106,61:168,0,220:.:167	0/1:45,124:185,0,92:.:169	0/1:86,164:244,0,149:.:250	0/1:119,131:251,0,221:.:250	1/1:1,256:255,255,0:.:257	0/1:64,184:200,0,47:.:249	0/0:23,1:0,31,193:.:24	0/0:251,1:0,255,255:.:252	0/0:179,36:0,95,181:.:215	1/1:0,253:255,255,0:.:253	0/1:26,80:173,0,97:.:106	1/1:0,252:255,255,0:.:252	./.:0,0:0,0,0:.:0	0/1:111,153:255,0,208:.:264	1/1:0,29:217,87,0:.:29	0/0:130,0:0,255,255:.:130	1/1:0,50:227,151,0:.:50	1/1:0,255:255,255,0:.:255	1/1:0,72:255,217,0:.:72	0/1:128,119:231,0,241:.:247	0/0:244,1:0,255,255:.:245	0/0:253,0:0,255,255:.:253	0/0:34,0:0,102,233:.:34	1/1:0,167:255,255,0:.:168	0/0:256,0:0,255,255:.:256	0/0:159,0:0,255,255:.:159	0/0:248,0:0,255,255:.:248	1/1:0,253:255,255,0:.:253	0/0:134,0:0,255,255:.:134	1/1:0,146:255,255,0:.:146	0/1:86,161:245,0,159:.:247	1/1:0,101:255,255,0:.:101	1/1:0,23:196,69,0:.:23
PDK30s1116341_219468	61522	PDK30s1116341_219468:61522	A	G	999	.	.	GT:PL:DP:GQ:AD	0/1:85,0,73:15:.:.	0/0:0,66,192:22:.:.	0/0:0,117,203:39:.:.	0/1:141,0,86:35:.:.	0/1:115,0,108:31:.:.	0/1:72,0,131:47:.:.	0/1:79,0,59:17:.:.	1/1:174,111,0:37:.:.	0/1:107,0,94:23:.:.	0/1:91,0,54:15:.:.	0/1:101,0,93:25:.:.	0/0:0,114,204:38:.:.	0/0:0,75,201:25:.:.	0/1:127,0,86:29:.:.	0/1:108,0,121:31:.:.	1/1:180,111,0:37:.:.	1/1:213,102,0:34:.:.	0/1:64,0,147:38:.:.	1/1:210,108,0:36:.:.	0/1:134,0,132:47:.:.	0/1:74,0,118:23:.:.	0/1:108,0,145:44:.:.	0/1:73,0,70:30:.:.	0/1:135,0,90:31:.:.	1/1:196,129,0:43:.:.	0/0:0,48,164:16:.:.	0/1:130,0,122:39:.:.	0/1:94,0,76:21:.:.	0/1:132,0,142:59:.:.	0/0:0,69,198:23:.:.	0/0:0,126,219:42:.:.	0/1:37,0,115:18:.:.	0/1:115,0,99:26:.:.	1/1:199,111,0:37:.:.	0/0:0,111,202:37:.:.	0/1:127,0,91:37:.:.	0/1:99,0,37:13:.:.	0/0:0,102,210:34:.:.	1/1:144,96,0:32:.:.	1/1:213,214,0:71:.:.	0/1:105,0,104:29:.:.	0/1:71,0,93:16:.:.	0/1:96,0,129:33:.:.	0/0:0,75,201:25:.:.	0/0:0,190,206:63:.:.	0/0:0,87,190:29:.:.	0/0:0,51,169:17:.:.	0/1:73,0,112:20:.:.	1/1:167,45,0:15:.:.	0/0:0,87,193:29:.:.	1/1:163,66,0:22:.:.	0/1:85,0,46:14:.:.	1/1:181,75,0:25:.:.	0/1:114,0,123:35:.:.	0/0:0,87,197:29:.:.	0/1:80,0,65:41:.:.	1/1:153,96,0:32:.:.	1/1:154,120,0:40:.:.	0/1:44,0,100:22:.:.	0/1:146,0,93:49:.:.	0/1:46,0,46:10:.:.	0/1:127,0,75:29:.:.	0/1:28,0,139:32:.:.	0/1:104,0,142:40:.:.	0/0:0,118,209:46:.:.	0/1:60,0,72:32:.:.	0/0:0,81,185:27:.:.	0/0:0,96,168:32:.:.	0/0:0,126,200:42:.:.	1/1:202,93,0:31:.:.	0/1:145,0,126:56:.:.	0/1:139,0,92:43:.:.	0/1:58,0,118:21:.:.	0/1:118,0,69:21:.:.	0/1:113,0,127:37:.:.	0/1:112,0,117:29:.:.	0/1:113,0,123:32:.:.	0/0:0,117,212:39:.:.	1/1:204,135,0:45:.:.	1/1:188,63,0:21:.:.	0/0:0,99,205:33:.:.	0/0:0,114,215:38:.:.	0/1:144,0,70:37:.:.	1/1:201,81,0:27:.:.	0/1:133,0,84:29:.:.	1/1:222,199,0:66:.:.	1/1:207,132,0:45:.:.	0/1:95,0,57:16:.:.	1/1:142,36,0:12:.:.	0/1:132,0,76:31:.:.	1/1:182,72,0:24:.:.	0/1:133,0,108:38:.:.	1/1:187,60,0:20:.:.	0/0:0,102,183:34:.:.	0/1:121,0,120:35:.:.	0/1:123,0,34:24:.:.	1/1:179,51,0:17:.:.	0/1:98,0,87:19:.:.	1/1:188,72,0:24:.:.	1/1:192,66,0:22:.:.	1/1:194,96,0:32:.:.	0/1:106,0,65:28:.:.	0/1:92,0,122:26:.:.	1/1:195,102,0:34:.:.	0/1:91,0,78:18:.:.	1/1:188,69,0:23:.:.	0/0:0,126,205:42:.:.	0/1:98,0,129:31:.:.	0/1:103,0,93:25:.:.	0/0:0,66,194:22:.:.	0/1:23,0,107:15:.:.	0/0:0,102,202:34:.:.	1/1:195,72,0:24:.:.	1/1:154,66,0:22:.:.	0/1:115,0,106:28:.:.	1/1:171,58,0:26:.:.	0/0:0,114,187:38:.:.	1/1:196,123,0:41:.:.	1/1:160,99,0:33:.:.	0/0:0,78,186:26:.:.	0/1:92,0,120:29:.:.	0/0:0,96,168:32:.:.	0/1:110,0,89:23:.:.	0/1:120,0,82:29:.:.	0/1:93,0,135:32:.:.	0/1:80,0,112:22:.:.	0/1:127,0,106:35:.:.	0/1:72,0,96:21:.:.	1/1:178,102,0:34:.:.	0/1:129,0,72:25:.:.	1/1:108,48,0:16:.:.	1/1:171,105,0:35:.:.	0/1:68,0,145:41:.:.	0/1:93,0,86:20:.:.	0/1:119,0,122:36:.:.	0/1:90,0,48:13:.:.	0/1:111,0,59:19:.:.	0/1:103,0,126:39:.:.	0/1:113,0,108:32:.:.	0/1:81,0,126:39:.:.	0/1:80,0,139:41:.:.	0/1:84,0,106:22:.:.	0/1:101,0,101:22:.:.	0/0:0,111,202:37:.:.	1/1:142,69,0:23:.:.	0/1:99,0,110:42:.:.	0/1:60,0,131:26:.:.	0/1:102,0,108:27:.:.	1/1:192,90,0:30:.:.	1/1:193,120,0:40:.:.	0/1:35,0,124:19:.:.	0/0:0,135,181:45:.:.	0/1:107,0,104:31:.:.	1/1:156,51,0:17:.:.	1/1:199,154,0:51:.:.	0/0:0,93,207:31:.:.	0/1:78,0,91:41:.:.	1/1:199,105,0:35:.:.	1/1:192,131,0:57:.:.	0/1:126,0,114:50:.:.	0/1:93,0,84:23:.:.	0/0:0,129,193:43:.:.	0/1:37,0,136:40:.:.	0/0:0,42,145:14:.:.	1/1:200,108,0:36:.:.	0/1:85,0,74:15:.:.	1/1:162,131,0:70:.:.	1/1:218,144,0:48:.:.	0/1:80,0,150:49:.:.	0/0:0,36,91:12:.:.	0/1:120,0,92:29:.:.	1/1:180,123,0:41:.:.	0/0:0,24,112:21:.:.	0/1:146,0,129:63:.:.	0/1:130,0,100:32:.:.	0/1:93,0,138:37:.:.	0/1:89,0,135:36:.:.	0/1:98,0,116:26:.:.	0/0:0,184,186:61:.:.	0/0:0,66,194:22:65:.	0/0:0,96,206:32:95:.	0/0:0,54,179:18:53:.	0/0:0,96,211:32:95:.	0/0:0,30,139:10:29:.	0/0:0,60,190:20:59:.	0/0:0,33,147:11:32:.	0/0:0,75,202:25:74:.	0/0:0,63,188:21:62:.	0/0:0,90,205:30:89:.	0/0:0,81,198:27:80:.	0/0:0,66,194:22:65:.	0/0:0,126,207:42:99:.	0/0:0,90,199:31:89:.	0/0:0,45,168:15:44:.	0/0:0,42,161:14:41:.	0/0:0,63,193:21:62:.	0/0:0,84,201:28:83:.	0/0:0,45,169:15:44:.	1/1:255,255,0:106:.:0,106	0/0:0,255,255:252:.:251,1	1/1:255,255,0:254:.:0,254	0/0:0,199,247:66:.:66,0	1/1:230,102,0:34:.:0,34	1/1:255,255,0:247:.:4,243	1/1:196,100,0:248:.:42,206	1/1:253,226,0:75:.:0,75	0/0:0,114,232:38:.:38,0	0/0:0,255,255:236:.:235,0	0/1:147,0,238:246:.:163,83	1/1:255,255,0:250:.:0,250	0/1:255,0,200:247:.:99,148	1/1:255,255,0:253:.:0,253	0/1:151,0,22:179:.:37,142	0/0:0,255,255:241:.:241,0	0/1:206,0,181:97:.:41,56	0/1:243,0,143:247:.:82,165	0/0:0,255,255:248:.:247,0	0/1:229,0,255:248:.:138,110	0/1:249,0,251:252:.:127,125	0/1:252,0,223:241:.:109,132	0/1:206,0,98:202:.:57,145	0/0:0,14,131:160:.:134,26	1/1:255,255,0:250:.:0,250	0/1:145,0,241:248:.:163,85	1/1:255,255,0:242:.:0,242	0/0:0,217,255:72:.:72,0	0/0:0,255,255:117:.:117,0	./.:0,0,0:0:.:0,0	1/1:255,255,0:135:.:0,135	1/1:255,255,0:236:.:2,234	1/1:220,108,0:36:.:0,36	0/0:0,255,255:241:.:241,0	1/1:184,30,0:24:.:1,23	1/1:255,255,0:251:.:0,251	./.:0,0,0:0:.:0,0	0/1:242,0,171:232:.:84,148	1/1:218,102,0:34:.:0,34	1/1:193,100,0:251:.:42,208	0/0:0,255,255:244:.:244,0	1/1:255,255,0:159:.:0,159	1/1:255,255,0:110:.:0,110	0/0:0,255,255:215:.:215,0	0/1:255,0,243:243:.:118,125	./.:0,0,0:0:.:0,0	0/0:0,255,255:239:.:239,0	0/0:0,255,255:208:.:208,0	0/0:0,255,255:248:.:247,0	0/1:172,0,255:238:.:150,88	0/0:0,255,255:199:.:199,0	0/0:0,255,255:169:.:169,0	1/1:255,255,0:172:.:1,171	0/1:139,0,190:124:.:83,41	0/0:0,255,255:248:.:248,0
PDK30s1133641_219244	6486	PDK30s1133641_219244:6486	G	A	999	.	.	GT:PL:GQ:DP:AD	1/1:191,63,0:.:21:.	0/1:131,0,77:.:27:.	0/0:0,66,178:.:22:.	0/1:81,0,98:.:20:.	0/1:97,0,132:.:33:.	0/0:0,60,187:.:20:.	0/0:0,36,141:.:12:.	0/0:0,66,194:.:22:.	0/1:108,0,109:.:26:.	0/0:0,78,203:.:26:.	0/1:110,0,91:.:24:.	0/1:142,0,111:.:44:.	0/1:118,0,55:.:25:.	0/0:0,87,183:.:29:.	0/1:142,0,83:.:46:.	0/0:0,69,192:.:23:.	1/1:196,69,0:.:23:.	0/1:72,0,126:.:27:.	0/0:0,187,219:.:62:.	1/1:197,163,0:.:54:.	0/1:86,0,108:.:24:.	1/1:159,99,0:.:33:.	1/1:105,33,0:.:11:.	1/1:181,93,0:.:31:.	0/1:123,0,128:.:48:.	1/1:160,42,0:.:14:.	1/1:216,132,0:.:44:.	1/1:176,57,0:.:19:.	1/1:220,148,0:.:49:.	0/1:82,0,111:.:29:.	1/1:186,60,0:.:20:.	1/1:205,84,0:.:28:.	0/1:67,0,140:.:32:.	0/0:0,78,174:.:26:.	0/0:0,42,160:.:14:.	1/1:168,138,0:.:46:.	0/1:96,0,60:.:15:.	0/1:122,0,99:.:32:.	0/0:0,135,204:.:45:.	0/0:0,184,192:.:61:.	0/1:109,0,110:.:26:.	0/0:0,51,179:.:17:.	1/1:177,60,0:.:20:.	1/1:193,78,0:.:26:.	0/1:143,0,102:.:54:.	1/1:195,75,0:.:25:.	0/0:0,54,177:.:18:.	0/1:31,0,82:.:12:.	0/1:131,0,88:.:28:.	0/1:103,0,130:.:37:.	0/0:0,78,195:.:26:.	0/1:47,0,87:.:13:.	0/0:0,84,200:.:28:.	0/1:129,0,96:.:31:.	0/0:0,63,163:.:21:.	0/0:0,39,134:.:13:.	0/0:0,30,139:.:10:.	0/0:0,99,143:.:33:.	./.:45,0,62:.:9:.	1/1:186,105,0:.:35:.	0/1:7,0,63:.:11:.	0/1:117,0,87:.:39:.	1/1:163,66,0:.:22:.	0/1:46,0,134:.:24:.	1/1:189,105,0:.:35:.	./.:8,0,44:.:4:.	1/1:136,90,0:.:30:.	1/1:157,48,0:.:16:.	0/0:0,105,194:.:35:.	0/1:89,0,121:.:34:.	1/1:191,63,0:.:21:.	0/0:0,108,215:.:36:.	0/1:107,0,89:.:25:.	1/1:147,36,0:.:12:.	0/0:0,138,201:.:46:.	0/0:0,29,151:.:28:.	0/0:0,66,187:.:22:.	0/0:0,123,206:.:41:.	1/1:182,57,0:.:19:.	0/1:85,0,90:.:18:.	0/1:67,0,79:.:17:.	0/0:0,48,164:.:16:.	1/1:131,33,0:.:11:.	0/1:126,0,37:.:29:.	0/1:101,0,105:.:24:.	1/1:192,75,0:.:38:.	0/1:130,0,114:.:44:.	1/1:134,30,0:.:10:.	./.:0,18,95:.:6:.	0/1:95,0,74:.:19:.	0/1:107,0,67:.:23:.	0/1:120,0,86:.:27:.	0/0:0,54,156:.:18:.	1/1:146,57,0:.:19:.	0/1:83,0,73:.:15:.	1/1:162,69,0:.:23:.	0/1:66,0,73:.:13:.	0/0:0,45,122:.:15:.	0/1:84,0,97:.:25:.	0/1:101,0,22:.:20:.	0/1:77,0,71:.:20:.	0/1:66,0,82:.:16:.	1/1:172,54,0:.:18:.	1/1:154,42,0:.:14:.	0/0:0,87,208:.:29:.	0/1:6,0,97:.:12:.	0/1:101,0,112:.:39:.	0/1:107,0,85:.:27:.	1/1:198,81,0:.:27:.	0/0:0,66,192:.:22:.	0/1:84,0,94:.:22:.	0/0:0,78,181:.:26:.	0/1:39,0,69:.:11:.	0/1:90,0,123:.:28:.	1/1:146,33,0:.:11:.	0/1:136,0,71:.:31:.	1/1:144,46,0:.:22:.	0/0:0,99,197:.:33:.	0/0:0,30,136:.:10:.	./.:25,0,76:.:9:.	1/1:183,102,0:.:34:.	0/1:28,0,94:.:13:.	0/1:63,0,133:.:29:.	0/1:115,0,109:.:35:.	1/1:201,123,0:.:41:.	0/1:115,0,75:.:24:.	0/1:70,0,133:.:26:.	0/0:0,78,174:.:26:.	0/1:94,0,131:.:36:.	0/1:47,0,93:.:17:.	0/1:60,0,44:.:11:.	0/1:106,0,123:.:36:.	1/1:185,60,0:.:20:.	0/0:0,81,173:.:27:.	0/1:20,0,94:.:11:.	0/1:108,0,41:.:27:.	0/1:104,0,137:.:39:.	0/1:118,0,112:.:35:.	0/1:125,0,103:.:29:.	0/1:89,0,93:.:37:.	0/0:0,63,178:.:21:.	0/0:0,87,164:.:29:.	0/1:107,0,107:.:38:.	0/1:73,0,127:.:39:.	0/1:86,0,133:.:29:.	1/1:183,66,0:.:22:.	1/1:120,63,0:.:21:.	1/1:179,87,0:.:29:.	1/1:186,114,0:.:38:.	1/1:166,126,0:.:42:.	0/1:64,0,53:.:11:.	1/1:171,87,0:.:29:.	1/1:162,75,0:.:25:.	0/0:0,87,177:.:29:.	0/0:0,60,178:.:20:.	0/0:0,57,187:.:19:.	0/0:0,54,134:.:18:.	0/1:54,0,56:.:10:.	0/0:0,82,197:.:34:.	0/1:64,0,109:.:24:.	0/1:65,0,73:.:13:.	1/1:174,96,0:.:32:.	0/1:85,0,54:.:20:.	0/0:0,63,171:.:21:.	0/1:115,0,106:.:43:.	1/1:176,48,0:.:16:.	0/1:101,0,91:.:22:.	0/0:0,87,197:.:29:.	0/1:117,0,133:.:40:.	0/0:0,69,90:.:23:.	0/0:0,51,163:.:17:.	0/0:0,60,145:.:20:.	./.:86,18,0:.:6:.	0/1:91,0,103:.:21:.	1/1:151,75,0:.:25:.	1/1:130,33,0:.:11:.	0/1:54,0,135:.:32:.	0/0:0,96,194:.:32:.	0/1:97,0,116:.:32:.	1/1:177,90,0:86:30:.	1/1:170,75,0:71:25:.	1/1:183,64,0:60:28:.	1/1:150,51,0:47:17:.	1/1:158,45,0:41:15:.	1/1:176,81,0:77:27:.	1/1:141,36,0:32:12:.	1/1:171,75,0:71:25:.	1/1:185,99,0:95:33:.	1/1:179,84,0:80:28:.	1/1:167,45,0:41:15:.	1/1:169,75,0:71:25:.	1/1:164,93,0:89:31:.	1/1:171,120,0:99:40:.	1/1:176,72,0:68:24:.	1/1:147,39,0:35:13:.	1/1:129,39,0:35:13:.	1/1:185,78,0:74:26:.	1/1:175,57,0:53:19:.	0/0:0,255,255:.:268:267,1	0/0:0,255,255:.:258:258,0	0/0:0,255,255:.:258:258,0	0/1:16,0,172:.:249:190,59	0/0:0,181,246:.:60:60,0	0/0:0,255,255:.:245:245,0	0/0:0,7,164:.:249:193,55	0/0:0,255,255:.:257:257,0	0/0:0,117,231:.:39:39,0	0/0:0,255,255:.:117:117,0	0/1:244,0,154:.:244:84,160	0/0:0,255,255:.:250:250,0	0/0:0,255,255:.:249:249,0	0/0:0,255,255:.:250:250,0	1/1:230,87,0:.:29:0,29	0/1:145,0,216:.:184:123,61	0/0:0,255,255:.:243:243,0	0/0:0,255,255:.:129:129,0	0/0:0,255,255:.:244:244,0	0/1:131,0,198:.:146:102,44	1/1:255,255,0:.:251:0,251	0/1:196,0,236:.:194:115,79	0/1:46,0,162:.:182:141,41	0/1:167,0,194:.:65:42,23	0/0:0,255,255:.:254:254,0	0/0:0,45,142:.:174:147,27	1/1:255,255,0:.:253:1,251	0/0:0,166,238:.:55:55,0	0/0:0,255,255:.:230:230,0	0/0:0,255,255:.:241:241,0	0/1:132,0,221:.:250:166,84	0/1:255,0,198:.:249:98,151	0/0:0,160,243:.:53:53,0	1/1:255,255,0:.:261:0,261	0/0:0,33,192:.:11:11,0	1/1:221,155,0:.:253:36,217	0/0:0,255,255:.:101:101,0	0/1:189,0,169:.:83:33,50	0/1:176,0,209:.:160:95,65	0/0:0,42,142:.:173:146,26	0/0:0,126,222:.:42:42,0	0/1:103,0,212:.:252:174,78	0/0:0,7,170:.:252:197,55	0/0:0,255,255:.:250:250,0	1/1:255,255,0:.:187:0,187	1/1:255,255,0:.:191:0,191	0/0:0,255,255:.:257:257,0	0/0:0,255,255:.:251:251,0	0/0:0,255,255:.:254:254,0	1/1:255,255,0:.:250:0,250	0/0:0,255,255:.:235:235,0	1/1:255,255,0:.:161:0,161	0/0:0,255,255:.:255:255,0	0/1:180,0,183:.:54:28,26	./.:0,0,0:.:0:0,0
PDK30s1133641_219244	116895	PDK30s1133641_219244:116895	T	C	999	.	.	GT:PL:DP:GQ:AD	1/1:166,42,0:14:.:.	0/1:88,0,140:40:.:.	0/0:0,111,180:37:.:.	0/1:61,0,129:28:.:.	0/1:65,0,139:48:.:.	0/1:91,0,122:39:.:.	0/0:0,30,134:10:.:.	0/1:117,0,134:49:.:.	1/1:201,105,0:35:.:.	1/1:180,102,0:34:.:.	1/1:199,102,0:34:.:.	0/1:118,0,138:60:.:.	0/1:20,0,129:69:.:.	0/1:81,0,144:42:.:.	0/1:63,0,134:28:.:.	0/1:49,0,117:52:.:.	0/1:104,0,147:50:.:.	0/1:75,0,145:55:.:.	0/0:0,220,203:73:.:.	1/1:186,178,0:59:.:.	1/1:178,51,0:17:.:.	1/1:190,93,0:31:.:.	1/1:166,102,0:34:.:.	1/1:194,96,0:32:.:.	0/1:121,0,117:45:.:.	0/1:119,0,110:32:.:.	0/1:141,0,141:87:.:.	1/1:184,57,0:19:.:.	1/1:206,151,0:50:.:.	0/1:82,0,114:23:.:.	1/1:203,90,0:30:.:.	1/1:195,66,0:22:.:.	0/1:95,0,131:31:.:.	0/1:104,0,117:33:.:.	0/0:0,157,179:52:.:.	1/1:196,120,0:40:.:.	1/1:169,39,0:26:.:.	1/1:199,111,0:37:.:.	0/1:115,0,142:59:.:.	0/1:108,0,137:83:.:.	0/1:69,0,147:39:.:.	0/1:35,0,94:13:.:.	1/1:206,99,0:33:.:.	1/1:187,75,0:25:.:.	0/1:112,0,138:74:.:.	1/1:205,90,0:30:.:.	0/1:83,0,105:20:.:.	0/0:0,87,207:29:.:.	0/0:0,7,150:32:.:.	1/1:201,129,0:43:.:.	0/1:95,0,138:37:.:.	0/1:68,0,93:17:.:.	0/0:0,78,174:26:.:.	0/0:0,105,211:35:.:.	0/1:92,0,143:38:.:.	0/1:84,0,70:58:.:.	1/1:108,45,0:15:.:.	0/1:47,0,126:50:.:.	1/1:90,66,0:22:.:.	1/1:146,90,0:30:.:.	0/1:57,0,61:21:.:.	0/1:68,0,107:38:.:.	1/1:160,42,0:14:.:.	1/1:173,132,0:44:.:.	1/1:178,99,0:33:.:.	0/1:54,0,63:23:.:.	1/1:172,102,0:34:.:.	1/1:172,84,0:28:.:.	0/0:0,160,188:53:.:.	0/1:109,0,110:32:.:.	1/1:186,193,0:64:.:.	0/0:0,105,161:60:.:.	0/1:60,0,148:38:.:.	1/1:128,78,0:26:.:.	0/1:96,0,132:41:.:.	0/0:0,108,203:36:.:.	0/1:98,0,72:24:.:.	0/0:0,154,192:51:.:.	1/1:183,69,0:23:.:.	0/1:47,0,133:25:.:.	0/1:115,0,77:27:.:.	0/1:108,0,127:35:.:.	1/1:145,60,0:20:.:.	0/1:79,0,115:30:.:.	0/1:88,0,122:42:.:.	0/1:108,0,136:68:.:.	0/1:113,0,120:37:.:.	1/1:201,114,0:38:.:.	0/0:0,42,122:14:.:.	1/1:156,54,0:18:.:.	0/1:108,0,117:35:.:.	0/1:93,0,141:45:.:.	0/0:0,63,171:21:.:.	1/1:161,72,0:24:.:.	0/1:90,0,45:20:.:.	1/1:168,96,0:32:.:.	0/1:19,0,98:13:.:.	0/0:0,81,194:27:.:.	0/1:82,0,122:42:.:.	0/1:37,0,116:25:.:.	0/1:51,0,106:31:.:.	0/1:83,0,119:36:.:.	1/1:154,63,0:21:.:.	1/1:174,78,0:26:.:.	0/1:99,0,112:35:.:.	0/1:50,0,90:20:.:.	0/1:108,0,142:41:.:.	1/1:192,72,0:24:.:.	0/1:118,0,125:36:.:.	0/0:0,84,178:28:.:.	1/1:149,36,0:12:.:.	0/1:111,0,131:38:.:.	0/1:60,0,128:26:.:.	0/1:103,0,117:35:.:.	0/1:98,0,84:23:.:.	0/1:106,0,124:37:.:.	1/1:186,93,0:31:.:.	0/1:119,0,99:47:.:.	0/1:54,0,124:35:.:.	0/1:49,0,75:12:.:.	1/1:172,84,0:28:.:.	0/1:70,0,64:14:.:.	0/0:0,69,188:23:.:.	0/1:81,0,117:22:.:.	0/1:84,0,95:19:.:.	0/1:39,0,127:28:.:.	0/1:126,0,139:52:.:.	1/1:161,72,0:24:.:.	0/1:40,0,124:59:.:.	0/1:81,0,133:29:.:.	0/0:0,69,170:23:.:.	0/1:100,0,81:42:.:.	1/1:174,96,0:32:.:.	0/1:78,0,108:24:.:.	1/1:118,69,0:23:.:.	0/1:44,0,124:25:.:.	1/1:191,63,0:21:.:.	0/1:93,0,108:56:.:.	1/1:191,108,0:36:.:.	0/1:71,0,142:42:.:.	0/1:77,0,117:27:.:.	0/1:87,0,52:13:.:.	0/1:104,0,142:43:.:.	0/1:104,0,134:47:.:.	0/1:87,0,117:29:.:.	1/1:156,93,0:31:.:.	1/1:140,78,0:26:.:.	0/1:108,0,64:23:.:.	1/1:198,88,0:36:.:.	1/1:185,96,0:32:.:.	1/1:177,69,0:23:.:.	1/1:152,126,0:42:.:.	0/1:97,0,110:30:.:.	0/1:115,0,23:34:.:.	0/1:122,0,106:52:.:.	0/1:114,0,43:19:.:.	0/0:0,117,147:39:.:.	0/1:75,0,120:33:.:.	0/0:0,217,200:72:.:.	0/1:127,0,89:52:.:.	1/1:135,54,0:18:.:.	1/1:170,69,0:23:.:.	0/1:53,0,103:21:.:.	0/1:93,0,69:16:.:.	0/1:120,0,119:44:.:.	1/1:199,93,0:31:.:.	1/1:185,238,0:79:.:.	0/1:103,0,134:48:.:.	0/1:116,0,109:54:.:.	./.:0,0,0:0:.:.	1/1:181,78,0:26:.:.	1/1:160,99,0:33:.:.	0/1:138,0,85:37:.:.	0/1:101,0,109:37:.:.	0/1:95,0,105:27:.:.	1/1:152,72,0:24:.:.	0/1:73,0,131:55:.:.	0/0:0,108,189:37:.:.	0/0:0,214,187:71:.:.	0/0:0,87,197:29:85:.	0/0:0,69,197:23:67:.	0/0:0,91,198:37:89:.	0/0:0,54,156:18:52:.	0/0:0,93,207:31:91:.	0/0:0,69,183:23:67:.	0/0:0,42,166:14:40:.	0/0:0,96,209:32:94:.	0/0:0,75,187:25:73:.	0/0:0,151,212:50:99:.	0/0:0,81,198:27:79:.	0/0:0,72,200:24:70:.	0/0:0,123,201:41:99:.	0/0:0,135,204:45:99:.	0/0:0,96,201:32:94:.	0/0:0,39,157:13:37:.	0/0:0,69,198:23:67:.	0/0:0,69,188:23:67:.	0/0:0,51,176:17:49:.	0/0:0,255,255:243:.:242,1	0/0:0,126,230:42:.:42,0	0/0:0,255,255:222:.:222,0	1/1:255,255,0:248:.:0,248	./.:32,3,0:1:.:0,1	0/1:164,0,255:113:.:72,41	1/1:255,255,0:225:.:0,225	0/1:250,0,250:253:.:130,123	0/0:0,39,196:13:.:13,0	0/0:0,255,255:151:.:151,0	0/1:148,0,66:71:.:12,59	0/0:0,255,255:109:.:109,0	1/1:255,255,0:185:.:0,185	0/0:0,255,255:113:.:113,0	0/0:0,141,234:47:.:47,0	1/1:220,84,0:28:.:0,28	0/0:0,93,228:31:.:31,0	0/1:95,0,169:67:.:53,14	1/1:255,255,0:86:.:0,86	0/1:191,0,162:72:.:25,47	1/1:255,255,0:228:.:0,228	0/1:31,0,255:61:.:53,8	0/1:156,0,135:19:.:9,10	0/1:188,0,143:56:.:18,38	1/1:178,49,0:245:.:48,197	0/0:0,93,171:170:.:146,24	1/1:255,255,0:243:.:0,243	1/1:255,255,0:235:.:0,235	0/0:0,255,255:117:.:117,0	0/1:244,0,255:252:.:134,118	1/1:255,255,0:240:.:0,240	0/1:133,0,161:66:.:44,22	0/1:37,0,191:250:.:188,62	1/1:255,255,0:238:.:0,238	0/0:0,45,205:15:.:15,0	0/0:0,255,255:241:.:241,0	./.:0,0,0:0:.:0,0	./.:40,3,0:1:.:0,1	0/0:0,139,202:73:.:70,3	1/1:255,255,0:227:.:0,227	1/1:255,255,0:103:.:0,103	0/0:0,255,255:249:.:248,1	1/1:255,255,0:254:.:0,254	0/0:0,255,255:256:.:256,0	1/1:205,51,0:17:.:0,17	0/0:0,255,255:176:.:176,0	0/0:0,255,255:245:.:244,1	0/0:0,255,255:116:.:115,1	0/0:0,255,255:246:.:246,0	1/1:255,255,0:234:.:0,234	0/0:0,255,255:221:.:221,0	0/1:244,0,223:238:.:106,132	0/0:0,255,255:246:.:246,0	1/1:140,36,0:186:.:33,153	1/1:224,141,0:47:.:0,47
PDK30s1095741_218504	26801	PDK30s1095741_218504:26801	G	A	999	.	.	GT:AD:PL:DP:GQ	0/0:.:0,69,183:23:.	0/1:.:116,0,88:29:.	1/1:.:179,114,0:38:.	1/1:.:176,51,0:17:.	0/1:.:94,0,101:36:.	0/0:.:0,132,163:44:.	0/0:.:0,72,161:24:.	0/1:.:63,0,92:29:.	0/1:.:72,0,103:36:.	0/1:.:111,0,72:21:.	0/0:.:0,69,183:23:.	1/1:.:178,84,0:28:.	1/1:.:149,39,0:26:.	0/0:.:0,84,189:28:.	0/1:.:101,0,59:25:.	0/0:.:0,78,167:26:.	0/1:.:41,0,127:23:.	0/1:.:34,0,128:36:.	1/1:.:165,108,0:36:.	1/1:.:155,144,0:48:.	0/1:.:20,0,101:16:.	0/1:.:117,0,96:37:.	1/1:.:118,138,0:46:.	0/1:.:70,0,124:25:.	1/1:.:166,129,0:43:.	0/1:.:88,0,48:17:.	0/0:.:0,157,192:52:.	0/0:.:0,60,172:20:.	1/1:.:206,135,0:45:.	1/1:.:194,90,0:30:.	0/1:.:98,0,113:33:.	0/1:.:113,0,74:24:.	0/1:.:115,0,91:26:.	0/1:.:121,0,79:38:.	0/1:.:102,0,122:41:.	0/0:.:0,108,191:37:.	0/1:.:30,0,83:11:.	1/1:.:200,117,0:39:.	0/1:.:70,0,107:26:.	0/1:.:91,0,97:40:.	1/1:.:177,54,0:18:.	0/1:.:101,0,28:16:.	0/1:.:100,0,96:28:.	0/1:.:72,0,116:25:.	1/1:.:189,132,0:44:.	0/1:.:111,0,116:34:.	0/0:.:0,75,188:25:.	0/1:.:47,0,95:18:.	1/1:.:181,54,0:18:.	1/1:.:181,78,0:26:.	0/0:.:0,69,170:23:.	0/0:.:0,76,161:32:.	1/1:.:182,72,0:25:.	0/0:.:0,115,171:45:.	0/1:.:63,0,132:28:.	0/0:.:0,132,158:44:.	0/1:.:95,0,80:35:.	0/0:.:0,126,183:42:.	1/1:.:103,97,0:39:.	1/1:.:98,120,0:40:.	0/1:.:91,0,71:31:.	1/1:.:187,75,0:25:.	0/1:.:106,0,65:28:.	0/1:.:94,0,117:38:.	0/1:.:107,0,101:25:.	0/0:.:0,253,125:84:.	0/1:.:98,0,93:21:.	0/0:.:0,81,128:27:.	0/0:.:0,111,156:37:.	1/1:.:172,76,0:32:.	0/1:.:75,0,95:35:.	0/0:.:0,84,207:28:.	0/1:.:129,0,102:33:.	1/1:.:82,31,0:17:.	0/0:.:0,132,210:44:.	0/1:.:101,0,119:35:.	0/0:.:0,87,137:29:.	0/0:.:0,76,154:32:.	0/1:.:81,0,87:23:.	1/1:.:150,105,0:35:.	0/1:.:74,0,101:31:.	0/0:.:0,93,191:31:.	0/1:.:65,0,77:24:.	0/1:.:120,0,66:22:.	0/1:.:73,0,94:36:.	1/1:.:173,114,0:38:.	0/0:.:0,115,112:45:.	0/1:.:88,0,70:20:.	1/1:.:134,57,0:19:.	0/1:.:135,0,100:44:.	0/1:.:123,0,110:40:.	0/0:.:0,102,195:34:.	0/1:.:103,0,103:24:.	1/1:.:192,75,0:25:.	0/0:.:0,76,115:39:.	1/1:.:184,84,0:28:.	0/1:.:57,0,68:11:.	0/1:.:78,0,61:20:.	0/0:.:0,49,167:23:.	1/1:.:187,75,0:25:.	0/0:.:0,93,169:31:.	0/0:.:0,48,135:16:.	0/0:.:0,81,158:27:.	0/0:.:0,96,198:32:.	0/1:.:138,0,64:28:.	1/1:.:146,48,0:16:.	0/0:.:0,118,166:46:.	1/1:.:160,51,0:18:.	0/1:.:87,0,65:28:.	0/1:.:63,0,71:14:.	1/1:.:185,108,0:36:.	0/0:.:0,99,197:33:.	1/1:.:156,54,0:18:.	1/1:.:198,114,0:38:.	0/1:.:83,0,123:49:.	0/1:.:84,0,39:42:.	0/0:.:0,81,201:27:.	0/0:.:0,102,172:34:.	0/0:.:0,45,108:15:.	0/0:.:0,75,187:25:.	0/0:.:0,117,173:39:.	0/1:.:63,0,106:32:.	0/0:.:0,87,171:29:.	0/0:.:0,99,134:33:.	0/1:.:101,0,108:32:.	1/1:.:196,111,0:37:.	1/1:.:171,120,0:40:.	0/1:.:115,0,118:59:.	1/1:.:180,138,0:46:.	0/1:.:41,0,98:34:.	0/1:.:90,0,71:27:.	0/1:.:93,0,135:41:.	0/0:.:0,141,200:47:.	0/0:.:0,60,133:20:.	0/0:.:0,7,143:35:.	0/0:.:0,69,183:23:.	0/0:.:0,138,193:46:.	0/1:.:88,0,108:56:.	0/0:.:0,160,196:53:.	0/1:.:75,0,78:41:.	0/0:.:0,90,199:30:.	0/0:.:0,75,165:26:.	0/0:.:0,63,178:21:.	0/1:.:110,0,97:30:.	1/1:.:172,102,0:34:.	0/1:.:130,0,105:58:.	0/1:.:69,0,115:44:.	0/0:.:0,87,183:29:.	0/1:.:98,0,103:24:.	0/1:.:36,0,127:28:.	0/0:.:0,57,107:19:.	0/1:.:96,0,76:49:.	1/1:.:124,96,0:32:.	./.:.:31,0,43:7:.	0/1:.:90,0,116:80:.	0/1:.:128,0,22:20:.	1/1:.:121,166,0:55:.	0/1:.:38,0,109:25:.	1/1:.:182,144,0:55:.	0/1:.:71,0,143:63:.	1/1:.:122,45,0:15:.	0/0:.:0,93,135:31:.	0/1:.:0,1,101:13:.	0/0:.:0,36,132:12:.	1/1:.:168,114,0:38:.	0/1:.:85,0,84:22:.	1/1:.:166,186,0:69:.	0/1:.:118,0,94:47:.	0/0:.:0,193,198:64:.	./.:.:0,0,0:0:.	1/1:.:164,60,0:20:.	0/1:.:81,0,60:22:.	1/1:.:176,57,0:19:.	1/1:.:144,96,0:32:.	1/1:.:120,60,0:20:.	0/1:.:80,0,64:39:.	0/1:.:104,0,104:31:.	0/0:.:0,90,136:30:.	0/1:.:93,0,110:51:.	1/1:.:203,87,0:29:84	1/1:.:201,75,0:25:72	1/1:.:191,93,0:31:90	1/1:.:184,84,0:28:81	1/1:.:200,99,0:33:96	1/1:.:202,102,0:34:99	1/1:.:183,60,0:20:57	0/1:.:127,0,123:37:99	1/1:.:176,66,0:22:63	1/1:.:204,105,0:35:99	1/1:.:146,54,0:18:51	1/1:.:156,57,0:19:54	1/1:.:179,51,0:17:48	1/1:.:193,87,0:29:84	1/1:.:156,54,0:18:51	1/1:.:147,33,0:11:30	./.:.:123,27,0:9:24	1/1:.:186,123,0:42:99	1/1:.:181,93,0:31:90	0/0:156,0:0,255,255:156:.	0/0:143,2:0,255,255:145:.	1/1:26,206:219,197,0:232:.	1/1:19,110:100,42,0:129:.	0/1:45,29:177,0,196:74:.	0/1:155,44:28,0,149:199:.	0/0:248,0:0,255,255:248:.	0/0:159,0:0,255,255:159:.	0/0:78,0:0,235,255:78:.	0/0:151,1:0,255,255:152:.	0/1:96,113:225,0,221:209:.	1/1:0,109:232,255,0:109:.	0/1:72,15:27,0,104:87:.	1/1:0,111:233,255,0:111:.	0/1:102,44:124,0,192:146:.	1/1:0,210:255,255,0:210:.	0/0:137,0:0,255,255:137:.	0/0:141,0:0,255,255:141:.	0/1:103,47:131,0,199:150:.	0/1:54,54:197,0,203:108:.	1/1:15,99:98,42,0:114:.	0/0:224,0:0,255,255:224:.	0/1:53,47:152,0,200:100:.	0/0:53,0:0,160,242:53:.	0/0:130,0:0,255,248:130:.	1/1:2,146:236,255,0:148:.	1/1:1,192:255,255,0:193:.	0/1:139,63:128,0,213:202:.	0/0:181,0:0,255,255:181:.	./.:0,0:0,0,0:0:.	0/0:197,0:0,255,255:197:.	1/1:0,246:255,255,0:246:.	0/0:134,0:0,255,255:134:.	0/1:116,56:103,0,212:172:.	1/1:53,189:201,40,0:242:.	0/0:248,0:0,255,255:248:.	./.:0,0:0,0,0:0:.	1/1:28,220:255,251,0:248:.	0/1:24,4:27,0,127:28:.	0/1:88,154:246,0,167:242:.	./.:0,0:0,0,0:0:.	0/1:106,62:133,0,174:168:.	1/1:0,203:255,255,0:203:.	0/0:250,0:0,255,255:250:.	0/1:80,168:244,0,132:248:.	1/1:0,242:255,255,0:242:.	0/0:243,0:0,255,255:243:.	0/0:233,0:0,255,255:233:.	0/0:244,0:0,255,255:244:.	0/0:180,0:0,255,255:180:.	0/0:210,0:0,255,255:210:.	0/0:216,0:0,255,255:216:.	1/1:0,244:255,255,0:244:.	0/0:197,0:0,255,255:197:.	0/1:110,135:255,0,233:245:.
PDK30s1095741_218504	58633	PDK30s1095741_218504:58633	C	A	999	.	.	GT:AD:PL:GQ:DP	0/0:.:0,51,171:.:17	0/1:.:75,0,112:.:22	0/1:.:136,0,64:.:32	1/1:.:198,84,0:.:28	0/0:.:0,43,149:.:33	0/1:.:117,0,114:.:36	0/0:.:0,16,123:.:12	0/0:.:0,120,181:.:40	0/1:.:45,0,123:.:26	./.:.:79,15,0:.:5	0/0:.:0,84,189:.:28	1/1:.:205,132,0:.:44	1/1:.:203,95,0:.:45	1/1:.:186,96,0:.:32	0/1:.:86,0,127:.:32	1/1:.:183,63,0:.:21	1/1:.:171,55,0:.:25	0/1:.:120,0,98:.:31	0/1:.:129,0,117:.:51	1/1:.:208,132,0:.:44	0/1:.:65,0,123:.:28	0/1:.:109,0,122:.:51	0/1:.:1,0,81:.:23	0/1:.:98,0,115:.:27	1/1:.:192,102,0:.:34	1/1:.:170,69,0:.:23	0/1:.:98,0,138:.:55	1/1:.:187,66,0:.:22	0/1:.:132,0,130:.:60	1/1:.:174,54,0:.:19	0/1:.:103,0,102:.:33	0/1:.:123,0,88:.:38	0/1:.:82,0,96:.:21	0/0:.:0,123,176:.:41	0/1:.:96,0,129:.:33	0/0:.:0,114,217:.:38	0/1:.:74,0,86:.:15	1/1:.:186,111,0:.:37	0/0:.:0,135,188:.:45	0/0:.:0,184,200:.:61	0/1:.:83,0,112:.:29	0/0:.:0,51,171:.:17	1/1:.:190,78,0:.:26	0/1:.:88,0,107:.:23	1/1:.:190,181,0:.:60	0/1:.:91,0,128:.:29	0/0:.:0,66,170:.:22	0/0:.:0,69,193:.:23	0/1:.:68,0,114:.:30	1/1:.:194,93,0:.:31	0/1:.:52,0,114:.:19	./.:.:95,18,0:.:6	1/1:.:194,72,0:.:24	0/0:.:0,78,174:.:26	0/0:.:0,75,168:.:25	1/1:.:178,132,0:.:44	1/1:.:132,36,0:.:12	0/1:.:41,0,81:.:30	1/1:.:146,57,0:.:19	1/1:.:171,66,0:.:22	./.:.:101,27,0:.:9	0/1:.:42,0,77:.:23	1/1:.:135,54,0:.:18	0/1:.:107,0,117:.:29	0/1:.:102,0,94:.:34	0/1:.:65,0,106:.:43	0/1:.:87,0,135:.:36	0/1:.:13,0,90:.:15	0/0:.:0,87,137:.:29	0/1:.:104,0,47:.:17	1/1:.:166,126,0:.:42	0/1:.:97,0,112:.:36	0/0:.:0,117,200:.:39	1/1:.:132,31,0:.:17	1/1:.:178,57,0:.:19	1/1:.:183,66,0:.:22	1/1:.:170,63,0:.:21	0/1:.:133,0,75:.:49	1/1:.:165,54,0:.:18	0/1:.:95,0,58:.:15	1/1:.:178,60,0:.:20	1/1:.:173,84,0:.:28	1/1:.:205,111,0:.:37	0/1:.:57,0,110:.:28	1/1:.:187,102,0:.:34	0/1:.:111,0,127:.:50	1/1:.:196,138,0:.:46	1/1:.:160,75,0:.:25	0/0:.:0,42,122:.:14	1/1:.:171,45,0:.:15	0/1:.:14,0,87:.:20	1/1:.:152,34,0:.:18	./.:.:95,18,0:.:6	0/1:.:20,0,116:.:24	0/1:.:79,0,28:.:10	1/1:.:188,66,0:.:22	1/1:.:168,93,0:.:31	1/1:.:183,60,0:.:20	1/1:.:164,42,0:.:14	0/1:.:103,0,87:.:26	0/1:.:90,0,26:.:16	0/0:.:0,52,143:.:24	0/1:.:61,0,117:.:24	1/1:.:149,36,0:.:12	1/1:.:197,84,0:.:28	0/1:.:99,0,57:.:24	1/1:.:135,51,0:.:17	0/0:.:0,78,159:.:26	0/0:.:0,57,156:.:19	0/1:.:91,0,81:.:17	0/0:.:0,76,161:.:32	0/0:.:0,60,156:.:39	0/1:.:25,0,91:.:11	0/1:.:40,0,110:.:22	0/1:.:124,0,105:.:31	1/1:.:156,36,0:.:41	0/1:.:76,0,124:.:34	0/1:.:137,0,130:.:49	0/1:.:16,0,98:.:14	1/1:.:132,25,0:.:15	1/1:.:135,54,0:.:18	0/0:.:0,69,142:.:23	0/0:.:0,48,174:.:16	1/1:.:182,72,0:.:24	0/1:.:86,0,121:.:30	0/1:.:86,0,114:.:23	0/0:.:0,102,172:.:34	1/1:.:183,63,0:.:21	0/1:.:135,0,99:.:37	0/0:.:0,93,204:.:31	0/1:.:10,0,123:.:16	0/1:.:75,0,106:.:28	1/1:.:119,66,0:.:22	./.:.:123,27,0:.:9	1/1:.:200,72,0:.:24	1/1:.:156,48,0:.:16	0/0:.:0,72,192:.:24	0/1:.:75,0,119:.:28	0/1:.:88,0,132:.:31	1/1:.:181,75,0:.:25	1/1:.:152,39,0:.:13	./.:.:131,27,0:.:9	1/1:.:194,81,0:.:27	1/1:.:179,99,0:.:33	1/1:.:183,63,0:.:21	0/1:.:101,0,113:.:33	0/1:.:52,0,68:.:15	1/1:.:131,36,0:.:12	0/0:.:0,72,152:.:24	0/0:.:0,96,185:.:32	1/1:.:130,33,0:.:11	0/1:.:68,0,105:.:32	1/1:.:122,45,0:.:15	./.:.:100,7,0:.:9	1/1:.:197,138,0:.:46	0/0:.:0,75,175:.:25	1/1:.:121,57,0:.:19	1/1:.:164,51,0:.:17	0/1:.:129,0,132:.:60	1/1:.:169,72,0:.:24	0/1:.:86,0,69:.:15	1/1:.:172,54,0:.:18	1/1:.:192,75,0:.:25	0/0:.:0,42,161:.:14	0/1:.:59,0,121:.:26	1/1:.:197,84,0:.:28	0/1:.:112,0,118:.:47	0/0:.:0,108,185:.:36	0/1:.:96,0,126:.:32	0/0:.:0,30,134:.:10	0/1:.:43,0,123:.:26	1/1:.:145,42,0:.:14	1/1:.:195,123,0:.:41	1/1:.:159,102,0:.:34	0/1:.:80,0,92:.:20	0/1:.:14,0,108:.:22	1/1:.:186,111,0:.:37	1/1:.:171,61,0:.:27	0/1:.:55,0,80:.:32	0/0:.:0,81,194:80:27	0/0:.:0,78,198:77:26	0/0:.:0,72,182:71:24	0/0:.:0,60,189:59:20	0/0:.:0,57,186:56:19	0/0:.:0,87,193:86:29	0/0:.:0,42,160:41:14	0/1:.:80,0,103:81:25	1/1:.:138,45,0:40:15	1/1:.:153,81,0:76:27	1/1:.:105,30,0:25:10	0/0:.:0,69,197:68:23	0/0:.:0,99,193:98:33	0/0:.:0,93,211:92:31	0/0:.:0,66,194:65:22	0/0:.:0,57,182:56:19	0/0:.:0,60,186:59:20	0/0:.:0,108,208:99:36	0/0:.:0,54,182:53:18	0/1:130,89:199,0,225:.:219	0/0:178,21:0,171,168:.:199	0/0:195,8:0,255,255:.:203	0/1:118,130:253,0,235:.:248	0/0:44,2:0,86,207:.:46	0/0:247,1:0,255,255:.:248	0/0:255,0:0,255,255:.:255	0/0:196,10:0,255,255:.:206	0/0:48,1:0,124,226:.:49	0/0:184,4:0,255,255:.:188	0/1:96,145:255,0,195:.:241	1/1:1,223:255,255,0:.:224	1/1:0,234:255,255,0:.:234	1/1:0,233:255,255,0:.:233	0/1:74,13:39,0,128:.:87	1/1:0,217:255,255,0:.:217	0/1:117,82:200,0,238:.:199	0/1:43,36:191,0,199:.:79	0/0:190,7:0,255,255:.:197	0/0:236,3:0,255,255:.:239	0/1:127,114:233,0,249:.:241	0/0:197,8:0,255,255:.:205	1/1:0,70:255,211,0:.:70	1/1:0,129:255,255,0:.:129	0/1:181,63:48,0,188:.:244	1/1:2,241:255,255,0:.:243	0/1:148,63:111,0,188:.:211	0/0:200,1:0,255,255:.:201	0/0:246,0:0,255,255:.:246	./.:0,0:0,0,0:.:0	1/1:0,211:255,255,0:.:211	1/1:0,237:255,255,0:.:241	0/1:165,60:74,0,197:.:225	1/1:0,232:255,255,0:.:232	0/0:247,0:0,255,255:.:247	0/1:147,62:107,0,189:.:209	1/1:0,101:255,255,0:.:101	1/1:0,254:255,255,0:.:254	0/1:52,116:193,0,118:.:168	0/1:80,140:241,0,155:.:220	0/0:33,0:0,99,219:.:33	0/0:206,50:0,63,174:.:256	0/0:103,2:0,245,253:.:105	0/0:226,6:0,255,255:.:232	1/1:0,208:255,255,0:.:208	0/0:249,0:0,255,255:.:249	0/0:222,3:0,255,255:.:225	0/0:220,0:0,255,255:.:220	0/0:195,19:0,255,246:.:215	0/0:258,0:0,255,255:.:258	0/0:248,0:0,255,255:.:248	0/1:72,49:183,0,198:.:121	1/1:0,244:255,255,0:.:244	0/1:107,52:131,0,195:.:159	0/1:120,132:255,0,249:.:252
PDK30s1197791_209603	109985	PDK30s1197791_209603:109985	T	A	999	.	.	GT:AD:PL:DP:GQ	0/0:.:0,42,161:14:.	0/1:.:120,0,86:33:.	0/1:.:132,0,114:41:.	0/0:.:0,90,207:30:.	0/0:.:0,99,179:33:.	0/0:.:0,87,178:29:.	0/0:.:0,111,208:37:.	0/0:.:0,57,134:19:.	0/1:.:146,0,86:41:.	0/1:.:79,0,114:24:.	0/1:.:62,0,20:11:.	0/0:.:0,108,214:36:.	0/0:.:0,66,192:22:.	0/1:.:129,0,134:43:.	0/1:.:93,0,103:21:.	1/1:.:181,58,0:26:.	0/1:.:146,0,59:38:.	0/1:.:80,0,119:26:.	0/1:.:29,0,140:29:.	0/1:.:106,0,143:43:.	0/1:.:98,0,82:19:.	0/0:.:0,81,201:27:.	0/1:.:149,0,98:50:.	1/1:.:175,51,0:17:.	0/1:.:58,0,100:16:.	1/1:.:171,51,0:17:.	0/1:.:130,0,141:58:.	0/0:.:0,51,179:17:.	0/0:.:0,138,208:46:.	0/0:.:0,57,181:19:.	0/1:.:92,0,129:29:.	0/1:.:112,0,69:20:.	0/0:.:0,84,206:28:.	0/0:.:0,126,202:42:.	0/0:.:0,91,195:37:.	0/0:.:0,72,199:24:.	0/1:.:100,0,34:13:.	0/1:.:48,0,146:41:.	0/0:.:0,63,193:21:.	0/0:.:0,126,212:42:.	0/0:.:0,81,194:27:.	0/0:.:0,54,172:18:.	1/1:.:196,93,0:31:.	0/1:.:56,0,119:20:.	0/0:.:0,181,209:60:.	0/1:.:127,0,69:31:.	1/1:.:166,42,0:14:.	0/1:.:120,0,90:31:.	0/1:.:61,0,123:22:.	0/1:.:134,0,50:24:.	0/1:.:116,0,56:26:.	1/1:.:199,102,0:34:.	0/1:.:113,0,111:28:.	0/1:.:133,0,32:23:.	0/0:.:0,99,184:33:.	0/1:.:83,0,110:58:.	1/1:.:141,57,0:38:.	0/1:.:69,0,146:45:.	1/1:.:143,78,0:45:.	0/0:.:0,81,173:27:.	0/0:.:0,81,190:27:.	0/0:.:0,99,160:33:.	1/1:.:177,135,0:45:.	0/1:.:105,0,115:28:.	0/1:.:129,0,117:39:.	0/1:.:107,0,122:54:.	0/1:.:71,0,112:35:.	0/1:.:120,0,59:39:.	0/0:.:0,108,210:36:.	0/1:.:82,0,125:29:.	1/1:.:211,175,0:58:.	1/1:.:192,102,0:34:.	0/1:.:128,0,57:35:.	0/1:.:74,0,86:19:.	0/1:.:73,0,140:39:.	1/1:.:185,81,0:27:.	1/1:.:199,114,0:38:.	0/1:.:82,0,145:37:.	1/1:.:213,111,0:37:.	1/1:.:211,123,0:41:.	0/1:.:108,0,106:26:.	1/1:.:218,117,0:39:.	0/1:.:104,0,92:27:.	0/1:.:115,0,117:33:.	0/1:.:91,0,138:33:.	0/0:.:0,145,217:55:.	0/1:.:117,0,132:37:.	1/1:.:206,99,0:33:.	0/1:.:107,0,72:29:.	1/1:.:156,48,0:16:.	0/0:.:0,75,195:25:.	1/1:.:187,57,0:19:.	0/1:.:101,0,68:19:.	0/0:.:0,54,165:18:.	1/1:.:169,39,0:37:.	0/1:.:76,0,148:41:.	1/1:.:148,36,0:12:.	0/1:.:45,0,78:18:.	0/1:.:68,0,133:29:.	1/1:.:210,99,0:33:.	1/1:.:178,54,0:18:.	1/1:.:156,48,0:16:.	0/1:.:106,0,123:42:.	1/1:.:192,69,0:23:.	0/1:.:66,0,98:17:.	0/1:.:111,0,42:20:.	1/1:.:200,108,0:36:.	0/1:.:58,0,122:21:.	1/1:.:194,76,0:32:.	0/1:.:84,0,105:20:.	0/1:.:83,0,55:14:.	1/1:.:176,90,0:30:.	0/1:.:54,0,80:12:.	0/1:.:117,0,106:28:.	1/1:.:204,87,0:29:.	1/1:.:110,13,0:24:.	1/1:.:206,123,0:41:.	0/1:.:127,0,121:41:.	0/1:.:79,0,112:27:.	1/1:.:189,60,0:20:.	0/1:.:92,0,121:34:.	0/1:.:60,0,83:19:.	0/1:.:110,0,48:20:.	1/1:.:181,75,0:25:.	1/1:.:183,66,0:22:.	1/1:.:179,81,0:27:.	0/1:.:121,0,101:42:.	0/0:.:0,102,183:34:.	0/1:.:132,0,83:45:.	0/1:.:106,0,128:32:.	0/0:.:0,48,160:18:.	0/0:.:0,96,194:32:.	0/0:.:0,108,197:36:.	0/1:.:112,0,86:27:.	1/1:.:201,96,0:32:.	1/1:.:178,60,0:20:.	0/0:.:0,93,191:31:.	0/0:.:0,160,202:53:.	0/0:.:0,81,188:27:.	0/0:.:0,163,199:54:.	0/1:.:109,0,104:29:.	1/1:.:214,108,0:36:.	1/1:.:183,60,0:20:.	1/1:.:184,84,0:28:.	1/1:.:181,75,0:25:.	0/1:.:124,0,115:47:.	0/1:.:65,0,112:32:.	0/1:.:131,0,87:33:.	0/1:.:123,0,107:30:.	0/1:.:117,0,108:32:.	0/1:.:68,0,80:19:.	0/1:.:127,0,110:41:.	0/1:.:75,0,85:30:.	0/0:.:0,78,114:27:.	0/0:.:0,255,218:97:.	0/0:.:0,14,113:23:.	0/1:.:139,0,89:57:.	0/1:.:81,0,98:25:.	0/1:.:133,0,133:73:.	0/0:.:0,196,209:65:.	0/1:.:115,0,52:18:.	0/0:.:0,123,198:41:.	1/1:.:164,30,0:34:.	1/1:.:154,42,0:14:.	0/1:.:94,0,112:29:.	0/1:.:76,0,120:23:.	0/1:.:127,0,142:64:.	0/0:.:0,108,215:36:.	1/1:.:196,129,0:43:.	./.:.:36,6,0:2:.	0/1:.:97,0,133:34:.	0/0:.:0,93,191:31:.	0/1:.:72,0,78:44:.	0/1:.:99,0,131:35:.	0/0:.:0,36,173:25:.	0/0:.:0,132,214:44:.	0/0:.:0,126,215:43:.	0/0:.:0,60,186:20:.	0/0:.:0,178,213:59:.	1/1:.:204,90,0:30:85	1/1:.:192,72,0:24:67	1/1:.:189,84,0:28:79	1/1:.:206,90,0:30:85	1/1:.:172,54,0:18:49	1/1:.:192,75,0:25:70	1/1:.:155,45,0:15:40	1/1:.:202,87,0:29:82	1/1:.:188,72,0:24:67	1/1:.:189,96,0:32:91	1/1:.:194,81,0:27:76	1/1:.:166,48,0:16:43	1/1:.:205,96,0:32:91	1/1:.:199,76,0:32:71	1/1:.:186,57,0:19:52	1/1:.:176,54,0:18:49	1/1:.:194,105,0:35:99	1/1:.:217,129,0:43:99	1/1:.:148,63,0:21:58	0/0:255,0:0,255,255:256:.	0/0:248,0:0,255,255:248:.	0/0:247,0:0,255,255:247:.	1/1:0,248:255,255,0:248:.	0/0:59,0:0,178,225:59:.	0/0:250,0:0,255,255:250:.	0/1:116,137:239,0,215:253:.	./.:0,0:0,0,0:0:.	0/0:18,0:0,54,223:18:.	0/0:249,0:0,255,255:250:.	0/0:242,0:0,255,255:242:.	0/1:133,115:198,0,236:248:.	0/0:257,0:0,255,255:257:.	0/1:66,183:155,0,42:249:.	0/0:65,0:0,196,247:65:.	0/0:160,0:0,255,255:160:.	0/0:223,0:0,255,255:223:.	0/0:75,0:0,226,255:75:.	0/0:247,0:0,255,255:251:.	0/1:55,190:166,0,3:246:.	0/0:193,55:0,37,171:248:.	0/0:238,6:0,255,255:244:.	0/0:141,0:0,255,255:141:.	0/0:40,0:0,120,232:40:.	0/1:163,86:118,0,224:251:.	0/0:214,32:0,207,218:246:.	0/0:251,0:0,255,255:251:.	0/0:254,1:0,255,255:255:.	./.:0,0:0,0,0:0:.	0/0:250,0:0,255,255:250:.	1/1:0,114:247,255,0:114:.	0/0:254,0:0,255,255:254:.	1/1:33,137:160,15,0:170:.	1/1:0,23:195,69,0:24:.	./.:0,0:0,0,0:0:.	0/0:246,0:0,255,255:246:.	0/0:237,5:0,255,255:242:.	0/0:147,0:0,255,255:147:.	0/0:64,0:0,193,220:64:.	0/0:252,1:0,255,255:253:.	0/0:90,0:0,255,255:90:.	0/0:134,0:0,255,255:134:.	0/0:138,0:0,255,255:138:.	0/0:256,0:0,255,255:256:.	0/0:137,0:0,255,255:137:.	1/1:0,188:255,255,0:188:.	0/0:258,0:0,255,255:260:.	0/0:234,0:0,255,255:234:.	0/0:253,0:0,255,255:255:.	0/0:251,0:0,255,255:251:.	0/0:183,0:0,255,255:183:.	0/1:148,99:204,0,255:247:.	0/0:255,0:0,255,255:257:.	0/1:97,83:178,0,192:180:.	0/0:211,0:0,255,255:211:.
PDK30s886402_203576	65276	PDK30s886402_203576:65276	A	G	999	.	.	GT:AD:DP:GQ:PL	1/1:.:19:.:135,37,0	0/1:.:34:.:87,0,130	1/1:.:36:.:178,92,0	0/1:.:31:.:118,0,108	1/1:.:19:.:172,57,0	0/1:.:28:.:77,0,128	0/0:.:20:.:0,40,160	0/0:.:33:.:0,99,203	0/1:.:30:.:124,0,98	1/1:.:22:.:189,66,0	1/1:.:19:.:172,57,0	1/1:.:43:.:189,88,0	1/1:.:14:.:160,42,0	1/1:.:29:.:205,87,0	1/1:.:35:.:209,105,0	1/1:.:32:.:198,96,0	0/0:.:40:.:0,120,196	1/1:.:24:.:200,72,0	0/1:.:58:.:100,0,149	0/1:.:60:.:125,0,138	0/1:.:23:.:107,0,96	0/0:.:39:.:0,117,203	0/0:.:24:.:0,72,176	0/1:.:21:.:67,0,107	0/1:.:38:.:60,0,100	0/1:.:25:.:107,0,96	1/1:.:59:.:211,178,0	1/1:.:30:.:182,90,0	1/1:.:64:.:206,193,0	1/1:.:24:.:174,72,0	0/0:.:35:.:0,105,186	0/1:.:25:.:98,0,110	0/1:.:34:.:104,0,128	0/0:.:35:.:0,105,201	0/0:.:21:.:0,63,169	0/1:.:39:.:104,0,139	0/1:.:14:.:46,0,98	0/0:.:45:.:0,135,194	0/0:.:34:.:0,102,213	0/0:.:62:.:0,187,208	0/1:.:28:.:115,0,101	0/0:.:14:.:0,42,165	1/1:.:21:.:193,63,0	0/0:.:35:.:0,105,209	1/1:.:43:.:204,129,0	0/0:.:31:.:0,93,202	0/1:.:23:.:110,0,83	0/1:.:27:.:118,0,97	0/1:.:37:.:117,0,132	0/0:.:31:.:0,93,191	0/1:.:33:.:99,0,115	1/1:.:14:.:154,42,0	1/1:.:24:.:186,72,0	1/1:.:11:.:146,33,0	0/1:.:25:.:105,0,84	1/1:.:30:.:196,90,0	./.:.:7:.:111,21,0	0/1:.:40:.:78,0,106	0/1:.:18:.:85,0,58	./.:.:6:.:2,0,53	./.:.:8:.:14,0,75	0/1:.:44:.:123,0,115	1/1:.:28:.:127,84,0	0/1:.:26:.:96,0,110	0/0:.:25:.:0,75,187	0/1:.:11:.:57,0,62	0/0:.:32:.:0,96,194	0/0:.:21:.:0,63,163	0/0:.:47:.:0,141,207	0/1:.:20:.:97,0,73	1/1:.:25:.:202,75,0	1/1:.:38:.:217,114,0	0/1:.:37:.:100,0,57	0/1:.:17:.:102,0,64	1/1:.:39:.:202,117,0	1/1:.:36:.:200,108,0	1/1:.:24:.:198,72,0	0/1:.:17:.:40,0,108	1/1:.:16:.:146,48,0	0/1:.:22:.:91,0,85	1/1:.:14:.:159,42,0	1/1:.:21:.:175,63,0	1/1:.:15:.:168,45,0	0/1:.:16:.:89,0,59	1/1:.:24:.:195,72,0	1/1:.:58:.:219,175,0	1/1:.:18:.:181,54,0	1/1:.:17:.:179,51,0	0/1:.:14:.:107,0,31	0/1:.:29:.:111,0,102	1/1:.:31:.:145,93,0	1/1:.:25:.:192,75,0	1/1:.:26:.:186,78,0	0/1:.:33:.:111,0,122	0/1:.:13:.:104,0,15	0/1:.:22:.:69,0,108	1/1:.:17:.:179,51,0	1/1:.:15:.:168,45,0	0/0:.:29:.:0,87,183	0/1:.:27:.:80,0,127	./.:.:6:.:95,18,0	1/1:.:17:.:156,51,0	0/1:.:29:.:113,0,111	0/1:.:19:.:89,0,52	0/1:.:25:.:70,0,125	0/1:.:21:.:67,0,118	1/1:.:55:.:178,166,0	1/1:.:35:.:191,105,0	1/1:.:24:.:198,72,0	0/1:.:10:.:59,0,59	1/1:.:22:.:188,66,0	0/1:.:29:.:92,0,117	0/1:.:20:.:100,0,78	0/1:.:28:.:97,0,125	1/1:.:15:.:161,45,0	0/1:.:20:.:128,0,22	0/1:.:43:.:102,0,98	0/1:.:27:.:85,0,114	0/1:.:14:.:76,0,63	1/1:.:15:.:171,45,0	0/1:.:37:.:109,0,132	1/1:.:15:.:106,45,0	1/1:.:34:.:177,102,0	1/1:.:34:.:204,99,0	1/1:.:24:.:188,72,0	0/1:.:33:.:98,0,132	1/1:.:33:.:179,99,0	0/0:.:28:.:0,84,178	0/1:.:32:.:109,0,116	0/0:.:28:.:0,84,189	1/1:.:12:.:114,33,0	0/0:.:36:.:0,108,206	1/1:.:45:.:184,135,0	1/1:.:15:.:162,45,0	0/1:.:16:.:66,0,56	0/0:.:25:.:0,75,192	0/0:.:37:.:0,111,180	0/0:.:32:.:0,96,190	0/1:.:34:.:136,0,64	0/0:.:34:.:0,102,172	1/1:.:26:.:167,78,0	0/0:.:17:.:0,51,164	0/0:.:24:.:0,72,195	1/1:.:43:.:193,129,0	0/1:.:31:.:127,0,107	0/1:.:28:.:88,0,87	0/1:.:21:.:99,0,46	1/1:.:19:.:182,57,0	0/1:.:24:.:84,0,114	0/1:.:38:.:116,0,101	0/1:.:11:.:77,0,42	0/1:.:20:.:74,0,93	0/0:.:15:.:0,25,146	./.:.:9:.:86,27,0	1/1:.:29:.:186,87,0	./.:.:0:.:0,0,0	1/1:.:25:.:178,75,0	./.:.:8:.:121,24,0	1/1:.:39:.:177,117,0	1/1:.:38:.:204,114,0	0/1:.:16:.:66,0,92	0/1:.:28:.:58,0,138	0/1:.:23:.:63,0,74	1/1:.:19:.:172,57,0	0/1:.:33:.:43,0,119	0/1:.:24:.:98,0,103	1/1:.:34:.:179,63,0	0/1:.:26:.:99,0,116	1/1:.:62:.:185,187,0	./.:.:0:.:0,0,0	1/1:.:16:.:175,48,0	0/1:.:23:.:99,0,100	0/0:.:12:.:0,36,142	1/1:.:23:.:182,69,0	0/1:.:17:.:81,0,91	0/1:.:12:.:37,0,82	0/1:.:24:.:103,0,98	1/1:.:24:.:199,72,0	1/1:.:28:.:197,84,0	0/0:.:23:68:0,69,194	0/0:.:24:71:0,72,200	0/0:.:25:74:0,75,198	0/0:.:17:50:0,51,176	0/0:.:21:62:0,63,178	0/0:.:29:66:0,67,184	0/0:.:20:59:0,60,164	0/0:.:30:89:0,90,205	0/0:.:29:86:0,87,200	0/0:.:34:99:0,102,213	0/0:.:16:47:0,48,156	0/0:.:20:59:0,60,187	0/0:.:32:95:0,96,194	0/0:.:39:99:0,117,212	0/0:.:20:59:0,60,172	0/0:.:18:53:0,54,172	0/0:.:17:50:0,51,175	0/0:.:31:92:0,93,169	0/0:.:24:71:0,72,188	0/0:249,0:249:.:0,255,255	0/0:250,0:250:.:0,255,255	0/0:256,0:256:.:0,255,255	0/0:248,0:248:.:0,255,255	0/0:71,0:71:.:0,214,253	0/0:247,0:247:.:0,255,255	0/1:135,111:246:.:216,0,245	0/1:178,70:248:.:46,0,217	0/0:85,0:85:.:0,255,255	0/0:245,0:245:.:0,255,255	0/1:81,172:253:.:232,0,125	1/1:0,248:248:.:255,255,0	0/0:251,0:251:.:0,255,255	1/1:0,248:248:.:255,255,0	0/1:72,176:248:.:219,0,95	0/1:158,88:246:.:164,0,247	0/0:248,0:248:.:0,255,255	1/1:14,224:238:.:255,255,0	0/1:149,82:231:.:162,0,243	0/0:247,0:247:.:0,255,255	1/1:0,142:142:.:255,255,0	0/1:119,113:232:.:239,0,245	0/0:245,0:245:.:0,255,255	0/0:189,0:189:.:0,255,255	0/1:116,128:244:.:196,0,189	0/0:199,50:249:.:0,81,149	0/1:144,104:248:.:157,0,252	1/1:1,249:250:.:255,255,0	0/0:250,0:250:.:0,255,255	1/1:0,246:246:.:255,255,0	0/1:86,160:246:.:192,0,133	1/1:0,221:221:.:255,255,0	0/0:245,1:246:.:0,255,255	1/1:2,249:251:.:255,255,0	0/0:243,3:246:.:0,255,255	1/1:0,254:254:.:255,255,0	1/1:0,246:248:.:255,255,0	0/0:246,0:246:.:0,255,255	1/1:1,242:243:.:255,255,0	1/1:1,252:253:.:255,255,0	./.:0,0:0:.:0,0,0	1/1:0,246:246:.:255,255,0	0/0:243,0:243:.:0,255,255	0/0:252,0:253:.:0,255,255	1/1:0,107:107:.:255,255,0	0/0:244,0:244:.:0,255,255	0/0:248,0:248:.:0,255,255	0/0:246,1:247:.:0,255,255	0/0:247,0:247:.:0,255,255	1/1:1,242:243:.:255,255,0	0/0:246,0:246:.:0,255,255	0/0:235,17:252:.:0,255,255	1/1:32,213:245:.:220,172,0	1/1:0,12:12:.:170,36,0	0/1:163,81:244:.:144,0,244
PDK30s6550951_203697	50656	PDK30s6550951_203697:50656	T	C	999	.	.	GT:AD:GQ:DP:PL	0/0:.:.:17:0,51,179	0/1:.:.:16:89,0,39	0/0:.:.:35:0,105,182	0/0:.:.:29:0,87,193	0/0:.:.:35:0,105,191	0/1:.:.:30:106,0,86	./.:.:.:6:34,0,39	0/1:.:.:39:58,0,143	0/1:.:.:23:84,0,80	0/0:.:.:22:0,46,160	0/0:.:.:31:0,93,186	0/0:.:.:32:0,96,206	0/0:.:.:26:0,78,198	0/0:.:.:32:0,96,190	1/1:.:.:29:181,87,0	1/1:.:.:25:185,75,0	1/1:.:.:46:205,138,0	0/0:.:.:29:0,87,177	0/1:.:.:44:141,0,100	0/0:.:.:59:0,178,197	0/1:.:.:14:37,0,92	0/1:.:.:40:124,0,97	0/1:.:.:31:134,0,84	0/1:.:.:22:79,0,115	1/1:.:.:38:207,114,0	0/1:.:.:32:54,0,132	0/0:.:.:68:0,183,223	0/0:.:.:24:0,72,198	0/0:.:.:56:0,169,203	0/0:.:.:23:0,69,170	0/1:.:.:31:90,0,136	1/1:.:.:32:183,96,0	0/0:.:.:32:0,96,194	0/1:.:.:23:115,0,81	0/0:.:.:32:0,96,153	1/1:.:.:32:173,96,0	0/1:.:.:22:69,0,105	1/1:.:.:43:204,129,0	0/1:.:.:35:107,0,132	0/1:.:.:80:139,0,122	0/1:.:.:29:87,0,128	0/0:.:.:27:0,81,194	1/1:.:.:23:192,69,0	0/1:.:.:37:113,0,132	0/0:.:.:59:0,178,207	0/1:.:.:38:122,0,125	0/1:.:.:30:133,0,93	1/1:.:.:22:192,66,0	1/1:.:.:23:197,69,0	1/1:.:.:33:193,99,0	0/1:.:.:32:70,0,136	0/1:.:.:20:74,0,84	1/1:.:.:29:196,87,0	0/1:.:.:36:96,0,119	0/1:.:.:31:137,0,70	0/0:.:.:37:0,111,192	./.:.:.:5:55,0,5	0/1:.:.:34:60,0,118	1/1:.:.:21:183,63,0	0/0:.:.:48:0,144,188	0/0:.:.:16:0,48,108	0/1:.:.:28:125,0,95	1/1:.:.:25:175,75,0	0/1:.:.:36:130,0,101	0/1:.:.:34:121,0,121	0/0:.:.:20:0,60,155	0/1:.:.:36:118,0,107	0/1:.:.:32:117,0,77	0/1:.:.:32:113,0,119	1/1:.:.:27:190,81,0	1/1:.:.:38:195,114,0	0/1:.:.:38:39,0,140	0/1:.:.:29:128,0,61	0/0:.:.:20:0,21,86	0/0:.:.:34:0,102,202	0/1:.:.:38:137,0,100	1/1:.:.:37:180,111,0	0/1:.:.:28:95,0,125	0/1:.:.:20:97,0,66	0/0:.:.:21:0,63,171	0/0:.:.:35:0,105,191	1/1:.:.:29:156,87,0	0/0:.:.:31:0,93,186	0/1:.:.:31:101,0,122	1/1:.:.:34:183,102,0	1/1:.:.:50:216,151,0	0/1:.:.:50:126,0,127	1/1:.:.:19:179,57,0	0/1:.:.:12:37,0,82	1/1:.:.:17:172,51,0	0/1:.:.:22:81,0,96	1/1:.:.:33:173,99,0	0/1:.:.:22:117,0,51	0/1:.:.:21:93,0,102	0/1:.:.:27:123,0,50	1/1:.:.:23:170,69,0	1/1:.:.:15:169,45,0	0/1:.:.:13:29,0,91	1/1:.:.:26:186,78,0	0/0:.:.:25:0,75,151	1/1:.:.:18:171,54,0	0/1:.:.:27:80,0,114	1/1:.:.:18:163,54,0	0/0:.:.:27:0,81,173	1/1:.:.:23:193,69,0	1/1:.:.:12:152,36,0	1/1:.:.:41:198,123,0	0/1:.:.:26:108,0,80	0/1:.:.:30:102,0,85	1/1:.:.:21:144,63,0	0/1:.:.:25:101,0,101	0/1:.:.:38:102,0,102	1/1:.:.:12:153,36,0	1/1:.:.:32:204,96,0	0/0:.:.:19:0,57,155	0/1:.:.:22:129,0,26	0/1:.:.:42:122,0,112	0/0:.:.:44:0,132,192	0/1:.:.:27:10,0,138	1/1:.:.:18:158,34,0	0/1:.:.:36:130,0,85	0/1:.:.:14:88,0,31	0/1:.:.:30:90,0,126	0/1:.:.:19:76,0,95	0/0:.:.:34:0,102,192	0/0:.:.:34:0,102,202	0/1:.:.:33:56,0,136	0/0:.:.:27:0,81,158	1/1:.:.:55:190,166,0	0/1:.:.:30:99,0,123	./.:.:.:9:11,0,86	0/0:.:.:41:0,123,195	0/0:.:.:49:0,148,185	0/0:.:.:19:0,57,178	1/1:.:.:25:192,75,0	0/1:.:.:23:99,0,98	1/1:.:.:28:194,84,0	0/0:.:.:32:0,76,128	0/1:.:.:33:119,0,111	1/1:.:.:33:208,99,0	0/0:.:.:31:0,93,191	0/0:.:.:19:0,57,178	0/1:.:.:26:88,0,106	1/1:.:.:32:194,96,0	1/1:.:.:25:175,75,0	0/0:.:.:23:0,69,142	0/0:.:.:41:0,123,180	1/1:.:.:24:188,72,0	0/0:.:.:28:0,84,184	0/0:.:.:40:0,120,199	1/1:.:.:14:152,42,0	0/1:.:.:31:132,0,54	1/1:.:.:22:143,66,0	0/1:.:.:28:81,0,63	0/1:.:.:53:147,0,90	0/0:.:.:14:0,42,92	0/1:.:.:58:48,0,105	0/0:.:.:30:0,90,176	0/1:.:.:51:56,0,138	0/1:.:.:56:133,0,126	1/1:.:.:17:176,51,0	0/0:.:.:40:0,120,160	1/1:.:.:13:144,39,0	0/0:.:.:27:0,81,190	1/1:.:.:24:188,72,0	0/1:.:.:19:68,0,85	0/1:.:.:59:131,0,126	1/1:.:.:50:188,151,0	0/1:.:.:49:102,0,123	0/0:.:.:25:0,75,90	1/1:.:.:21:175,47,0	1/1:.:.:23:153,69,0	0/1:.:.:13:98,0,28	0/0:.:.:48:0,144,201	0/1:.:.:37:125,0,106	0/1:.:.:26:87,0,64	0/1:.:.:31:105,0,71	0/0:.:.:26:0,78,159	0/1:.:.:54:137,0,83	1/1:.:90:31:205,93,0	1/1:.:69:24:169,72,0	1/1:.:42:15:171,45,0	1/1:.:69:24:200,72,0	1/1:.:54:19:172,57,0	1/1:.:48:17:167,51,0	1/1:.:30:11:138,33,0	1/1:.:42:15:169,45,0	1/1:.:75:26:195,78,0	1/1:.:87:30:205,90,0	1/1:.:51:18:183,54,0	1/1:.:48:17:156,51,0	1/1:.:72:25:192,75,0	1/1:.:75:26:197,78,0	1/1:.:66:23:195,69,0	1/1:.:36:13:153,39,0	1/1:.:45:16:167,48,0	1/1:.:81:28:191,84,0	1/1:.:33:12:132,36,0	0/0:251,0:.:251:0,255,255	0/0:253,0:.:253:0,255,255	0/1:151,99:.:250:188,0,249	0/0:250,0:.:250:0,255,255	1/1:0,34:.:34:232,102,0	0/1:140,108:.:248:223,0,255	1/1:24,226:.:250:245,255,0	0/1:183,67:.:250:67,0,208	0/1:42,25:.:67:172,0,197	0/1:78,175:.:253:231,0,116	0/0:254,0:.:254:0,255,255	0/0:245,0:.:245:0,255,255	0/0:253,0:.:253:0,255,255	0/0:209,0:.:209:0,255,255	0/0:134,1:.:135:0,255,255	0/0:101,0:.:101:0,255,255	0/1:64,144:.:208:218,0,123	0/0:193,0:.:193:0,255,255	0/1:139,107:.:246:224,0,255	1/1:0,248:.:248:255,255,0	0/0:249,1:.:250:0,255,255	0/0:249,0:.:249:0,255,255	1/1:0,211:.:211:255,255,0	1/1:0,81:.:81:255,244,0	0/1:130,117:.:247:232,0,248	0/1:88,154:.:242:241,0,161	0/0:251,0:.:251:0,255,255	0/0:249,1:.:250:0,255,255	0/1:60,21:.:81:122,0,173	0/0:245,0:.:245:0,255,255	0/1:80,165:.:245:213,0,118	0/1:94,157:.:251:255,0,185	./.:0,0:.:0:0,0,0	0/0:252,0:.:252:0,255,255	0/1:128,121:.:249:248,0,255	0/0:201,50:.:251:0,42,186	0/0:33,0:.:33:0,99,215	0/0:187,0:.:187:0,255,255	0/1:152,97:.:249:175,0,239	0/0:251,0:.:251:0,255,255	./.:0,0:.:0:0,0,0	0/1:144,105:.:249:193,0,243	0/0:177,2:.:179:0,255,255	0/1:83,167:.:250:243,0,143	./.:0,0:.:0:0,0,0	1/1:0,234:.:234:255,255,0	0/1:68,180:.:249:210,0,75	0/1:140,106:.:246:203,0,243	0/1:144,108:.:252:219,0,255	0/0:250,0:.:250:0,255,255	0/1:88,161:.:249:230,0,147	1/1:52,197:.:249:169,22,0	0/0:248,0:.:248:0,255,255	0/0:191,0:.:191:0,255,255	0/0:146,0:.:146:0,255,255
PDK30s1101201_202206	14083	PDK30s1101201_202206:14083	T	C	999	.	.	GT:DP:GQ:PL:AD	0/1:21:.:93,0,83:.	0/0:27:.:0,61,188:.	0/0:44:.:0,45,140:.	1/1:23:.:183,69,0:.	0/0:40:.:0,21,113:.	0/0:25:.:0,5,128:.	0/1:10:.:64,0,29:.	0/1:29:.:115,0,81:.	0/0:34:.:0,63,187:.	0/1:24:.:37,0,134:.	0/0:27:.:0,81,194:.	0/1:41:.:115,0,128:.	0/1:39:.:116,0,133:.	0/1:26:.:123,0,43:.	0/1:43:.:12,0,134:.	1/1:41:.:201,123,0:.	0/0:34:.:0,43,168:.	0/0:40:.:0,11,130:.	0/1:52:.:128,0,108:.	0/1:70:.:139,0,143:.	0/1:17:.:64,0,91:.	0/1:50:.:70,0,139:.	0/1:36:.:104,0,124:.	0/1:33:.:91,0,113:.	0/1:43:.:130,0,125:.	0/1:22:.:126,0,54:.	1/1:79:.:203,238,0:.	0/1:30:.:101,0,127:.	0/1:49:.:132,0,133:.	0/1:29:.:114,0,109:.	1/1:18:.:156,54,0:.	0/1:24:.:3,0,138:.	0/1:27:.:65,0,125:.	0/1:31:.:27,0,143:.	0/0:39:.:0,45,126:.	0/1:39:.:133,0,114:.	0/1:29:.:4,0,118:.	1/1:42:.:209,126,0:.	0/1:47:.:128,0,122:.	0/1:61:.:139,0,121:.	0/1:30:.:133,0,51:.	0/1:16:.:59,0,82:.	0/1:48:.:136,0,109:.	1/1:35:.:181,105,0:.	0/1:49:.:112,0,132:.	1/1:35:.:191,85,0:.	0/0:25:.:0,55,188:.	0/0:32:.:0,20,158:.	0/1:35:.:32,0,140:.	1/1:31:.:202,93,0:.	1/1:22:.:178,66,0:.	0/1:35:.:131,0,79:.	0/1:48:.:134,0,88:.	0/1:47:.:124,0,101:.	0/1:42:.:135,0,104:.	0/1:76:.:101,0,69:.	1/1:31:.:137,17,0:.	1/1:40:.:177,120,0:.	0/1:34:.:105,0,89:.	0/1:32:.:84,0,89:.	0/1:22:.:66,0,89:.	0/1:43:.:133,0,25:.	0/1:59:.:134,0,101:.	0/0:29:.:0,67,188:.	1/1:33:.:184,60,0:.	0/1:51:.:35,0,65:.	1/1:27:.:198,81,0:.	0/1:28:.:98,0,63:.	0/0:39:.:0,6,101:.	0/1:39:.:21,0,139:.	0/1:63:.:101,0,61:.	0/1:38:.:100,0,102:.	0/1:48:.:7,0,122:.	0/1:34:.:120,0,95:.	0/1:36:.:133,0,44:.	0/1:48:.:77,0,125:.	1/1:54:.:171,163,0:.	0/0:72:.:0,21,127:.	0/1:39:.:113,0,22:.	0/1:32:.:96,0,30:.	0/1:32:.:110,0,56:.	0/1:36:.:44,0,140:.	0/0:28:.:0,13,141:.	0/0:43:.:0,109,190:.	0/0:52:.:0,3,126:.	1/1:54:.:159,102,0:.	0/1:55:.:15,0,125:.	0/1:23:.:86,0,114:.	0/1:23:.:70,0,100:.	0/1:32:.:125,0,56:.	0/1:26:.:52,0,133:.	0/1:44:.:39,0,141:.	0/1:30:.:73,0,127:.	0/1:29:.:114,0,82:.	1/1:35:.:140,27,0:.	0/0:33:.:0,5,144:.	0/0:17:.:0,32,157:.	0/1:16:.:89,0,71:.	0/1:24:.:86,0,103:.	0/1:26:.:110,0,101:.	0/0:28:.:0,84,172:.	0/1:33:.:42,0,136:.	1/1:33:.:184,99,0:.	0/1:24:.:96,0,75:.	0/0:37:.:0,52,172:.	0/1:25:.:0,0,134:.	0/1:70:.:83,0,133:.	0/1:36:.:18,0,138:.	0/0:51:.:0,93,166:.	0/0:25:.:0,75,168:.	0/1:27:.:66,0,108:.	0/1:46:.:76,0,130:.	0/1:16:.:59,0,94:.	0/1:36:.:65,0,139:.	0/1:42:.:13,0,135:.	0/1:58:.:110,0,77:.	0/1:44:.:134,0,14:.	0/1:41:.:122,0,106:.	0/1:18:.:65,0,45:.	0/1:21:.:37,0,123:.	0/1:43:.:74,0,131:.	0/1:40:.:8,0,125:.	0/1:26:.:114,0,75:.	0/0:28:.:0,84,197:.	0/0:41:.:0,50,119:.	0/1:32:.:139,0,77:.	0/1:39:.:66,0,140:.	0/1:28:.:30,0,112:.	0/1:60:.:66,0,134:.	0/1:33:.:132,0,75:.	0/1:16:.:89,0,66:.	0/0:40:.:0,100,171:.	0/1:43:.:133,0,123:.	0/1:38:.:117,0,90:.	1/1:21:.:163,63,0:.	1/1:19:.:164,57,0:.	0/1:43:.:141,0,102:.	0/1:60:.:46,0,122:.	0/0:38:.:0,5,104:.	0/1:37:.:7,0,96:.	0/1:41:.:137,0,103:.	0/1:29:.:101,0,91:.	1/1:28:.:178,84,0:.	1/1:35:.:191,105,0:.	0/1:40:.:128,0,88:.	0/1:38:.:20,0,109:.	0/1:34:.:14,0,57:.	0/1:29:.:123,0,82:.	0/0:28:.:0,13,129:.	0/1:37:.:9,0,124:.	0/1:14:.:37,0,97:.	0/1:67:.:128,0,73:.	0/1:37:.:70,0,100:.	0/1:40:.:115,0,68:.	0/1:65:.:51,0,127:.	0/1:38:.:5,0,121:.	0/1:56:.:73,0,113:.	0/1:17:.:39,0,104:.	0/1:64:.:34,0,117:.	0/1:54:.:92,0,114:.	0/1:28:.:55,0,107:.	0/0:55:.:0,144,182:.	0/0:27:.:0,22,99:.	0/0:17:.:0,31,123:.	0/0:51:.:0,8,143:.	0/1:48:.:96,0,132:.	0/0:58:.:0,114,181:.	0/1:50:.:120,0,139:.	0/1:76:.:101,0,144:.	1/1:18:.:135,54,0:.	0/0:27:.:0,61,176:.	0/1:49:.:89,0,110:.	0/0:28:.:0,84,165:.	0/0:49:.:0,6,124:.	0/0:23:.:0,30,155:.	1/1:27:.:128,81,0:.	0/0:38:.:0,55,149:.	0/1:35:.:14,0,146:.	0/1:71:.:114,0,93:.	0/0:36:20:0,21,160:.	1/1:40:99:177,120,0:.	1/1:27:76:194,81,0:.	1/1:27:76:203,81,0:.	1/1:30:85:192,90,0:.	0/0:44:7:0,7,138:.	0/1:18:39:38,0,120:.	0/0:33:10:0,11,141:.	1/1:27:76:190,81,0:.	1/1:42:99:207,126,0:.	1/1:23:64:175,69,0:.	1/1:21:58:185,63,0:.	1/1:29:82:193,87,0:.	1/1:28:60:195,65,0:.	0/0:26:77:0,78,198:.	0/0:21:62:0,63,171:.	0/0:15:44:0,45,168:.	0/0:28:83:0,84,189:.	0/0:15:44:0,45,167:.	0/0:233:.:0,255,255:233,0	0/0:18:.:0,54,213:18,0	0/1:136:.:168,0,84:34,102	0/1:252:.:76,0,198:181,71	./.:5:.:0,15,139:5,0	0/1:73:.:189,0,160:26,47	0/1:250:.:248,0,236:121,129	0/0:119:.:0,255,255:118,1	0/0:13:.:0,39,200:13,0	0/0:62:.:0,187,238:62,0	0/1:79:.:174,0,192:46,33	0/0:250:.:0,255,255:250,0	0/0:219:.:0,255,255:219,0	0/0:233:.:0,255,255:233,0	0/1:46:.:187,0,178:22,24	0/0:52:.:0,157,229:52,0	0/0:59:.:0,178,235:59,0	0/0:25:.:0,75,217:25,0	0/1:69:.:147,0,69:12,57	0/0:61:.:0,184,235:61,0	0/0:251:.:0,255,255:251,0	0/1:98:.:196,0,186:45,53	0/0:56:.:0,169,235:56,0	0/0:35:.:0,105,220:35,0	1/1:253:.:170,30,0:54,199	0/1:253:.:187,0,247:153,100	1/1:45:.:205,97,0:1,44	0/0:72:.:0,217,245:72,0	0/0:101:.:0,255,255:101,0	./.:0:.:0,0,0:0,0	0/0:243:.:0,255,255:243,0	0/0:205:.:0,46,163:168,37	1/1:128:.:255,255,0:0,128	0/0:258:.:0,255,255:256,2	0/0:179:.:0,250,217:168,11	0/0:258:.:0,255,255:258,0	0/0:12:.:0,36,191:12,0	1/1:199:.:255,255,0:0,199	0/0:212:.:0,255,255:211,1	0/0:255:.:0,255,255:255,0	./.:0:.:0,0,0:0,0	0/0:239:.:0,255,255:239,0	1/1:55:.:226,166,0:0,55	0/0:252:.:0,255,255:252,0	1/1:36:.:217,108,0:0,36	0/0:94:.:0,255,255:94,0	0/0:248:.:0,255,255:248,0	0/0:193:.:0,255,255:193,0	0/0:248:.:0,255,255:248,0	0/0:249:.:0,255,255:248,1	0/0:246:.:0,255,255:246,0	0/1:120:.:184,0,192:65,55	0/0:242:.:0,255,255:241,1	0/0:231:.:0,255,255:231,0	0/0:22:.:0,66,207:22,0
PDK30s1101201_202206	160553	PDK30s1101201_202206:160553	G	T	999	.	.	GT:AD:DP:GQ:PL	0/1:.:13:.:63,0,65	1/1:.:30:.:170,90,0	0/1:.:33:.:113,0,115	1/1:.:28:.:202,84,0	0/0:.:35:.:0,105,184	0/1:.:17:.:91,0,81	0/1:.:23:.:73,0,58	1/1:.:35:.:176,105,0	0/1:.:26:.:101,0,113	0/1:.:21:.:103,0,82	0/1:.:39:.:116,0,126	0/1:.:55:.:128,0,133	0/1:.:54:.:128,0,142	0/1:.:25:.:72,0,129	0/0:.:33:.:0,99,208	0/0:.:28:.:0,84,206	0/0:.:26:.:0,39,175	1/1:.:53:.:202,138,0	1/1:.:63:.:219,190,0	1/1:.:50:.:204,151,0	0/1:.:25:.:105,0,93	0/1:.:49:.:138,0,128	1/1:.:13:.:152,39,0	1/1:.:33:.:202,99,0	1/1:.:45:.:217,132,0	0/0:.:22:.:0,66,195	0/0:.:62:.:0,146,197	0/0:.:22:.:0,66,188	1/1:.:51:.:213,154,0	0/1:.:22:.:81,0,116	1/1:.:35:.:197,105,0	0/0:.:34:.:0,102,205	0/1:.:24:.:96,0,105	1/1:.:31:.:203,93,0	0/1:.:35:.:85,0,119	0/1:.:52:.:128,0,135	0/1:.:17:.:89,0,68	1/1:.:30:.:197,90,0	1/1:.:48:.:201,144,0	1/1:.:65:.:207,196,0	1/1:.:30:.:199,87,0	0/1:.:25:.:72,0,129	0/1:.:32:.:137,0,86	1/1:.:25:.:201,75,0	0/1:.:57:.:138,0,130	1/1:.:26:.:195,78,0	0/0:.:24:.:0,72,192	0/0:.:27:.:0,81,200	0/1:.:29:.:120,0,88	1/1:.:31:.:201,93,0	0/1:.:29:.:125,0,92	0/0:.:13:.:0,39,107	0/1:.:28:.:106,0,111	0/0:.:32:.:0,40,173	0/0:.:45:.:0,135,173	0/1:.:50:.:83,0,120	./.:.:5:.:0,15,87	0/1:.:47:.:140,0,104	0/0:.:24:.:0,72,182	1/1:.:14:.:92,42,0	0/0:.:16:.:0,45,150	1/1:.:33:.:193,99,0	0/1:.:34:.:131,0,93	0/1:.:34:.:114,0,123	1/1:.:24:.:168,33,0	0/1:.:15:.:91,0,58	1/1:.:34:.:193,102,0	0/1:.:27:.:97,0,56	0/0:.:38:.:0,114,195	0/1:.:26:.:101,0,114	0/1:.:26:.:138,0,26	0/0:.:35:.:0,85,194	0/0:.:38:.:0,114,191	0/0:.:23:.:0,69,195	0/1:.:60:.:134,0,141	0/0:.:36:.:0,108,210	0/1:.:34:.:145,0,74	0/0:.:19:.:0,57,183	0/0:.:27:.:0,81,195	0/1:.:19:.:97,0,87	0/0:.:15:.:0,45,155	0/0:.:23:.:0,69,197	0/0:.:19:.:0,57,186	0/1:.:32:.:108,0,113	0/0:.:42:.:0,126,210	0/0:.:51:.:0,154,217	0/0:.:67:.:0,202,218	0/1:.:27:.:44,0,139	0/0:.:14:.:0,42,145	0/0:.:50:.:0,151,206	0/0:.:21:.:0,63,154	0/1:.:25:.:105,0,90	0/0:.:22:.:0,66,188	0/0:.:23:.:0,69,188	./.:.:6:.:22,0,53	0/0:.:36:.:0,108,185	0/0:.:17:.:0,51,169	0/0:.:24:.:0,72,192	0/1:.:34:.:60,0,144	0/1:.:28:.:106,0,106	0/0:.:30:.:0,90,209	1/1:.:30:.:187,90,0	0/1:.:41:.:112,0,119	0/1:.:26:.:110,0,99	0/0:.:16:.:0,28,156	0/1:.:19:.:68,0,75	0/1:.:47:.:116,0,125	0/0:.:27:.:0,81,194	0/1:.:17:.:81,0,90	0/0:.:14:.:0,42,154	0/0:.:33:.:0,99,193	0/0:.:24:.:0,72,169	0/1:.:12:.:69,0,69	0/1:.:32:.:109,0,116	0/1:.:11:.:57,0,70	0/0:.:45:.:0,29,143	1/1:.:35:.:194,105,0	0/1:.:50:.:117,0,139	0/1:.:53:.:137,0,107	0/1:.:28:.:70,0,129	0/1:.:39:.:100,0,121	0/1:.:21:.:103,0,78	0/0:.:30:.:0,90,187	0/1:.:31:.:115,0,115	0/1:.:32:.:105,0,100	0/1:.:24:.:103,0,98	0/0:.:25:.:0,75,192	0/0:.:26:.:0,78,167	0/1:.:43:.:106,0,131	1/1:.:31:.:191,93,0	1/1:.:18:.:152,34,0	0/1:.:39:.:79,0,129	0/0:.:30:.:0,90,176	0/1:.:13:.:78,0,48	0/1:.:17:.:91,0,76	1/1:.:21:.:190,63,0	0/1:.:38:.:114,0,133	1/1:.:42:.:194,126,0	0/1:.:37:.:114,0,65	0/1:.:38:.:123,0,113	0/1:.:38:.:121,0,125	0/0:.:21:.:0,63,188	1/1:.:23:.:197,69,0	0/1:.:32:.:99,0,124	0/0:.:34:.:0,102,178	1/1:.:45:.:168,95,0	1/1:.:14:.:92,42,0	0/1:.:21:.:91,0,91	1/1:.:30:.:199,90,0	1/1:.:53:.:211,160,0	0/1:.:26:.:17,0,113	1/1:.:35:.:182,105,0	0/0:.:34:.:0,102,192	0/0:.:10:.:0,30,127	0/0:.:39:.:0,117,197	1/1:.:28:.:197,84,0	0/1:.:31:.:84,0,127	./.:.:9:.:116,27,0	0/0:.:63:.:0,131,197	1/1:.:33:.:185,99,0	0/1:.:14:.:55,0,88	0/1:.:30:.:62,0,126	0/0:.:11:.:0,33,141	0/0:.:24:.:0,72,197	0/1:.:47:.:120,0,127	0/1:.:33:.:121,0,115	0/1:.:56:.:104,0,142	1/1:.:37:.:190,91,0	0/0:.:48:.:0,144,191	1/1:.:20:.:145,60,0	0/0:.:24:.:0,72,188	0/0:.:33:.:0,99,152	0/0:.:41:.:0,36,168	0/1:.:38:.:100,0,135	1/1:.:24:.:188,72,0	0/1:.:40:.:116,0,88	0/1:.:40:.:118,0,137	0/0:.:45:.:0,135,213	0/1:.:74:.:131,0,126	1/1:.:16:47:176,48,0	1/1:.:35:99:204,105,0	1/1:.:16:47:145,48,0	1/1:.:23:68:192,69,0	1/1:.:19:56:184,57,0	1/1:.:22:65:183,66,0	1/1:.:13:38:157,39,0	0/1:.:25:98:93,0,111	1/1:.:21:62:182,63,0	1/1:.:37:90:190,91,0	1/1:.:13:38:160,39,0	1/1:.:18:53:179,54,0	1/1:.:29:86:203,87,0	1/1:.:40:99:209,120,0	1/1:.:30:89:207,90,0	1/1:.:22:65:190,66,0	1/1:.:19:56:187,57,0	1/1:.:35:99:214,105,0	1/1:.:15:44:171,45,0	0/0:250,0:250:.:0,255,255	0/0:249,0:249:.:0,255,255	1/1:23,225:248:.:253,255,0	0/1:49,175:225:.:154,0,3	1/1:0,19:19:.:222,57,0	1/1:1,242:243:.:255,255,0	1/1:0,248:248:.:255,255,0	1/1:0,246:246:.:255,255,0	0/0:40,0:40:.:0,120,234	0/0:245,0:245:.:0,255,255	0/1:133,108:241:.:230,0,255	0/1:92,71:163:.:196,0,220	0/0:253,1:255:.:0,255,255	0/1:84,88:172:.:221,0,214	0/1:11,26:37:.:192,0,145	1/1:0,61:62:.:246,184,0	0/1:98,132:230:.:254,0,214	0/0:119,0:119:.:0,255,255	1/1:0,248:248:.:255,255,0	0/0:251,0:251:.:0,255,255	0/1:80,105:185:.:230,0,200	0/0:247,0:247:.:0,255,255	0/1:114,31:145:.:59,0,158	1/1:0,37:37:.:231,111,0	0/1:69,181:250:.:203,0,70	1/1:0,248:248:.:255,255,0	1/1:1,245:246:.:255,255,0	0/1:178,71:249:.:89,0,219	0/0:251,0:251:.:0,255,255	1/1:0,96:96:.:255,255,0	0/1:134,112:247:.:216,0,237	1/1:0,220:220:.:255,255,0	0/0:78,0:78:.:0,235,255	1/1:2,224:226:.:255,255,0	1/1:0,111:111:.:255,255,0	1/1:2,246:248:.:255,255,0	1/1:0,137:137:.:255,255,0	0/1:141,73:214:.:138,0,235	1/1:0,249:249:.:255,255,0	1/1:0,250:251:.:255,255,0	./.:0,0:0:.:0,0,0	1/1:0,251:251:.:255,255,0	1/1:0,124:124:.:255,255,0	0/0:249,0:249:.:0,255,255	1/1:0,26:26:.:216,78,0	1/1:0,198:198:.:255,255,0	0/0:250,0:250:.:0,255,255	0/0:196,0:196:.:0,255,255	0/0:250,0:250:.:0,255,255	1/1:0,216:216:.:255,255,0	0/0:250,0:250:.:0,255,255	1/1:0,218:218:.:255,255,0	1/1:0,251:251:.:255,255,0	1/1:0,106:106:.:255,255,0	1/1:23,228:251:.:255,255,0
PDK30s1074861_201901	15592	PDK30s1074861_201901:15592	A	C	999	.	.	GT:AD:DP:GQ:PL	0/0:.:14:.:0,42,154	0/0:.:38:.:0,114,183	0/1:.:43:.:129,0,9	0/1:.:41:.:140,0,84	0/0:.:36:.:0,108,200	0/0:.:26:.:0,78,186	0/1:.:13:.:19,0,98	0/1:.:23:.:84,0,88	0/0:.:50:.:0,151,194	0/0:.:24:.:0,72,162	0/1:.:25:.:107,0,51	0/1:.:35:.:136,0,90	0/1:.:30:.:105,0,66	0/0:.:34:.:0,102,172	1/1:.:23:.:195,69,0	1/1:.:32:.:204,96,0	1/1:.:25:.:175,75,0	0/0:.:22:.:0,66,154	1/1:.:38:.:204,114,0	0/1:.:64:.:113,0,149	1/1:.:24:.:181,72,0	0/0:.:35:.:0,105,122	0/1:.:21:.:39,0,109	0/1:.:25:.:116,0,84	1/1:.:40:.:202,120,0	0/1:.:29:.:111,0,116	1/1:.:69:.:188,208,0	1/1:.:26:.:168,78,0	0/0:.:57:.:0,172,208	0/1:.:11:.:33,0,80	0/0:.:31:.:0,93,199	0/0:.:40:.:0,120,207	0/0:.:34:.:0,102,171	0/1:.:38:.:83,0,134	0/1:.:43:.:113,0,108	0/0:.:49:.:0,148,205	0/0:.:23:.:0,69,163	0/0:.:55:.:0,166,198	0/1:.:22:.:55,0,113	0/1:.:64:.:140,0,120	0/0:.:26:.:0,78,195	0/1:.:13:.:73,0,57	1/1:.:30:.:179,90,0	0/0:.:29:.:0,87,200	0/1:.:83:.:143,0,130	0/0:.:20:.:0,60,187	0/1:.:20:.:101,0,80	0/1:.:32:.:116,0,120	1/1:.:27:.:189,81,0	0/0:.:30:.:0,90,205	0/0:.:24:.:0,72,176	1/1:.:32:.:180,96,0	1/1:.:33:.:194,99,0	0/1:.:54:.:131,0,136	0/1:.:53:.:114,0,101	0/0:.:37:.:0,111,184	1/1:.:27:.:139,10,0	0/0:.:17:.:0,51,156	0/1:.:27:.:98,0,62	0/0:.:58:.:0,175,166	0/0:.:32:.:0,96,185	0/0:.:31:.:0,93,175	1/1:.:38:.:162,114,0	0/0:.:34:.:0,102,192	0/0:.:44:.:0,132,200	1/1:.:58:.:173,175,0	0/0:.:32:.:0,96,192	0/0:.:28:.:0,84,172	0/0:.:22:.:0,66,171	1/1:.:27:.:194,81,0	1/1:.:74:.:194,223,0	1/1:.:54:.:165,88,0	1/1:.:32:.:211,96,0	1/1:.:32:.:175,57,0	0/0:.:31:.:0,93,186	0/1:.:25:.:109,0,61	1/1:.:60:.:198,181,0	0/1:.:82:.:93,0,107	1/1:.:47:.:195,141,0	1/1:.:40:.:193,120,0	1/1:.:40:.:199,120,0	1/1:.:47:.:195,141,0	1/1:.:42:.:183,126,0	1/1:.:43:.:177,129,0	1/1:.:60:.:190,181,0	0/1:.:68:.:139,0,119	1/1:.:51:.:181,116,0	1/1:.:38:.:206,114,0	1/1:.:25:.:129,75,0	1/1:.:21:.:154,63,0	1/1:.:18:.:164,54,0	1/1:.:34:.:166,102,0	1/1:.:24:.:169,72,0	0/1:.:19:.:98,0,59	1/1:.:67:.:117,54,0	1/1:.:27:.:190,81,0	0/1:.:13:.:47,0,75	1/1:.:28:.:178,84,0	1/1:.:35:.:171,105,0	1/1:.:33:.:153,79,0	0/1:.:58:.:134,0,112	1/1:.:27:.:149,81,0	1/1:.:21:.:178,63,0	0/0:.:37:.:0,111,163	0/1:.:23:.:100,0,94	1/1:.:22:.:152,66,0	1/1:.:51:.:189,154,0	0/1:.:25:.:84,0,122	0/1:.:29:.:94,0,109	0/1:.:33:.:136,0,91	0/1:.:29:.:72,0,138	0/1:.:39:.:96,0,126	1/1:.:15:.:155,45,0	1/1:.:22:.:183,66,0	1/1:.:45:.:187,135,0	0/1:.:44:.:105,0,105	0/1:.:41:.:109,0,106	1/1:.:40:.:189,120,0	1/1:.:16:.:164,48,0	1/1:.:24:.:168,72,0	0/1:.:37:.:94,0,130	0/0:.:21:.:0,63,144	0/1:.:27:.:94,0,103	0/1:.:18:.:130,0,4	1/1:.:19:.:186,57,0	0/1:.:27:.:108,0,77	0/1:.:25:.:125,0,70	0/0:.:40:.:0,120,193	1/1:.:42:.:183,126,0	0/1:.:33:.:92,0,91	0/0:.:27:.:0,81,190	0/0:.:32:.:0,96,201	1/1:.:35:.:201,105,0	0/0:.:27:.:0,81,179	1/1:.:50:.:195,151,0	1/1:.:15:.:137,45,0	0/0:.:27:.:0,81,185	0/0:.:54:.:0,163,175	0/0:.:37:.:0,111,196	0/0:.:27:.:0,81,173	0/0:.:34:.:0,102,166	0/1:.:28:.:84,0,75	1/1:.:35:.:181,105,0	0/1:.:45:.:129,0,94	0/1:.:25:.:116,0,84	0/0:.:39:.:0,117,200	0/0:.:69:.:0,208,191	0/0:.:25:.:0,75,175	0/0:.:19:.:0,57,156	0/0:.:29:.:0,87,197	1/1:.:24:.:130,72,0	0/1:.:48:.:121,0,121	1/1:.:24:.:133,52,0	1/1:.:15:.:135,45,0	1/1:.:90:.:200,255,0	1/1:.:29:.:137,3,0	0/1:.:118:.:126,0,59	0/1:.:19:.:63,0,89	0/1:.:81:.:123,0,120	0/0:.:73:.:0,220,195	0/1:.:35:.:71,0,130	0/0:.:31:.:0,93,175	1/1:.:32:.:188,57,0	0/0:.:33:.:0,99,212	1/1:.:38:.:179,114,0	0/1:.:38:.:78,0,110	0/1:.:79:.:126,0,122	0/1:.:49:.:124,0,96	0/1:.:36:.:112,0,128	1/1:.:16:.:81,28,0	1/1:.:29:.:197,87,0	1/1:.:47:.:179,141,0	1/1:.:43:.:190,129,0	1/1:.:68:.:196,205,0	0/1:.:40:.:121,0,131	0/0:.:35:.:0,105,182	0/1:.:67:.:117,0,123	0/1:.:42:.:102,0,134	0/0:.:79:.:0,216,179	1/1:.:33:94:200,99,0	1/1:.:23:64:187,69,0	1/1:.:31:88:202,93,0	1/1:.:28:79:194,84,0	1/1:.:14:37:165,42,0	0/1:.:22:84:114,0,79	0/1:.:21:87:87,0,93	0/1:.:41:73:149,0,68	0/0:.:21:62:0,63,176	0/0:.:32:75:0,76,186	0/0:.:23:29:0,30,167	0/0:.:18:53:0,54,182	0/0:.:17:50:0,51,180	0/0:.:38:99:0,114,212	1/1:.:23:64:198,69,0	1/1:.:17:46:179,51,0	1/1:.:19:52:175,57,0	1/1:.:31:88:201,93,0	1/1:.:19:52:181,57,0	0/0:151,0:151:.:0,255,255	0/0:180,0:180:.:0,255,255	0/1:88,58:146:.:134,0,217	1/1:1,143:147:.:245,255,0	0/1:25,43:68:.:194,0,173	0/1:106,107:215:.:225,0,233	0/1:128,119:247:.:187,0,195	0/1:95,152:248:.:145,0,185	0/0:78,0:78:.:0,235,255	0/0:187,0:187:.:0,255,255	0/1:163,72:235:.:98,0,215	0/1:94,150:244:.:149,0,135	0/0:249,0:249:.:0,255,255	0/1:148,71:219:.:82,0,163	0/1:5,37:42:.:156,0,14	0/0:149,0:149:.:0,255,255	0/1:47,31:78:.:178,0,199	0/1:37,64:101:.:196,0,162	0/0:244,0:244:.:0,255,255	0/0:244,0:245:.:0,255,255	0/1:53,20:73:.:98,0,136	0/0:153,0:153:.:0,255,255	0/0:159,0:159:.:0,255,255	0/0:40,0:40:.:0,120,229	0/0:239,0:239:.:0,255,255	1/1:1,32:33:.:55,67,0	0/0:253,0:253:.:0,255,255	0/0:246,0:246:.:0,255,255	0/0:188,0:188:.:0,255,255	0/0:247,0:249:.:0,255,255	0/0:178,40:218:.:0,158,225	0/0:249,0:249:.:0,255,255	./.:0,0:0:.:0,0,0	0/1:147,100:247:.:199,0,255	0/1:116,129:245:.:255,0,244	0/0:246,0:246:.:0,255,255	./.:0,0:0:.:0,0,0	0/0:244,0:244:.:0,255,255	0/0:199,1:200:.:0,255,255	0/0:246,0:246:.:0,255,255	0/0:123,0:123:.:0,255,255	0/0:238,0:238:.:0,255,255	0/0:112,19:131:.:0,148,255	0/0:249,0:249:.:0,255,255	0/0:245,0:245:.:0,255,255	1/1:0,59:59:.:209,178,0	0/0:250,0:251:.:0,255,255	0/0:248,0:248:.:0,255,255	0/0:249,0:249:.:0,255,255	0/1:52,25:77:.:64,0,157	0/0:240,0:240:.:0,255,255	0/0:225,0:226:.:0,255,255	0/0:240,0:242:.:0,255,255	1/1:0,193:193:.:255,255,0	0/1:25,107:133:.:151,7,0
PDK30s732221_201882	70200	PDK30s732221_201882:70200	G	A	999	.	.	GT:GQ:DP:PL:AD	0/1:.:12:39,0,89:.	0/0:.:18:0,54,183:.	0/0:.:33:0,99,206:.	0/1:.:27:112,0,98:.	0/1:.:29:133,0,59:.	0/0:.:34:0,102,210:.	0/0:.:24:0,72,176:.	0/0:.:30:0,90,186:.	0/1:.:26:99,0,111:.	0/1:.:19:97,0,86:.	./.:.:8:0,24,121:.	0/0:.:40:0,120,209:.	./.:.:7:0,21,109:.	0/0:.:26:0,78,203:.	0/0:.:27:0,81,205:.	0/0:.:33:0,99,184:.	0/1:.:32:130,0,97:.	0/1:.:16:44,0,108:.	0/0:.:17:0,51,175:.	0/1:.:49:143,0,89:.	0/1:.:19:80,0,76:.	0/1:.:24:76,0,116:.	0/0:.:37:0,111,199:.	1/1:.:12:154,36,0:.	1/1:.:28:188,64,0:.	1/1:.:35:155,19,0:.	0/1:.:55:114,0,145:.	0/1:.:22:91,0,105:.	0/1:.:36:113,0,133:.	./.:.:8:0,24,116:.	0/0:.:20:0,60,190:.	0/1:.:20:91,0,95:.	0/0:.:25:0,75,192:.	0/0:.:28:0,84,201:.	0/0:.:36:0,108,212:.	0/0:.:17:0,51,173:.	0/1:.:18:37,0,111:.	0/1:.:39:119,0,123:.	0/0:.:22:0,66,190:.	0/0:.:50:0,151,219:.	0/0:.:26:0,78,194:.	0/0:.:12:0,36,135:.	1/1:.:18:155,54,0:.	0/0:.:28:0,84,203:.	0/0:.:46:0,138,220:.	0/0:.:23:0,69,197:.	0/1:.:17:41,0,117:.	1/1:.:29:203,87,0:.	0/1:.:20:119,0,61:.	0/1:.:18:79,0,66:.	0/1:.:28:83,0,113:.	1/1:.:22:195,66,0:.	0/1:.:28:43,0,132:.	0/1:.:18:22,0,113:.	0/1:.:18:52,0,99:.	0/0:.:43:0,129,215:.	0/0:.:32:0,96,194:.	0/1:.:30:133,0,51:.	0/0:.:21:0,63,171:.	0/0:.:34:0,30,93:.	0/1:.:21:54,0,100:.	0/0:.:27:0,81,158:.	1/1:.:28:165,84,0:.	0/1:.:38:134,0,114:.	0/0:.:28:0,64,194:.	0/0:.:37:0,111,156:.	0/0:.:24:0,72,192:.	0/0:.:35:0,105,176:.	0/0:.:52:0,157,188:.	0/1:.:18:97,0,79:.	1/1:.:52:209,157,0:.	0/1:.:53:99,0,140:.	0/1:.:22:91,0,106:.	0/1:.:18:130,0,4:.	0/0:.:39:0,117,208:.	1/1:.:28:184,84,0:.	1/1:.:31:203,93,0:.	1/1:.:24:191,72,0:.	0/1:.:35:137,0,80:.	0/1:.:23:89,0,111:.	0/1:.:24:113,0,97:.	0/1:.:36:113,0,131:.	0/1:.:42:139,0,107:.	0/1:.:23:66,0,127:.	0/0:.:32:0,96,212:.	0/1:.:60:136,0,133:.	1/1:.:30:197,70,0:.	1/1:.:23:195,69,0:.	0/1:.:34:105,0,124:.	1/1:.:47:192,141,0:.	0/1:.:30:115,0,78:.	0/1:.:25:95,0,97:.	0/1:.:20:125,0,40:.	0/0:.:20:0,60,183:.	1/1:.:28:203,84,0:.	0/1:.:35:116,0,120:.	0/0:.:10:0,30,116:.	0/0:.:25:0,36,172:.	0/1:.:19:94,0,83:.	0/1:.:23:74,0,96:.	0/1:.:33:122,0,117:.	1/1:.:18:177,54,0:.	1/1:.:28:164,64,0:.	0/1:.:19:92,0,83:.	1/1:.:31:183,54,0:.	0/1:.:22:81,0,101:.	0/1:.:63:140,0,126:.	0/1:.:11:68,0,57:.	1/1:.:20:185,60,0:.	0/0:.:19:0,57,184:.	0/1:.:24:76,0,121:.	0/1:.:33:109,0,123:.	./.:.:9:11,0,72:.	0/1:.:19:86,0,74:.	1/1:.:30:209,90,0:.	0/0:.:39:0,97,193:.	0/1:.:38:115,0,129:.	0/1:.:42:111,0,138:.	0/1:.:11:62,0,57:.	0/1:.:24:76,0,126:.	0/1:.:36:116,0,119:.	1/1:.:19:172,57,0:.	0/1:.:19:68,0,105:.	0/1:.:31:54,0,136:.	1/1:.:23:188,69,0:.	0/0:.:29:0,87,193:.	0/1:.:40:105,0,133:.	0/1:.:27:117,0,86:.	0/1:.:33:110,0,126:.	0/0:.:24:0,72,197:.	0/1:.:24:72,0,119:.	0/1:.:26:98,0,92:.	0/1:.:31:84,0,131:.	0/0:.:21:0,63,188:.	0/0:.:19:0,37,163:.	./.:.:6:0,18,95:.	0/0:.:32:0,96,206:.	0/1:.:50:114,0,111:.	0/0:.:37:0,111,205:.	0/1:.:32:105,0,119:.	0/0:.:28:0,84,189:.	0/0:.:33:0,99,208:.	0/0:.:26:0,78,195:.	0/1:.:38:113,0,119:.	0/0:.:25:0,75,181:.	0/1:.:46:129,0,112:.	0/1:.:43:69,0,142:.	0/0:.:16:0,48,164:.	0/0:.:22:0,66,192:.	0/0:.:37:0,111,205:.	0/1:.:13:1,0,90:.	1/1:.:36:169,88,0:.	0/1:.:29:52,0,122:.	./.:.:5:87,15,0:.	1/1:.:64:219,193,0:.	0/0:.:17:0,51,122:.	0/0:.:61:0,184,205:.	0/0:.:14:0,42,164:.	0/1:.:49:139,0,104:.	1/1:.:19:121,57,0:.	0/1:.:26:74,0,122:.	0/1:.:39:100,0,54:.	0/1:.:30:107,0,116:.	0/1:.:18:116,0,37:.	0/1:.:36:117,0,128:.	0/1:.:22:98,0,99:.	0/0:.:56:0,169,219:.	1/1:.:33:201,79,0:.	0/1:.:31:100,0,120:.	0/0:.:12:0,36,91:.	1/1:.:18:152,34,0:.	0/1:.:36:94,0,106:.	0/1:.:26:101,0,80:.	1/1:.:33:182,61,0:.	0/1:.:27:78,0,127:.	0/0:.:42:0,126,187:.	0/1:.:31:83,0,136:.	0/1:.:20:59,0,119:.	0/1:.:44:130,0,113:.	1/1:73:26:198,78,0:.	1/1:40:15:168,45,0:.	1/1:91:32:206,96,0:.	1/1:38:21:174,43,0:.	1/1:52:19:164,57,0:.	0/1:99:39:123,0,114:.	0/1:59:10:59,0,60:.	0/1:96:29:95,0,128:.	0/0:77:27:0,78,196:.	0/0:99:42:0,126,200:.	0/0:42:21:0,43,171:.	1/1:85:30:187,90,0:.	1/1:14:13:137,19,0:.	./.:16:7:99,21,0:.	1/1:52:19:156,57,0:.	1/1:67:24:182,72,0:.	1/1:58:21:186,63,0:.	1/1:58:21:181,63,0:.	1/1:61:22:195,66,0:.	0/0:.:246:0,255,255:246,0	0/0:.:59:0,178,196:59,0	0/0:.:247:0,255,255:247,0	1/1:.:248:255,255,0:0,248	0/0:.:18:0,54,223:18,0	0/0:.:250:0,255,255:250,0	0/1:.:245:172,0,207:139,106	0/0:.:189:0,255,255:189,0	0/0:.:64:0,193,207:64,0	0/0:.:232:0,255,255:232,0	0/1:.:251:245,0,230:117,134	0/0:.:175:0,255,255:175,0	0/1:.:237:213,0,224:116,121	0/0:.:175:0,255,227:169,6	0/1:.:183:74,0,199:131,52	0/1:.:242:192,0,240:143,99	0/0:.:183:0,255,255:183,0	0/1:.:198:224,0,162:73,125	0/0:.:237:0,255,255:237,0	0/0:.:246:0,255,255:246,0	0/0:.:183:0,255,255:183,0	0/0:.:238:0,255,255:238,0	0/1:.:138:24,0,151:108,30	0/1:.:93:8,0,123:79,14	0/1:.:246:205,0,178:108,138	1/1:.:220:255,255,0:0,220	0/1:.:248:234,0,197:98,150	0/0:.:246:0,255,255:246,0	0/0:.:42:0,126,183:42,0	1/1:.:248:255,255,0:0,248	0/1:.:191:184,0,141:72,119	0/0:.:173:0,255,255:172,0	0/1:.:248:88,0,237:169,79	0/0:.:44:0,132,199:44,0	0/0:.:254:0,255,255:254,0	0/1:.:249:249,0,157:88,161	0/0:.:249:0,255,255:249,0	0/0:.:163:0,255,255:163,0	0/1:.:117:168,0,144:46,71	0/1:.:250:134,0,237:167,83	./.:.:0:0,0,0:0,0	0/1:.:234:165,0,67:70,164	0/0:.:13:0,39,180:13,0	0/0:.:247:0,255,255:247,0	0/1:.:92:164,0,162:44,48	1/1:.:152:255,255,0:0,152	0/0:.:236:0,255,255:236,0	0/0:.:49:0,148,203:49,0	0/0:.:251:0,255,255:251,0	0/0:.:143:0,255,255:143,0	0/0:.:170:0,255,255:170,0	0/0:.:117:0,255,255:117,0	0/0:.:97:0,255,255:97,0	0/0:.:189:0,255,255:189,0	0/0:.:229:0,249,253:205,24
PDK30s732221_201882	130499	PDK30s732221_201882:130499	G	A	999	.	.	GT:GQ:DP:PL:AD	1/1:.:12:154,36,0:.	0/0:.:26:0,78,202:.	1/1:.:31:191,93,0:.	0/0:.:28:0,84,203:.	1/1:.:34:170,82,0:.	0/0:.:37:0,111,184:.	./.:.:7:19,0,64:.	0/1:.:33:107,0,123:.	1/1:.:29:190,87,0:.	1/1:.:29:203,87,0:.	0/1:.:24:0,2,142:.	1/1:.:26:191,78,0:.	1/1:.:23:183,49,0:.	0/1:.:23:115,0,81:.	1/1:.:18:178,54,0:.	0/1:.:40:93,0,117:.	0/1:.:36:144,0,73:.	0/1:.:35:112,0,109:.	0/1:.:40:124,0,96:.	0/1:.:47:138,0,107:.	0/1:.:18:62,0,103:.	0/1:.:36:115,0,125:.	0/1:.:58:74,0,107:.	0/1:.:27:73,0,105:.	1/1:.:42:207,108,0:.	0/0:.:31:0,93,205:.	0/1:.:81:139,0,136:.	0/1:.:28:122,0,58:.	0/1:.:60:134,0,136:.	1/1:.:21:163,63,0:.	0/1:.:32:88,0,130:.	1/1:.:24:182,72,0:.	0/1:.:30:82,0,132:.	0/1:.:27:72,0,99:.	0/1:.:28:66,0,129:.	0/0:.:46:0,135,195:.	1/1:.:17:136,13,0:.	0/1:.:47:137,0,127:.	0/1:.:38:119,0,79:.	0/1:.:54:57,0,134:.	0/1:.:29:134,0,75:.	1/1:.:13:121,39,0:.	1/1:.:43:202,129,0:.	0/1:.:42:114,0,138:.	1/1:.:64:217,193,0:.	0/1:.:21:69,0,113:.	1/1:.:14:164,42,0:.	0/1:.:21:108,0,78:.	0/1:.:26:70,0,133:.	0/1:.:39:121,0,120:.	0/1:.:12:82,0,39:.	0/1:.:16:23,0,118:.	0/1:.:43:129,0,112:.	0/1:.:29:109,0,109:.	1/1:.:22:188,66,0:.	0/1:.:53:112,0,134:.	0/1:.:27:103,0,115:.	0/1:.:73:93,0,72:.	1/1:.:26:140,78,0:.	0/1:.:29:59,0,85:.	1/1:.:22:105,66,0:.	0/1:.:44:125,0,113:.	1/1:.:27:139,81,0:.	1/1:.:35:207,105,0:.	0/1:.:23:76,0,118:.	0/0:.:77:0,232,193:.	0/1:.:38:138,0,106:.	0/1:.:29:105,0,68:.	0/0:.:51:0,154,197:.	0/1:.:24:103,0,84:.	1/1:.:28:197,84,0:.	0/1:.:39:140,0,107:.	1/1:.:26:195,78,0:.	0/1:.:17:79,0,80:.	0/1:.:36:123,0,101:.	0/0:.:20:0,60,190:.	0/0:.:32:0,96,190:.	0/1:.:37:82,0,134:.	1/1:.:22:194,66,0:.	0/1:.:29:128,0,73:.	0/1:.:36:113,0,105:.	0/1:.:27:102,0,104:.	1/1:.:39:194,117,0:.	0/1:.:41:132,0,117:.	1/1:.:35:164,105,0:.	1/1:.:42:178,126,0:.	0/0:.:47:0,141,179:.	1/1:.:38:197,114,0:.	0/1:.:21:44,0,129:.	0/1:.:43:118,0,129:.	0/1:.:26:117,0,94:.	0/1:.:44:136,0,126:.	1/1:.:20:172,60,0:.	1/1:.:25:174,75,0:.	0/1:.:17:55,0,104:.	1/1:.:32:168,96,0:.	./.:.:5:82,15,0:.	1/1:.:16:170,48,0:.	1/1:.:27:149,81,0:.	0/1:.:23:59,0,116:.	1/1:.:19:182,57,0:.	0/1:.:20:88,0,80:.	0/0:.:27:0,81,179:.	0/1:.:19:74,0,105:.	0/1:.:18:79,0,99:.	0/1:.:21:72,0,87:.	0/1:.:45:132,0,102:.	0/1:.:21:78,0,102:.	1/1:.:25:168,75,0:.	1/1:.:10:127,30,0:.	0/1:.:18:46,0,106:.	1/1:.:47:197,141,0:.	./.:.:9:30,0,73:.	0/1:.:28:90,0,119:.	0/1:.:21:102,0,93:.	1/1:.:38:183,114,0:.	1/1:.:28:176,64,0:.	1/1:.:59:196,178,0:.	1/1:.:20:145,60,0:.	0/1:.:32:116,0,97:.	0/1:.:34:108,0,85:.	0/0:.:19:0,57,156:.	0/1:.:26:115,0,82:.	0/1:.:32:103,0,112:.	0/1:.:25:77,0,119:.	1/1:.:17:164,51,0:.	1/1:.:30:163,90,0:.	0/1:.:33:120,0,86:.	0/1:.:39:109,0,135:.	0/0:.:23:0,69,153:.	0/1:.:18:23,0,113:.	0/0:.:32:0,96,180:.	0/1:.:46:115,0,131:.	0/1:.:10:54,0,54:.	0/1:.:21:69,0,117:.	1/1:.:23:197,69,0:.	0/0:.:32:0,96,185:.	0/0:.:39:0,117,194:.	0/0:.:24:0,72,192:.	0/1:.:37:110,0,124:.	0/1:.:37:58,0,132:.	0/0:.:24:0,72,161:.	1/1:.:28:178,84,0:.	0/1:.:31:115,0,105:.	1/1:.:29:188,87,0:.	0/0:.:33:0,99,179:.	0/0:.:12:0,36,154:.	1/1:.:22:143,66,0:.	0/0:.:24:0,72,130:.	0/0:.:31:0,93,191:.	1/1:.:20:187,60,0:.	0/0:.:34:0,102,159:.	0/0:.:26:0,78,140:.	1/1:.:16:135,48,0:.	1/1:.:73:191,220,0:.	1/1:.:22:91,66,0:.	0/0:.:49:0,148,165:.	0/0:.:28:0,84,172:.	1/1:.:71:203,214,0:.	0/1:.:36:94,0,111:.	./.:.:7:0,1,80:.	0/0:.:36:0,108,157:.	./.:.:8:29,0,64:.	./.:.:9:123,27,0:.	0/1:.:35:115,0,106:.	1/1:.:27:179,81,0:.	0/0:.:80:0,219,192:.	0/0:.:49:0,148,174:.	1/1:.:37:174,111,0:.	0/0:.:23:0,69,188:.	0/1:.:31:105,0,74:.	1/1:.:45:181,135,0:.	./.:.:7:0,1,81:.	0/1:.:33:119,0,84:.	0/0:.:23:0,30,142:.	0/0:.:25:0,75,187:.	0/0:.:33:0,79,172:.	1/1:.:27:185,81,0:.	0/0:.:60:0,181,179:.	0/0:99:36:0,108,215:.	0/0:79:27:0,81,198:.	0/0:73:25:0,75,199:.	0/0:94:32:0,96,206:.	0/0:82:28:0,84,205:.	0/0:88:30:0,90,207:.	0/0:37:13:0,39,160:.	0/0:76:26:0,78,201:.	0/1:91:27:89,0,126:.	1/1:95:33:198,99,0:.	0/0:76:26:0,78,204:.	1/1:50:18:182,54,0:.	1/1:65:23:197,69,0:.	0/1:85:25:119,0,81:.	0/0:64:22:0,66,190:.	0/0:43:15:0,45,171:.	0/0:58:20:0,60,190:.	0/0:73:25:0,75,195:.	0/0:70:24:0,72,200:.	0/0:.:254:0,255,255:254,0	./.:.:1:0,3,40:1,0	0/1:.:249:255,0,213:106,143	0/0:.:250:0,255,255:250,0	0/1:.:80:199,0,196:39,41	0/1:.:249:244,0,143:83,166	0/0:.:251:0,255,255:251,0	0/1:.:248:255,0,203:102,146	0/0:.:16:0,48,215:16,0	0/0:.:241:0,255,255:241,0	0/1:.:249:243,0,132:81,168	0/1:.:164:214,0,217:83,81	0/1:.:144:211,0,207:71,73	0/1:.:251:255,0,229:114,137	0/1:.:218:247,0,197:88,130	0/1:.:160:220,0,215:78,82	0/1:.:203:201,0,238:119,84	0/1:.:162:212,0,223:85,77	1/1:.:227:255,255,0:0,227	0/1:.:245:233,0,255:134,111	0/1:.:250:244,0,251:128,122	0/0:.:173:0,255,255:173,0	0/1:.:215:242,0,238:107,108	0/1:.:179:228,0,223:88,91	0/1:.:249:246,0,249:126,123	0/1:.:248:156,0,243:160,88	0/1:.:250:255,0,228:111,139	1/1:.:61:241,184,0:0,61	0/0:.:249:0,255,255:248,1	0/0:.:253:0,255,255:253,0	0/1:.:251:192,0,243:148,103	0/0:.:175:0,255,255:175,0	0/1:.:181:187,0,76:46,135	0/0:.:181:0,255,255:181,0	0/1:.:70:173,0,132:20,50	0/1:.:246:196,0,255:149,97	1/1:.:213:226,222,0:20,193	0/0:.:126:0,255,255:126,0	0/1:.:220:212,0,228:118,102	0/0:.:247:0,255,255:247,0	0/0:.:46:0,138,225:46,0	0/1:.:249:206,0,89:74,175	0/0:.:48:0,144,225:48,0	0/0:.:163:0,255,255:163,0	0/0:.:17:0,51,203:17,0	0/0:.:249:0,255,255:249,0	0/0:.:169:0,255,255:169,0	0/0:.:204:0,255,255:204,0	0/0:.:245:0,255,255:245,0	0/1:.:249:89,0,219:178,71	0/0:.:248:0,255,255:248,0	0/1:.:248:169,0,255:154,94	1/1:.:243:255,255,0:1,242	0/1:.:250:155,0,238:160,90	0/0:.:175:0,255,255:173,1
PDK30s717671_200947	48409	PDK30s717671_200947:48409	T	G	999	.	.	GT:PL:DP:GQ:AD	0/1:76,0,65:13:.:.	0/1:89,0,124:27:.:.	0/1:72,0,110:26:.:.	0/0:0,93,202:31:.:.	0/0:0,96,190:32:.:.	0/1:94,0,98:27:.:.	./.:0,18,98:6:.:.	0/0:0,96,190:32:.:.	0/1:111,0,128:33:.:.	0/1:130,0,90:36:.:.	0/1:99,0,118:40:.:.	0/0:0,154,218:51:.:.	0/0:0,107,198:49:.:.	0/1:50,0,121:21:.:.	1/1:199,102,0:34:.:.	0/0:0,105,165:35:.:.	1/1:194,144,0:48:.:.	1/1:181,108,0:36:.:.	0/1:146,0,124:55:.:.	1/1:194,184,0:61:.:.	0/1:121,0,58:21:.:.	0/0:0,117,178:39:.:.	0/1:75,0,68:27:.:.	0/1:141,0,76:32:.:.	0/1:98,0,134:50:.:.	0/0:0,48,146:16:.:.	0/0:0,169,216:56:.:.	0/0:0,69,192:23:.:.	0/0:0,226,208:75:.:.	0/0:0,60,173:20:.:.	0/0:0,60,183:20:.:.	0/1:98,0,129:33:.:.	1/1:162,48,0:16:.:.	0/0:0,123,201:41:.:.	0/1:124,0,122:40:.:.	1/1:201,105,0:35:.:.	0/1:114,0,89:23:.:.	1/1:201,105,0:35:.:.	0/0:0,114,213:38:.:.	0/0:0,190,197:63:.:.	0/0:0,120,202:40:.:.	./.:95,18,0:6:.:.	0/1:123,0,101:38:.:.	0/0:0,102,199:34:.:.	0/0:0,178,208:59:.:.	0/0:0,111,210:37:.:.	1/1:178,66,0:22:.:.	0/1:107,0,98:23:.:.	0/1:71,0,131:26:.:.	1/1:202,126,0:42:.:.	1/1:146,54,0:18:.:.	0/1:61,0,79:14:.:.	0/0:0,84,178:28:.:.	0/0:0,38,173:26:.:.	0/0:0,60,155:20:.:.	0/1:104,0,74:23:.:.	0/0:0,10,86:10:.:.	1/1:133,60,0:20:.:.	./.:0,18,86:6:.:.	0/1:62,0,55:32:.:.	0/0:0,81,198:27:.:.	0/0:0,75,187:25:.:.	0/1:125,0,75:28:.:.	0/1:109,0,133:36:.:.	0/0:0,60,180:21:.:.	0/1:83,0,83:28:.:.	0/0:0,96,194:32:.:.	0/1:73,0,86:21:.:.	0/0:0,75,198:25:.:.	0/1:86,0,112:24:.:.	0/1:78,0,128:49:.:.	0/1:102,0,126:33:.:.	0/0:0,90,176:30:.:.	0/1:2,0,99:25:.:.	0/1:120,0,94:33:.:.	1/1:192,90,0:30:.:.	0/1:108,0,58:27:.:.	1/1:199,111,0:37:.:.	0/0:0,78,186:26:.:.	1/1:169,70,0:30:.:.	0/1:51,0,123:22:.:.	0/0:0,87,197:29:.:.	0/1:106,0,109:41:.:.	0/1:86,0,140:33:.:.	0/1:89,0,111:45:.:.	0/0:0,135,188:52:.:.	0/1:116,0,45:53:.:.	0/1:38,0,140:27:.:.	0/1:55,0,48:13:.:.	0/0:0,84,178:28:.:.	0/0:0,69,177:23:.:.	1/1:193,120,0:40:.:.	0/1:102,0,64:17:.:.	0/1:64,0,85:14:.:.	0/1:124,0,34:23:.:.	0/1:83,0,73:15:.:.	0/1:107,0,57:18:.:.	0/0:0,51,176:17:.:.	0/0:0,69,183:23:.:.	1/1:127,30,0:10:.:.	0/1:63,0,37:19:.:.	0/1:53,0,99:18:.:.	0/0:0,69,188:23:.:.	0/1:82,0,111:21:.:.	0/1:93,0,141:38:.:.	0/1:51,0,81:13:.:.	0/0:0,151,197:50:.:.	0/0:0,66,195:22:.:.	0/1:115,0,90:27:.:.	0/1:96,0,72:21:.:.	0/0:0,40,174:20:.:.	1/1:198,96,0:32:.:.	0/1:122,0,42:20:.:.	0/1:118,0,71:21:.:.	0/0:0,81,190:27:.:.	0/0:0,7,140:28:.:.	0/1:116,0,112:30:.:.	0/0:0,126,187:42:.:.	./.:0,18,74:6:.:.	0/0:0,60,183:20:.:.	0/0:0,90,187:30:.:.	0/0:0,51,156:17:.:.	0/0:0,81,205:27:.:.	0/0:0,93,181:31:.:.	0/0:0,108,189:36:.:.	0/0:0,81,179:27:.:.	0/0:0,93,162:31:.:.	0/1:81,0,114:23:.:.	0/1:140,0,119:53:.:.	0/1:97,0,95:28:.:.	0/0:0,40,166:20:.:.	0/1:143,0,98:40:.:.	0/0:0,102,159:34:.:.	0/1:65,0,74:20:.:.	0/0:0,57,184:19:.:.	0/1:79,0,115:22:.:.	0/1:103,0,67:18:.:.	0/1:40,0,133:24:.:.	0/0:0,117,206:39:.:.	0/1:83,0,141:45:.:.	0/1:91,0,98:21:.:.	0/0:0,66,183:22:.:.	0/1:56,0,133:27:.:.	0/0:0,117,200:39:.:.	0/0:0,72,188:24:.:.	0/0:0,87,183:29:.:.	0/0:0,54,122:18:.:.	0/0:0,99,188:33:.:.	0/1:97,0,126:32:.:.	0/1:98,0,94:27:.:.	0/0:0,72,188:24:.:.	0/0:0,102,178:34:.:.	0/1:105,0,93:32:.:.	1/1:179,51,0:17:.:.	1/1:201,129,0:43:.:.	0/0:0,94,162:38:.:.	0/1:75,0,97:28:.:.	1/1:130,33,0:11:.:.	0/1:139,0,61:32:.:.	1/1:158,105,0:35:.:.	1/1:156,54,0:18:.:.	1/1:169,72,0:24:.:.	1/1:205,93,0:31:.:.	./.:57,9,0:3:.:.	0/1:143,0,96:43:.:.	0/1:110,0,83:28:.:.	1/1:183,134,0:58:.:.	0/0:0,96,190:32:.:.	0/1:130,0,124:49:.:.	./.:0,6,36:2:.:.	0/1:123,0,59:25:.:.	1/1:174,114,0:38:.:.	0/1:121,0,119:38:.:.	1/1:156,141,0:47:.:.	0/1:110,0,89:23:.:.	1/1:181,93,0:31:.:.	0/0:0,85,198:35:.:.	0/1:105,0,111:32:.:.	0/0:0,120,181:40:.:.	1/1:148,42,0:14:38:.	1/1:162,51,0:17:47:.	1/1:184,81,0:27:77:.	1/1:137,39,0:13:35:.	1/1:167,63,0:21:59:.	1/1:141,42,0:14:38:.	1/1:117,39,0:13:35:.	1/1:125,33,0:11:29:.	1/1:179,63,0:21:59:.	1/1:166,75,0:25:71:.	1/1:156,45,0:15:41:.	1/1:188,81,0:27:77:.	1/1:186,90,0:30:86:.	1/1:175,66,0:22:62:.	1/1:169,60,0:20:56:.	1/1:154,48,0:16:44:.	./.:112,24,0:8:20:.	1/1:174,75,0:25:71:.	1/1:142,36,0:12:32:.	1/1:140,64,0:248:.:46,202	0/0:0,24,126:244:.:187,56	0/0:0,255,255:247:.:247,0	0/0:0,255,255:244:.:244,0	0/0:0,135,231:45:.:45,0	0/0:0,255,255:238:.:237,0	0/0:0,255,255:250:.:250,0	0/0:0,255,255:236:.:236,0	0/0:0,81,227:27:.:27,0	0/0:0,255,255:232:.:232,0	1/1:255,255,0:169:.:0,169	0/1:200,0,166:246:.:107,139	0/1:214,0,154:245:.:89,156	0/1:164,0,75:243:.:77,166	1/1:255,255,0:187:.:0,187	0/0:0,255,255:155:.:155,0	0/1:199,0,224:168:.:96,72	0/0:0,241,255:80:.:80,0	0/1:245,0,200:233:.:96,137	0/0:0,255,255:234:.:233,1	0/1:190,0,161:243:.:104,139	0/1:241,0,231:239:.:114,125	0/1:143,0,198:109:.:67,42	0/1:220,0,202:170:.:75,92	1/1:255,255,0:245:.:0,245	0/1:178,0,105:243:.:85,158	0/0:0,255,255:249:.:249,0	1/1:213,255,0:86:.:0,86	0/0:0,255,255:186:.:186,0	1/1:255,255,0:250:.:0,250	0/1:202,0,190:237:.:112,125	1/1:255,255,0:242:.:0,242	./.:0,0,0:0:.:0,0	0/0:0,255,255:241:.:241,0	0/0:0,255,255:202:.:202,0	0/0:0,255,255:249:.:249,0	./.:0,0,0:0:.:0,0	0/0:0,63,171:240:.:196,44	0/0:0,255,255:237:.:237,0	0/1:227,0,255:245:.:134,111	0/0:0,255,255:97:.:97,0	0/0:0,255,255:247:.:247,0	0/0:0,255,255:237:.:237,0	0/0:0,255,255:246:.:246,0	./.:0,0,0:0:.:0,0	./.:76,9,0:3:.:0,3	0/0:0,255,255:250:.:250,0	0/0:0,255,255:246:.:246,0	0/0:0,255,255:224:.:224,0	0/0:0,255,255:236:.:235,0	0/0:0,255,255:243:.:243,0	1/1:255,255,0:241:.:0,241	1/1:255,255,0:244:.:0,244	0/1:188,0,95:250:.:81,169	0/0:0,255,255:226:.:225,1
PDK30s775611_197274	38104	PDK30s775611_197274:38104	T	C	999	.	.	GT:AD:PL:DP:GQ	0/1:.:83,0,40:11:.	0/1:.:98,0,98:24:.	1/1:.:192,111,0:37:.	1/1:.:195,78,0:26:.	0/0:.:0,93,175:31:.	0/0:.:0,132,205:44:.	0/1:.:105,0,89:25:.	1/1:.:188,111,0:37:.	0/1:.:98,0,107:23:.	0/1:.:73,0,112:20:.	0/1:.:23,0,99:15:.	1/1:.:210,138,0:46:.	1/1:.:175,48,0:16:.	0/1:.:104,0,115:28:.	0/1:.:57,0,133:39:.	1/1:.:183,66,0:22:.	0/1:.:66,0,128:29:.	0/0:.:0,102,183:34:.	0/0:.:0,157,196:52:.	0/1:.:129,0,132:50:.	0/1:.:61,0,122:23:.	0/1:.:103,0,88:28:.	0/0:.:0,84,189:28:.	1/1:.:178,63,0:21:.	0/1:.:109,0,70:33:.	1/1:.:177,54,0:18:.	1/1:.:207,226,0:75:.	0/1:.:64,0,122:22:.	0/1:.:113,0,137:49:.	1/1:.:188,99,0:34:.	0/0:.:0,120,180:40:.	0/1:.:62,0,133:27:.	1/1:.:195,78,0:26:.	1/1:.:192,66,0:22:.	0/0:.:0,123,190:41:.	0/1:.:113,0,106:28:.	0/1:.:111,0,78:21:.	0/0:.:0,111,205:37:.	1/1:.:172,57,0:19:.	1/1:.:189,103,0:41:.	0/1:.:87,0,114:26:.	0/0:.:0,72,189:24:.	1/1:.:210,102,0:34:.	0/0:.:0,66,188:22:.	1/1:.:212,169,0:56:.	0/0:.:0,72,182:24:.	0/1:.:108,0,116:30:.	0/1:.:130,0,61:25:.	0/0:.:0,117,201:39:.	0/0:.:0,60,178:20:.	0/0:.:0,60,164:20:.	1/1:.:170,69,0:23:.	1/1:.:153,69,0:23:.	1/1:.:203,94,0:38:.	0/0:.:0,72,188:24:.	0/1:.:115,0,117:70:.	0/1:.:66,0,105:20:.	0/0:.:0,208,183:69:.	0/1:.:81,0,93:25:.	0/0:.:0,69,142:23:.	0/0:.:0,72,118:24:.	0/1:.:93,0,110:36:.	1/1:.:164,60,0:20:.	0/1:.:68,0,127:32:.	0/0:.:0,93,208:31:.	0/0:.:0,157,172:52:.	0/0:.:0,117,186:39:.	0/1:.:76,0,87:25:.	0/0:.:0,87,180:30:.	0/0:.:0,63,120:21:.	1/1:.:181,148,0:49:.	0/1:.:83,0,147:51:.	1/1:.:171,63,0:21:.	1/1:.:171,87,0:29:.	0/1:.:117,0,106:39:.	0/1:.:71,0,114:29:.	0/1:.:7,0,103:11:.	1/1:.:199,226,0:75:.	1/1:.:142,54,0:19:.	0/1:.:94,0,100:23:.	1/1:.:184,84,0:28:.	1/1:.:178,57,0:19:.	0/1:.:108,0,108:27:.	0/1:.:62,0,76:18:.	0/1:.:44,0,134:36:.	0/1:.:139,0,128:56:.	1/1:.:197,144,0:48:.	1/1:.:192,111,0:37:.	0/1:.:98,0,69:22:.	0/1:.:98,0,72:24:.	0/1:.:115,0,75:29:.	0/1:.:88,0,111:33:.	1/1:.:161,72,0:24:.	1/1:.:186,57,0:19:.	0/1:.:126,0,14:27:.	1/1:.:182,57,0:19:.	0/1:.:120,0,87:24:.	1/1:.:201,78,0:26:.	1/1:.:171,63,0:21:.	0/1:.:95,0,50:16:.	1/1:.:132,66,0:22:.	0/0:.:0,75,160:25:.	0/1:.:99,0,56:21:.	1/1:.:161,72,0:24:.	0/1:.:92,0,123:26:.	0/0:.:0,33,147:11:.	1/1:.:168,96,0:32:.	1/1:.:193,108,0:36:.	0/1:.:57,0,140:31:.	1/1:.:144,39,0:13:.	1/1:.:164,57,0:19:.	0/1:.:97,0,137:40:.	0/0:.:0,69,177:23:.	0/0:.:0,75,168:25:.	1/1:.:195,93,0:31:.	0/0:.:0,81,185:27:.	0/1:.:96,0,130:41:.	0/0:.:0,129,190:43:.	0/0:.:0,33,90:11:.	1/1:.:203,87,0:29:.	0/1:.:112,0,54:31:.	1/1:.:146,45,0:15:.	1/1:.:192,90,0:30:.	1/1:.:173,99,0:33:.	1/1:.:188,72,0:24:.	0/0:.:0,87,183:29:.	0/0:.:0,72,176:24:.	0/0:.:0,78,191:26:.	0/0:.:0,135,184:45:.	0/0:.:0,99,200:33:.	0/1:.:87,0,129:31:.	0/1:.:136,0,104:43:.	0/1:.:59,0,136:45:.	0/1:.:82,0,56:19:.	0/1:.:107,0,66:18:.	0/1:.:98,0,76:19:.	0/1:.:105,0,105:24:.	0/1:.:71,0,119:33:.	0/0:.:0,105,207:35:.	0/1:.:123,0,83:40:.	0/0:.:0,4,107:27:.	0/1:.:59,0,122:29:.	0/1:.:119,0,132:38:.	0/1:.:92,0,130:29:.	0/0:.:0,93,162:31:.	0/1:.:117,0,99:27:.	0/1:.:108,0,11:21:.	1/1:.:152,72,0:24:.	0/1:.:104,0,86:23:.	0/1:.:114,0,107:43:.	0/1:.:47,0,109:17:.	0/0:.:0,120,147:40:.	0/0:.:0,69,131:23:.	0/0:.:0,51,164:17:.	0/0:.:0,187,188:63:.	0/1:.:43,0,65:19:.	1/1:.:164,129,0:43:.	0/1:.:62,0,91:18:.	0/0:.:0,193,205:64:.	0/0:.:0,81,141:40:.	0/1:.:66,0,88:27:.	0/0:.:0,69,131:23:.	0/1:.:109,0,61:25:.	0/0:.:0,30,134:10:.	0/0:.:0,90,196:30:.	0/1:.:82,0,88:19:.	0/1:.:124,0,144:58:.	0/0:.:0,93,154:31:.	0/1:.:114,0,102:39:.	0/0:.:0,69,142:23:.	0/0:.:0,105,214:35:.	0/0:.:0,84,127:28:.	0/0:.:0,102,187:34:.	0/0:.:0,141,202:47:.	0/0:.:0,87,177:29:.	0/0:.:0,84,172:28:.	0/1:.:125,0,106:45:.	0/1:.:73,0,136:29:.	0/0:.:0,211,199:70:.	1/1:.:159,51,0:17:48	1/1:.:165,51,0:17:48	1/1:.:186,69,0:23:66	1/1:.:193,78,0:26:75	1/1:.:180,63,0:21:60	1/1:.:183,84,0:28:81	1/1:.:143,42,0:14:39	0/1:.:47,0,88:17:50	1/1:.:165,48,0:16:45	1/1:.:186,84,0:28:81	1/1:.:193,78,0:26:75	1/1:.:181,72,0:24:69	1/1:.:195,93,0:31:90	1/1:.:188,87,0:29:84	1/1:.:164,60,0:20:57	1/1:.:155,42,0:14:39	1/1:.:163,45,0:15:42	1/1:.:182,75,0:25:72	1/1:.:152,51,0:17:48	0/0:249,0:0,255,255:249:.	0/0:250,0:0,255,255:250:.	1/1:0,242:255,255,0:242:.	1/1:0,250:255,255,0:250:.	./.:0,0:0,0,0:0:.	1/1:0,184:255,255,0:184:.	0/0:47,0:0,141,232:47:.	1/1:0,12:209,36,0:12:.	0/0:35,0:0,105,230:35:.	0/0:107,0:0,255,255:107:.	0/0:197,0:0,255,255:198:.	1/1:0,203:255,255,0:203:.	0/0:250,0:0,255,255:250:.	1/1:0,238:255,255,0:238:.	0/0:45,0:0,135,235:45:.	1/1:0,106:255,255,0:106:.	0/0:57,0:0,172,244:57:.	0/0:62,0:0,187,247:62:.	0/0:155,0:0,255,255:155:.	0/0:79,0:0,238,255:79:.	0/1:123,124:247,0,246:247:.	0/1:108,132:253,0,230:240:.	0/1:60,28:146,0,192:88:.	0/1:16,38:190,0,146:54:.	0/0:246,0:0,255,255:246:.	0/1:105,143:253,0,209:248:.	0/1:129,122:250,0,255:251:.	0/1:28,29:188,0,186:57:.	0/0:249,0:0,255,255:249:.	./.:1,0:0,3,42:1:.	0/0:246,0:0,255,255:247:.	0/1:78,163:236,0,133:241:.	./.:0,0:0,0,0:0:.	1/1:1,250:255,255,0:251:.	1/1:0,11:192,33,0:11:.	0/1:129,119:248,0,255:248:.	0/0:114,0:0,255,255:114:.	0/0:217,0:0,255,255:217:.	0/1:91,55:160,0,202:146:.	0/1:141,106:224,0,255:247:.	./.:0,0:0,0,0:0:.	0/1:123,124:235,0,233:247:.	0/1:139,111:232,0,255:250:.	0/0:244,0:0,255,255:244:.	1/1:0,83:255,250,0:83:.	1/1:0,247:255,255,0:247:.	0/0:250,0:0,255,255:250:.	0/0:247,0:0,255,255:247:.	0/0:247,0:0,255,255:247:.	1/1:0,248:255,255,0:249:.	0/0:187,0:0,255,255:187:.	0/0:214,0:0,255,255:214:.	1/1:31,219:229,195,0:250:.	0/0:101,13:0,38,120:114:.	0/0:51,0:0,154,227:51:.
PDK30s6550952_196836	65770	PDK30s6550952_196836:65770	A	G	999	.	.	GT:GQ:DP:PL:AD	0/1:.:15:83,0,60:.	1/1:.:26:198,78,0:.	0/0:.:48:0,144,197:.	0/0:.:22:0,66,189:.	0/0:.:30:0,90,176:.	0/1:.:37:120,0,117:.	./.:.:8:0,24,109:.	0/0:.:36:0,108,181:.	0/0:.:40:0,120,196:.	0/0:.:29:0,87,207:.	0/1:.:32:74,0,132:.	0/0:.:35:0,105,198:.	0/0:.:33:0,99,173:.	0/1:.:42:121,0,125:.	0/1:.:30:109,0,120:.	0/0:.:32:0,96,180:.	0/0:.:23:0,69,190:.	0/0:.:25:0,75,198:.	1/1:.:28:195,84,0:.	0/0:.:53:0,160,204:.	1/1:.:25:191,75,0:.	0/0:.:30:0,90,187:.	1/1:.:40:199,120,0:.	1/1:.:23:176,69,0:.	1/1:.:31:145,93,0:.	1/1:.:23:188,69,0:.	0/1:.:70:135,0,112:.	1/1:.:17:176,51,0:.	0/0:.:57:0,172,204:.	0/0:.:14:0,42,152:.	0/0:.:27:0,81,173:.	0/1:.:15:77,0,74:.	0/0:.:22:0,50,173:.	0/0:.:21:0,63,193:.	0/0:.:38:0,114,191:.	0/1:.:23:94,0,98:.	0/0:.:20:0,60,183:.	0/0:.:40:0,120,197:.	0/0:.:42:0,126,205:.	0/0:.:57:0,172,188:.	0/0:.:16:0,48,146:.	0/1:.:17:47,0,104:.	1/1:.:31:206,93,0:.	0/0:.:22:0,66,186:.	0/0:.:65:0,174,200:.	0/0:.:20:0,60,187:.	1/1:.:16:163,48,0:.	1/1:.:19:182,57,0:.	1/1:.:14:160,42,0:.	0/0:.:28:0,84,201:.	0/0:.:24:0,72,169:.	0/1:.:30:90,0,130:.	1/1:.:14:161,42,0:.	0/0:.:14:0,4,113:.	0/1:.:33:120,0,94:.	0/1:.:82:115,0,134:.	0/0:.:41:0,30,158:.	0/0:.:31:0,93,195:.	0/0:.:19:0,37,168:.	0/1:.:37:83,0,134:.	0/0:.:29:0,87,188:.	0/0:.:21:0,63,191:.	1/1:.:15:108,45,0:.	0/0:.:33:0,99,190:.	0/0:.:25:0,75,194:.	0/0:.:57:0,172,166:.	0/0:.:34:0,102,199:.	0/0:.:31:0,93,154:.	0/0:.:29:0,87,177:.	1/1:.:19:187,57,0:.	1/1:.:42:192,126,0:.	0/0:.:45:0,115,212:.	0/0:.:17:0,11,127:.	0/1:.:28:139,0,23:.	0/1:.:36:129,0,119:.	0/0:.:23:0,69,198:.	0/0:.:49:0,148,207:.	0/1:.:66:111,0,144:.	1/1:.:26:198,78,0:.	0/1:.:28:100,0,112:.	0/0:.:33:0,99,193:.	1/1:.:22:170,66,0:.	1/1:.:36:162,51,0:.	0/0:.:24:0,72,170:.	1/1:.:55:196,166,0:.	0/0:.:54:0,163,199:.	1/1:.:39:211,117,0:.	1/1:.:31:193,93,0:.	1/1:.:16:170,48,0:.	0/1:.:32:124,0,113:.	1/1:.:26:186,78,0:.	0/0:.:30:0,90,155:.	0/1:.:22:64,0,122:.	0/1:.:27:80,0,122:.	0/0:.:52:0,42,123:.	1/1:.:21:178,63,0:.	1/1:.:18:183,54,0:.	0/1:.:18:79,0,100:.	0/0:.:27:0,81,190:.	0/1:.:32:94,0,65:.	0/1:.:44:120,0,90:.	0/1:.:29:102,0,112:.	1/1:.:41:184,123,0:.	1/1:.:26:173,78,0:.	0/1:.:28:119,0,97:.	1/1:.:12:153,36,0:.	0/1:.:48:102,0,136:.	0/1:.:17:79,0,91:.	1/1:.:19:180,57,0:.	1/1:.:25:192,75,0:.	0/1:.:10:28,0,79:.	1/1:.:40:202,120,0:.	./.:.:9:131,27,0:.	./.:.:7:98,21,0:.	0/1:.:42:123,0,125:.	0/0:.:28:0,64,164:.	0/1:.:24:126,0,75:.	0/1:.:25:39,0,129:.	0/1:.:11:16,0,94:.	0/1:.:26:118,0,90:.	1/1:.:26:203,78,0:.	1/1:.:28:197,84,0:.	0/0:.:27:0,81,185:.	1/1:.:18:182,54,0:.	0/1:.:25:134,0,54:.	0/1:.:20:61,0,118:.	0/1:.:24:18,0,137:.	0/1:.:34:121,0,104:.	1/1:.:23:198,69,0:.	0/1:.:27:126,0,72:.	1/1:.:13:118,19,0:.	0/0:.:28:0,84,197:.	1/1:.:45:199,135,0:.	0/1:.:19:96,0,59:.	0/0:.:21:0,63,183:.	0/1:.:22:89,0,101:.	0/1:.:30:121,0,79:.	0/1:.:42:91,0,132:.	0/1:.:29:73,0,128:.	0/0:.:36:0,108,189:.	0/1:.:29:125,0,99:.	0/0:.:27:0,81,179:.	0/1:.:27:85,0,120:.	0/0:.:35:0,85,191:.	0/0:.:22:0,66,171:.	0/0:.:27:0,81,198:.	0/0:.:59:0,178,165:.	0/1:.:25:88,0,111:.	0/0:.:23:0,69,188:.	0/0:.:32:0,96,168:.	1/1:.:18:182,54,0:.	0/1:.:39:106,0,117:.	1/1:.:16:146,48,0:.	0/1:.:16:71,0,82:.	0/1:.:66:108,0,136:.	0/1:.:17:79,0,59:.	0/0:.:41:0,123,184:.	0/1:.:20:29,0,128:.	1/1:.:24:195,72,0:.	0/0:.:73:0,220,195:.	1/1:.:16:170,48,0:.	0/1:.:38:110,0,114:.	1/1:.:19:172,57,0:.	0/0:.:16:0,48,164:.	1/1:.:12:149,36,0:.	1/1:.:20:178,60,0:.	0/1:.:57:131,0,110:.	0/1:.:30:66,0,135:.	0/1:.:42:130,0,131:.	0/0:.:43:0,17,146:.	0/1:.:27:32,0,139:.	0/0:.:28:0,8,117:.	1/1:.:40:187,120,0:.	0/1:.:54:83,0,149:.	1/1:.:31:201,93,0:.	0/0:.:46:0,138,184:.	0/1:.:36:134,0,106:.	0/0:.:14:0,42,160:.	0/0:.:64:0,193,202:.	1/1:88:31:199,93,0:.	1/1:37:14:161,42,0:.	1/1:46:17:175,51,0:.	1/1:37:14:154,42,0:.	1/1:34:13:119,39,0:.	1/1:73:26:199,78,0:.	1/1:37:14:161,42,0:.	0/1:99:27:114,0,99:.	0/1:88:31:87,0,135:.	0/1:76:17:76,0,84:.	0/0:65:22:0,66,183:.	1/1:52:19:182,57,0:.	1/1:73:26:192,78,0:.	1/1:76:27:195,81,0:.	1/1:40:15:171,45,0:.	1/1:34:13:160,39,0:.	1/1:46:17:179,51,0:.	1/1:70:25:193,75,0:.	1/1:43:16:174,48,0:.	0/0:.:258:0,255,255:258,0	0/0:.:251:0,255,255:251,0	0/0:.:258:0,255,255:258,0	0/1:.:245:189,0,54:65,180	0/0:.:43:0,129,236:43,0	0/0:.:247:0,255,255:247,0	0/0:.:247:0,255,255:247,0	0/0:.:249:0,255,255:249,0	0/0:.:116:0,255,255:116,0	0/0:.:244:0,255,255:243,1	0/0:.:246:0,255,255:244,2	0/0:.:246:0,255,255:246,0	0/1:.:242:231,0,255:132,110	0/0:.:248:0,255,255:248,0	0/0:.:248:0,255,255:248,0	1/1:.:245:255,255,0:0,244	0/0:.:243:0,255,255:242,0	0/0:.:167:0,255,255:167,0	0/0:.:251:0,134,204:213,38	0/0:.:246:0,255,255:246,0	0/0:.:250:0,54,173:201,49	0/1:.:250:132,0,233:169,81	0/0:.:248:0,255,255:246,2	0/0:.:181:0,255,255:180,1	0/0:.:250:0,255,255:250,0	0/0:.:245:0,255,255:245,0	0/0:.:262:0,255,255:248,13	0/0:.:252:0,255,255:252,0	0/0:.:252:0,255,255:252,0	./.:.:0:0,0,0:0,0	0/1:.:240:235,0,195:104,136	1/1:.:253:255,255,0:0,253	./.:.:0:0,0,0:0,0	0/0:.:247:0,255,255:247,0	0/0:.:253:0,255,255:252,1	1/1:.:261:255,255,0:0,261	1/1:.:44:198,95,0:1,43	0/0:.:151:0,255,255:151,0	1/1:.:143:255,255,0:1,142	0/0:.:261:0,255,255:242,19	1/1:.:41:222,123,0:0,41	1/1:.:251:255,255,0:1,250	1/1:.:161:255,255,0:2,159	0/0:.:247:0,255,255:246,1	1/1:.:23:210,69,0:0,23	1/1:.:248:255,255,0:0,248	0/0:.:259:0,255,255:259,0	0/0:.:241:0,255,255:241,0	0/0:.:254:0,255,255:253,1	0/0:.:251:0,255,255:251,0	0/0:.:249:0,255,255:249,0	0/0:.:254:0,255,255:242,12	0/0:.:253:0,255,255:253,0	0/1:.:253:214,0,237:140,113	0/1:.:255:205,0,255:152,103
PDK30s6550952_196836	119983	PDK30s6550952_196836:119983	C	T	999	.	.	GT:AD:PL:GQ:DP	1/1:.:176,69,0:.:24	1/1:.:194,84,0:.:29	0/1:.:107,0,144:.:45	1/1:.:180,72,0:.:24	0/0:.:0,70,187:.:30	0/1:.:124,0,113:.:32	0/1:.:113,0,12:.:14	0/1:.:141,0,72:.:39	0/1:.:82,0,98:.:28	0/1:.:106,0,78:.:28	0/1:.:67,0,144:.:40	0/0:.:0,96,204:.:32	0/0:.:0,132,203:.:44	0/1:.:120,0,119:.:35	0/1:.:113,0,86:.:24	0/0:.:0,123,198:.:42	0/0:.:0,69,197:.:23	1/1:.:202,93,0:.:31	1/1:.:216,132,0:.:44	1/1:.:211,166,0:.:55	0/1:.:86,0,98:.:19	0/0:.:0,99,200:.:33	1/1:.:195,78,0:.:26	0/1:.:95,0,127:.:29	0/1:.:142,0,92:.:50	0/1:.:92,0,113:.:26	0/1:.:150,0,101:.:72	0/1:.:131,0,88:.:28	1/1:.:216,205,0:.:68	0/0:.:0,75,192:.:25	0/1:.:137,0,94:.:33	1/1:.:215,184,0:.:61	0/0:.:0,75,201:.:25	0/1:.:110,0,84:.:29	0/1:.:100,0,121:.:34	1/1:.:208,132,0:.:44	0/1:.:91,0,91:.:21	1/1:.:202,135,0:.:45	0/1:.:74,0,128:.:31	0/1:.:133,0,130:.:64	1/1:.:206,96,0:.:32	1/1:.:155,31,0:.:17	0/1:.:132,0,97:.:33	0/1:.:122,0,125:.:38	0/0:.:0,184,210:.:61	0/1:.:139,0,97:.:35	1/1:.:205,90,0:.:30	0/1:.:99,0,37:.:13	0/0:.:0,39,166:.:26	1/1:.:199,102,0:.:34	0/1:.:90,0,119:.:28	0/1:.:71,0,90:.:22	0/0:.:0,60,168:.:39	0/0:.:0,132,189:.:44	0/1:.:145,0,84:.:38	0/1:.:116,0,117:.:39	0/0:.:0,60,178:.:20	0/1:.:55,0,127:.:41	0/0:.:0,69,183:.:23	1/1:.:192,69,0:.:23	0/1:.:74,0,53:.:14	1/1:.:178,99,0:.:33	0/1:.:54,0,134:.:25	0/1:.:131,0,115:.:38	0/1:.:98,0,136:.:34	0/1:.:81,0,93:.:43	0/1:.:118,0,133:.:43	0/1:.:66,0,76:.:27	0/0:.:0,72,182:.:24	0/0:.:0,93,181:.:31	0/1:.:99,0,129:.:37	0/0:.:0,85,187:.:35	0/1:.:109,0,126:.:42	1/1:.:173,73,0:.:31	0/1:.:116,0,118:.:36	0/1:.:100,0,121:.:39	0/0:.:0,102,202:.:34	1/1:.:205,175,0:.:58	0/1:.:103,0,96:.:24	0/1:.:81,0,125:.:25	0/1:.:99,0,87:.:28	0/1:.:127,0,100:.:31	0/1:.:111,0,102:.:33	0/0:.:0,87,137:.:29	0/1:.:123,0,112:.:35	0/0:.:0,132,205:.:56	0/1:.:123,0,143:.:52	0/1:.:123,0,128:.:37	0/0:.:0,42,145:.:14	0/1:.:108,0,78:.:24	0/0:.:0,96,153:.:32	0/0:.:0,102,192:.:34	0/1:.:72,0,130:.:27	1/1:.:197,69,0:.:23	0/1:.:65,0,104:.:20	0/0:.:0,54,181:.:18	0/1:.:81,0,70:.:16	0/0:.:0,42,122:.:14	0/0:.:0,90,187:.:30	0/1:.:99,0,28:.:15	1/1:.:138,18,0:.:19	1/1:.:153,66,0:.:22	1/1:.:202,102,0:.:34	0/1:.:99,0,69:.:21	0/1:.:115,0,141:.:45	0/0:.:0,57,172:.:19	1/1:.:181,172,0:.:57	0/0:.:0,54,156:.:18	0/0:.:0,117,203:.:39	0/1:.:77,0,39:.:11	0/0:.:0,48,164:.:16	1/1:.:166,81,0:.:27	0/0:.:0,60,189:.:20	0/0:.:0,63,178:.:21	0/0:.:0,51,171:.:17	0/1:.:6,0,133:.:21	1/1:.:190,76,0:.:32	0/1:.:83,0,112:.:34	0/1:.:43,0,114:.:19	1/1:.:169,51,0:.:17	0/1:.:102,0,117:.:29	0/0:.:0,51,164:.:17	0/0:.:0,90,196:.:30	0/1:.:109,0,56:.:17	0/0:.:0,84,157:.:28	0/1:.:88,0,106:.:26	0/0:.:0,87,188:.:29	0/1:.:90,0,50:.:20	0/0:.:0,126,187:.:42	1/1:.:182,51,0:.:30	./.:.:117,24,0:.:8	1/1:.:187,90,0:.:30	0/1:.:104,0,121:.:44	0/1:.:70,0,88:.:20	0/0:.:0,60,155:.:20	0/1:.:72,0,87:.:19	1/1:.:207,126,0:.:42	0/1:.:118,0,102:.:37	0/1:.:97,0,131:.:31	0/1:.:97,0,84:.:25	0/1:.:97,0,125:.:28	0/0:.:0,102,213:.:34	0/1:.:97,0,49:.:14	0/0:.:0,135,191:.:45	0/0:.:0,102,183:.:34	1/1:.:194,66,0:.:22	1/1:.:179,99,0:.:33	0/1:.:71,0,97:.:18	1/1:.:197,84,0:.:28	1/1:.:203,117,0:.:39	./.:.:0,18,98:.:6	1/1:.:161,117,0:.:39	0/1:.:71,0,132:.:30	0/1:.:49,0,100:.:23	0/1:.:138,0,115:.:53	0/0:.:0,11,90:.:22	0/1:.:132,0,79:.:41	0/1:.:110,0,22:.:18	0/0:.:0,229,213:.:76	1/1:.:188,132,0:.:44	0/1:.:61,0,62:.:15	0/1:.:93,0,91:.:38	0/1:.:84,0,92:.:22	./.:.:115,27,0:.:9	0/0:.:0,96,174:.:32	1/1:.:205,84,0:.:28	0/0:.:0,173,188:.:71	0/1:.:119,0,122:.:39	0/1:.:119,0,102:.:45	1/1:.:92,54,0:.:18	0/0:.:0,63,188:.:21	0/1:.:80,0,123:.:42	0/1:.:134,0,125:.:44	0/1:.:101,0,139:.:55	./.:.:51,0,48:.:8	0/1:.:121,0,97:.:32	1/1:.:205,102,0:.:34	1/1:.:171,60,0:.:20	1/1:.:186,166,0:.:55	0/0:.:0,93,199:91:31	0/0:.:0,93,210:91:31	0/0:.:0,63,187:61:21	0/0:.:0,57,186:55:19	0/0:.:0,78,203:76:26	0/0:.:0,63,188:61:21	0/0:.:0,48,174:46:16	0/1:.:103,0,95:98:24	0/0:.:0,57,182:55:19	0/0:.:0,105,204:99:35	0/0:.:0,60,187:58:20	0/0:.:0,66,192:64:22	0/0:.:0,66,188:64:22	0/0:.:0,106,206:99:42	0/0:.:0,93,199:91:31	0/0:.:0,51,180:49:17	0/0:.:0,69,195:67:23	0/0:.:0,78,191:76:26	0/0:.:0,66,195:64:22	0/0:259,0:0,255,255:.:259	0/0:253,0:0,255,255:.:253	1/1:2,251:255,255,0:.:253	0/1:165,85:143,0,236:.:250	0/0:20,0:0,60,218:.:20	0/1:44,29:174,0,193:.:73	1/1:0,251:255,255,0:.:251	0/1:115,143:255,0,234:.:258	0/0:22,0:0,66,218:.:22	0/0:107,0:0,255,255:.:107	1/1:0,46:231,138,0:.:46	0/1:113,135:252,0,225:.:248	0/1:102,146:254,0,203:.:248	0/1:126,123:243,0,247:.:249	1/1:0,19:217,57,0:.:19	1/1:0,65:243,196,0:.:65	0/1:25,55:190,0,145:.:80	0/0:55,0:0,166,238:.:55	1/1:0,67:246,202,0:.:67	0/1:39,32:185,0,190:.:71	1/1:0,252:255,255,0:.:252	0/1:60,83:213,0,191:.:143	1/1:7,63:121,5,0:.:70	0/1:21,6:96,0,180:.:27	0/1:148,105:205,0,254:.:253	1/1:1,247:255,255,0:.:248	1/1:0,261:255,255,0:.:261	0/0:127,1:0,255,255:.:128	0/0:247,1:0,255,255:.:248	1/1:0,249:255,255,0:.:249	1/1:0,250:255,255,0:.:250	1/1:0,248:255,255,0:.:248	0/1:35,94:188,0,103:.:129	1/1:1,251:255,255,0:.:252	0/1:169,76:115,0,229:.:245	1/1:0,245:255,255,0:.:245	0/1:151,59:78,0,208:.:210	1/1:0,248:255,255,0:.:248	1/1:0,190:255,255,0:.:190	0/1:86,170:251,0,148:.:256	0/1:16,21:183,0,167:.:37	1/1:0,250:255,255,0:.:250	0/0:250,2:0,255,255:.:252	0/0:256,0:0,255,255:.:257	1/1:0,100:255,255,0:.:100	0/0:245,0:0,255,255:.:245	0/0:245,0:0,255,255:.:245	0/0:244,0:0,255,255:.:244	0/0:257,0:0,255,255:.:257	1/1:28,228:244,238,0:.:256	0/0:252,0:0,255,255:.:252	1/1:0,252:255,255,0:.:252	1/1:0,250:255,255,0:.:250	0/1:81,117:225,0,181:.:198	0/1:26,37:185,0,166:.:63
PDK30s931481_195708	59673	PDK30s931481_195708:59673	T	G	817.04	.	.	GT:AD:PL:DP:GQ	0/1:.:44,0,98:14:.	0/0:.:0,75,195:25:.	1/1:.:213,105,0:35:.	0/0:.:0,99,206:33:.	0/0:.:0,117,190:39:.	0/0:.:0,123,211:41:.	0/0:.:0,48,166:16:.	0/0:.:0,39,157:13:.	0/0:.:0,93,209:31:.	0/0:.:0,66,171:22:.	0/0:.:0,120,185:40:.	0/1:.:109,0,132:34:.	0/1:.:34,0,97:24:.	0/1:.:30,0,129:21:.	0/1:.:110,0,40:16:.	1/1:.:177,54,0:18:.	0/1:.:125,0,98:34:.	0/1:.:82,0,122:26:.	0/1:.:115,0,133:39:.	0/1:.:132,0,115:51:.	0/1:.:81,0,70:16:.	0/1:.:33,0,136:29:.	0/0:.:0,72,191:25:.	0/1:.:86,0,104:23:.	1/1:.:192,69,0:23:.	0/0:.:0,48,176:16:.	1/1:.:210,144,0:48:.	1/1:.:193,63,0:21:.	0/0:.:0,163,211:54:.	0/1:.:73,0,84:17:.	0/0:.:0,132,189:44:.	0/0:.:0,141,201:47:.	0/0:.:0,87,200:29:.	0/0:.:0,111,216:37:.	0/0:.:0,141,203:47:.	0/0:.:0,66,177:22:.	0/0:.:0,42,164:14:.	0/0:.:0,169,219:56:.	0/0:.:0,154,207:51:.	0/0:.:0,202,192:67:.	0/0:.:0,96,197:32:.	0/1:.:53,0,23:10:.	1/1:.:209,102,0:34:.	0/0:.:0,75,198:25:.	0/1:.:132,0,126:56:.	0/0:.:0,93,186:31:.	1/1:.:170,48,0:16:.	1/1:.:190,63,0:21:.	1/1:.:155,57,0:19:.	0/0:.:0,78,203:26:.	0/1:.:46,0,118:21:.	0/1:.:50,0,120:20:.	0/1:.:29,0,99:15:.	0/1:.:100,0,142:58:.	0/1:.:7,0,117:17:.	0/1:.:117,0,135:52:.	1/1:.:143,17,0:19:.	0/1:.:93,0,97:30:.	1/1:.:110,28,0:16:.	0/0:.:0,102,178:34:.	./.:.:70,12,0:4:.	0/0:.:0,54,172:18:.	1/1:.:162,45,0:15:.	0/0:.:0,99,206:33:.	0/0:.:0,109,184:43:.	0/1:.:23,0,130:48:.	0/0:.:0,66,188:22:.	0/0:.:0,75,175:25:.	0/0:.:0,72,152:24:.	1/1:.:139,33,0:11:.	1/1:.:212,132,0:44:.	1/1:.:202,120,0:40:.	0/1:.:110,0,104:28:.	0/1:.:123,0,30:21:.	0/1:.:110,0,129:33:.	1/1:.:183,87,0:29:.	1/1:.:207,84,0:28:.	0/1:.:115,0,144:45:.	0/1:.:82,0,121:30:.	0/1:.:99,0,112:27:.	0/1:.:89,0,113:23:.	1/1:.:183,69,0:23:.	1/1:.:192,79,0:33:.	0/1:.:99,0,137:39:.	0/1:.:88,0,137:32:.	0/1:.:79,0,150:49:.	0/1:.:93,0,145:40:.	1/1:.:201,84,0:28:.	0/1:.:89,0,85:18:.	1/1:.:195,75,0:25:.	0/1:.:62,0,109:18:.	1/1:.:186,57,0:19:.	0/1:.:24,0,101:19:.	0/1:.:104,0,55:17:.	./.:.:0,18,98:6:.	1/1:.:176,54,0:18:.	1/1:.:174,48,0:16:.	1/1:.:165,42,0:14:.	1/1:.:165,54,0:18:.	0/1:.:83,0,71:18:.	1/1:.:180,123,0:41:.	0/0:.:0,45,131:16:.	0/0:.:0,54,177:18:.	1/1:.:144,42,0:14:.	1/1:.:200,93,0:31:.	1/1:.:160,42,0:14:.	0/0:.:0,111,207:37:.	./.:.:0,27,129:9:.	1/1:.:160,42,0:14:.	0/1:.:116,0,127:34:.	0/0:.:0,48,122:16:.	1/1:.:183,87,0:29:.	1/1:.:144,39,0:13:.	1/1:.:200,87,0:29:.	0/1:.:119,0,141:46:.	0/1:.:23,0,129:38:.	0/1:.:37,0,117:17:.	0/1:.:132,0,133:50:.	./.:.:50,0,36:7:.	0/0:.:0,96,207:32:.	0/0:.:0,114,201:38:.	0/1:.:78,0,118:31:.	0/1:.:63,0,98:19:.	1/1:.:135,54,0:18:.	0/1:.:71,0,123:24:.	0/1:.:102,0,119:29:.	0/1:.:101,0,103:26:.	0/1:.:82,0,108:21:.	1/1:.:192,102,0:34:.	0/0:.:0,129,169:43:.	0/1:.:23,0,70:10:.	0/0:.:0,108,203:36:.	1/1:.:172,60,0:20:.	0/1:.:46,0,79:14:.	1/1:.:151,75,0:25:.	0/1:.:51,0,116:18:.	0/0:.:0,141,189:47:.	0/0:.:0,141,207:47:.	0/0:.:0,90,192:30:.	0/0:.:0,93,186:31:.	0/1:.:111,0,76:25:.	1/1:.:172,48,0:16:.	0/1:.:96,0,121:31:.	0/1:.:92,0,112:27:.	0/1:.:58,0,135:30:.	0/0:.:0,78,191:26:.	0/0:.:0,67,184:29:.	./.:.:121,24,0:8:.	0/0:.:0,72,182:24:.	0/0:.:0,81,179:27:.	0/1:.:39,0,72:11:.	0/1:.:119,0,109:35:.	0/1:.:6,0,123:16:.	./.:.:79,15,0:5:.	1/1:.:206,172,0:57:.	./.:.:0,27,123:9:.	0/0:.:0,190,183:63:.	0/1:.:94,0,17:24:.	1/1:.:209,118,0:46:.	0/0:.:0,208,194:69:.	1/1:.:127,30,0:10:.	0/0:.:0,75,195:25:.	./.:.:0,6,36:2:.	0/0:.:0,39,144:13:.	1/1:.:178,66,0:22:.	1/1:.:186,87,0:29:.	0/1:.:123,0,144:62:.	1/1:.:182,72,0:24:.	1/1:.:210,102,0:34:.	./.:.:0,15,68:5:.	1/1:.:194,67,0:29:.	1/1:.:105,69,0:23:.	0/1:.:88,0,32:24:.	0/1:.:116,0,133:49:.	0/1:.:85,0,131:28:.	0/0:.:0,117,208:39:.	0/0:.:0,81,194:40:.	0/1:.:19,0,115:29:.	0/0:.:0,241,206:80:.	0/0:.:0,96,206:32:99	1/1:.:140,45,0:15:36	1/1:.:134,36,0:12:27	1/1:.:132,45,0:15:36	1/1:.:159,72,0:24:63	0/0:.:0,99,203:33:99	0/0:.:0,33,144:11:36	0/0:.:0,66,194:22:69	0/0:.:0,66,183:22:69	0/0:.:0,144,212:48:99	0/0:.:0,81,190:27:84	1/1:.:167,81,0:27:72	1/1:.:169,99,0:33:90	1/1:.:154,87,0:29:78	0/0:.:0,102,199:34:99	0/0:.:0,54,177:18:57	0/0:.:0,57,178:19:60	0/0:.:0,99,193:33:99	0/0:.:0,66,188:22:69	0/0:250,0:0,255,255:250:.	0/0:73,0:0,220,252:73:.	0/0:254,0:0,255,255:254:.	0/0:170,0:0,255,255:170:.	0/0:42,0:0,126,235:42:.	0/0:248,0:0,255,255:248:.	0/0:249,0:0,255,255:250:.	0/0:251,0:0,255,255:251:.	0/0:97,0:0,255,255:97:.	0/0:244,0:0,255,255:244:.	0/0:21,0:0,63,222:22:.	0/0:248,0:0,255,255:248:.	0/0:249,0:0,255,255:249:.	0/0:248,0:0,255,255:248:.	0/0:102,0:0,255,255:102:.	0/0:157,0:0,255,255:157:.	0/0:246,0:0,255,255:246:.	0/0:251,0:0,255,255:251:.	0/0:217,0:0,255,255:217:.	0/0:245,0:0,255,255:245:.	0/0:206,0:0,255,255:206:.	0/0:139,0:0,255,255:139:.	0/0:176,0:0,255,255:176:.	0/0:53,0:0,160,242:53:.	0/0:245,0:0,255,255:245:.	0/0:249,0:0,255,255:249:.	0/0:245,0:0,255,255:246:.	0/0:230,0:0,255,255:230:.	0/0:245,0:0,255,255:245:.	./.:0,0:0,0,0:0:.	0/0:240,0:0,255,255:240:.	0/0:251,0:0,255,255:251:.	./.:0,0:0,0,0:0:.	0/0:250,0:0,255,255:250:.	0/0:246,0:0,255,255:248:.	0/0:243,0:0,255,255:243:.	0/0:153,0:0,255,255:153:.	0/0:110,0:0,255,255:110:.	0/0:89,0:0,255,254:89:.	1/1:0,52:228,157,0:52:.	0/0:40,0:0,120,221:40:.	0/0:246,0:0,255,255:246:.	0/0:250,0:0,255,255:250:.	0/0:246,0:0,255,255:246:.	./.:0,0:0,0,0:0:.	0/0:247,0:0,255,255:247:.	0/0:228,0:0,255,255:228:.	0/0:247,0:0,255,255:247:.	0/0:249,0:0,255,255:249:.	0/0:246,0:0,255,255:246:.	0/0:246,0:0,255,255:246:.	0/0:245,1:0,255,255:248:.	0/0:242,2:0,255,255:244:.	0/0:163,0:0,255,255:163:.	0/0:200,1:0,255,255:201:.
PDK30s665281_193637	97494	PDK30s665281_193637:97494	T	G	999	.	.	GT:PL:GQ:DP:AD	0/0:0,45,162:.:15:.	0/1:82,0,115:.:26:.	0/1:99,0,111:.:37:.	1/1:195,93,0:.:31:.	0/1:93,0,137:.:38:.	0/1:97,0,119:.:30:.	0/0:0,33,105:.:11:.	0/0:0,108,170:.:36:.	0/1:106,0,135:.:41:.	1/1:176,72,0:.:24:.	0/0:0,90,196:.:30:.	1/1:204,151,0:.:50:.	1/1:209,114,0:.:38:.	0/1:86,0,103:.:24:.	0/1:75,0,137:.:37:.	0/0:0,129,178:.:43:.	0/0:0,76,131:.:31:.	0/1:106,0,127:.:41:.	1/1:197,175,0:.:58:.	0/1:142,0,135:.:62:.	1/1:178,66,0:.:22:.	0/0:0,96,194:.:32:.	0/1:111,0,39:.:21:.	1/1:185,69,0:.:23:.	0/1:38,0,141:.:37:.	1/1:198,78,0:.:26:.	0/1:150,0,124:.:73:.	0/1:88,0,122:.:26:.	0/1:89,0,139:.:59:.	1/1:181,52,0:.:24:.	0/1:96,0,132:.:37:.	0/1:94,0,124:.:32:.	0/1:77,0,143:.:36:.	0/0:0,111,196:.:37:.	0/1:89,0,73:.:34:.	0/0:0,184,194:.:61:.	0/1:80,0,64:.:17:.	1/1:211,129,0:.:43:.	0/0:0,148,196:.:49:.	0/0:0,148,178:.:49:.	0/1:95,0,101:.:28:.	0/0:0,45,169:.:15:.	0/1:94,0,129:.:33:.	0/1:92,0,128:.:29:.	1/1:208,208,0:.:69:.	0/1:117,0,117:.:37:.	0/1:99,0,29:.:15:.	0/1:51,0,108:.:22:.	0/0:0,123,206:.:41:.	1/1:152,69,0:.:23:.	0/0:0,78,191:.:26:.	0/1:31,0,113:.:15:.	0/0:0,114,198:.:38:.	1/1:148,84,0:.:28:.	0/1:105,0,117:.:39:.	0/1:88,0,69:.:68:.	0/0:0,69,142:.:23:.	0/0:0,99,206:.:33:.	0/0:0,63,144:.:21:.	0/0:0,16,76:.:31:.	0/1:48,0,76:.:13:.	0/1:72,0,117:.:26:.	0/1:39,0,82:.:12:.	0/1:135,0,80:.:43:.	0/1:62,0,99:.:23:.	0/0:0,111,121:.:37:.	0/1:129,0,116:.:37:.	0/1:57,0,75:.:17:.	0/0:0,111,180:.:37:.	0/0:0,123,184:.:41:.	0/1:123,0,68:.:29:.	0/0:0,85,194:.:35:.	1/1:181,78,0:.:26:.	0/0:0,72,142:.:24:.	0/1:109,0,119:.:38:.	0/0:0,138,201:.:46:.	0/0:0,72,152:.:24:.	0/0:0,120,189:.:40:.	0/1:86,0,98:.:21:.	0/0:0,42,154:.:14:.	0/1:76,0,95:.:19:.	1/1:162,69,0:.:23:.	1/1:134,30,0:.:10:.	0/1:97,0,81:.:22:.	0/0:0,79,160:.:33:.	0/0:0,163,197:.:54:.	0/1:95,0,90:.:44:.	0/1:89,0,101:.:25:.	0/0:0,36,132:.:12:.	0/1:51,0,68:.:32:.	0/0:0,66,188:.:22:.	0/1:37,0,123:.:22:.	0/1:44,0,115:.:19:.	0/1:34,0,128:.:23:.	0/0:0,6,144:.:27:.	0/1:22,0,126:.:18:.	0/1:117,0,37:.:17:.	0/0:0,87,193:.:29:.	1/1:167,78,0:.:26:.	0/0:0,96,190:.:32:.	0/1:118,0,26:.:16:.	0/1:50,0,87:.:27:.	0/0:0,93,186:.:31:.	0/1:84,0,119:.:33:.	0/1:107,0,126:.:33:.	0/0:0,57,164:.:19:.	0/1:123,0,105:.:39:.	0/0:0,72,192:.:24:.	1/1:153,69,0:.:23:.	0/1:39,0,58:.:11:.	0/0:0,42,166:.:14:.	0/1:110,0,110:.:40:.	0/0:0,30,134:.:10:.	0/0:0,87,203:.:29:.	1/1:133,60,0:.:20:.	0/1:107,0,70:.:25:.	0/1:106,0,88:.:29:.	0/1:54,0,85:.:33:.	0/1:46,0,77:.:21:.	0/1:71,0,82:.:16:.	1/1:169,111,0:.:37:.	0/0:0,94,177:.:38:.	1/1:188,63,0:.:21:.	0/1:100,0,136:.:42:.	1/1:182,90,0:.:30:.	0/1:89,0,109:.:22:.	0/0:0,123,198:.:41:.	0/1:86,0,99:.:26:.	0/0:0,124,186:.:48:.	0/1:103,0,101:.:25:.	0/1:36,0,90:.:17:.	0/1:102,0,123:.:39:.	0/1:102,0,97:.:38:.	./.:45,0,63:.:9:.	0/0:0,75,103:.:25:.	0/1:84,0,115:.:31:.	0/0:0,129,201:.:43:.	0/0:0,151,187:.:50:.	0/0:0,138,190:.:46:.	0/0:0,93,154:.:31:.	0/1:40,0,124:.:22:.	0/1:113,0,110:.:32:.	0/1:71,0,89:.:21:.	0/0:0,129,186:.:43:.	0/1:97,0,95:.:24:.	1/1:156,87,0:.:29:.	1/1:132,66,0:.:22:.	0/1:75,0,103:.:29:.	0/1:117,0,134:.:40:.	0/1:130,0,70:.:35:.	0/0:0,42,122:.:14:.	0/1:77,0,98:.:28:.	0/1:80,0,70:.:20:.	1/1:115,81,0:.:27:.	1/1:136,132,0:.:44:.	0/1:42,0,65:.:47:.	1/1:113,93,0:.:31:.	1/1:114,32,0:.:16:.	0/1:127,0,116:.:37:.	0/1:110,0,89:.:39:.	0/1:99,0,35:.:18:.	0/0:0,90,155:.:30:.	./.:74,18,0:.:6:.	0/0:0,42,164:.:14:.	0/0:0,96,168:.:32:.	1/1:133,60,0:.:20:.	0/1:40,0,88:.:51:.	0/0:0,114,168:.:38:.	0/0:0,129,190:.:43:.	0/0:0,10,69:.:16:.	1/1:194,96,0:.:32:.	0/1:67,0,85:.:32:.	0/0:0,17,152:.:24:.	0/1:104,0,74:.:46:.	0/1:61,0,103:.:18:.	0/0:0,75,175:.:25:.	1/1:195,84,0:.:28:.	1/1:92,54,0:.:18:.	0/1:118,0,95:.:46:.	1/1:191,105,0:99:35:.	1/1:195,93,0:90:31:.	1/1:173,81,0:78:27:.	1/1:150,39,0:36:13:.	1/1:170,54,0:51:18:.	1/1:188,69,0:66:23:.	1/1:156,48,0:45:16:.	0/1:87,0,125:90:31:.	1/1:187,75,0:72:25:.	1/1:186,93,0:90:31:.	1/1:153,36,0:33:12:.	1/1:188,81,0:78:27:.	1/1:195,93,0:90:31:.	1/1:196,93,0:90:31:.	1/1:189,60,0:57:20:.	1/1:152,36,0:33:12:.	1/1:174,48,0:45:16:.	1/1:190,81,0:78:27:.	1/1:165,54,0:51:18:.	1/1:255,255,0:.:246:1,245	1/1:255,255,0:.:247:0,247	0/0:0,255,255:.:249:248,0	./.:0,0,0:.:0:0,0	0/0:0,255,255:.:91:90,0	0/0:0,255,255:.:250:250,0	./.:0,0,0:.:0:0,0	0/0:0,255,255:.:252:252,0	0/0:0,255,255:.:137:136,0	0/0:0,255,255:.:248:248,0	0/0:0,255,255:.:248:248,0	1/1:255,255,0:.:247:0,246	0/1:240,0,139:.:255:84,169	1/1:255,255,0:.:252:0,252	0/0:0,255,255:.:224:223,0	0/1:255,0,231:.:249:111,138	0/0:0,255,255:.:246:246,0	1/1:255,255,0:.:242:0,242	0/0:0,255,255:.:246:246,0	0/0:0,255,255:.:253:250,1	0/1:255,0,208:.:251:105,146	1/1:255,255,0:.:240:0,240	0/0:0,255,255:.:247:247,0	0/0:0,255,255:.:159:157,2	0/0:0,255,255:.:249:249,0	0/0:0,255,255:.:200:200,0	0/0:0,255,255:.:251:250,1	1/1:255,255,0:.:195:0,195	0/0:0,255,255:.:174:174,0	0/0:0,255,255:.:202:201,0	0/0:0,154,225:.:51:51,0	1/1:255,255,0:.:252:0,252	0/0:0,255,255:.:246:246,0	0/0:0,255,255:.:161:161,0	0/0:0,255,255:.:104:104,0	0/1:255,0,216:.:257:106,151	0/0:0,255,255:.:130:130,0	0/0:0,255,255:.:154:154,0	./.:0,0,0:.:0:0,0	1/1:255,255,0:.:247:0,246	./.:0,0,0:.:0:0,0	1/1:193,33,0:.:11:0,11	1/1:255,255,0:.:99:1,98	0/0:0,255,255:.:249:249,0	1/1:255,255,0:.:165:0,165	1/1:221,126,0:.:42:0,42	0/0:0,255,255:.:253:253,0	0/0:0,253,251:.:84:84,0	0/0:0,255,255:.:109:109,0	0/1:253,0,181:.:252:94,158	0/0:0,39,202:.:13:13,0	0/1:11,0,172:.:246:190,56	0/1:247,0,255:.:249:129,120	1/1:222,132,0:.:44:0,44	0/1:255,0,207:.:245:100,145
PDK30s665281_193637	164159	PDK30s665281_193637:164159	G	A	999	.	.	GT:AD:PL:DP:GQ	1/1:.:184,54,0:18:.	0/1:.:82,0,129:26:.	0/1:.:135,0,130:51:.	0/0:.:0,48,170:16:.	0/1:.:114,0,116:40:.	1/1:.:208,138,0:46:.	1/1:.:122,42,0:14:.	0/0:.:0,148,181:49:.	1/1:.:196,111,0:37:.	0/1:.:108,0,102:27:.	0/0:.:0,102,213:34:.	0/1:.:129,0,132:44:.	0/1:.:128,0,127:47:.	0/0:.:0,84,201:28:.	1/1:.:185,108,0:36:.	0/0:.:0,108,164:36:.	0/0:.:0,96,208:32:.	0/0:.:0,96,180:32:.	0/0:.:0,163,209:54:.	0/1:.:147,0,131:63:.	0/1:.:106,0,82:25:.	0/0:.:0,111,196:37:.	0/1:.:121,0,69:69:.	0/1:.:71,0,128:26:.	1/1:.:188,123,0:41:.	0/0:.:0,81,173:27:.	0/1:.:144,0,136:65:.	0/0:.:0,99,208:33:.	0/1:.:110,0,145:44:.	0/1:.:103,0,115:30:.	0/0:.:0,114,213:38:.	0/1:.:125,0,98:36:.	1/1:.:203,78,0:26:.	0/0:.:0,129,218:43:.	1/1:.:205,87,0:29:.	1/1:.:201,96,0:32:.	1/1:.:144,39,0:13:.	0/1:.:133,0,140:63:.	0/0:.:0,135,184:45:.	0/0:.:0,169,201:56:.	0/1:.:87,0,129:28:.	0/0:.:0,72,176:24:.	1/1:.:194,84,0:28:.	0/0:.:0,129,221:43:.	0/1:.:131,0,146:73:.	0/0:.:0,93,191:31:.	0/1:.:86,0,98:19:.	0/1:.:86,0,111:23:.	0/1:.:86,0,146:40:.	0/1:.:78,0,136:30:.	0/1:.:63,0,132:28:.	0/1:.:84,0,112:31:.	0/1:.:67,0,142:35:.	0/1:.:129,0,128:56:.	0/1:.:87,0,110:26:.	0/0:.:0,111,180:37:.	0/0:.:0,37,144:19:.	0/1:.:125,0,61:35:.	0/1:.:112,0,72:24:.	0/0:.:0,184,172:61:.	0/1:.:125,0,84:34:.	0/1:.:118,0,94:36:.	1/1:.:152,72,0:24:.	1/1:.:214,105,0:35:.	0/0:.:0,114,209:38:.	0/1:.:97,0,131:38:.	0/0:.:0,144,191:48:.	0/0:.:0,99,184:33:.	0/1:.:128,0,47:25:.	0/1:.:117,0,23:17:.	1/1:.:200,196,0:65:.	1/1:.:209,154,0:51:.	1/1:.:202,93,0:31:.	0/1:.:82,0,103:24:.	0/0:.:0,108,193:36:.	0/0:.:0,144,204:48:.	0/1:.:78,0,150:51:.	1/1:.:198,104,0:54:.	0/0:.:0,138,204:46:.	1/1:.:191,114,0:38:.	0/1:.:122,0,132:40:.	0/1:.:82,0,138:38:.	0/1:.:126,0,112:32:.	0/0:.:0,138,196:46:.	1/1:.:214,105,0:35:.	1/1:.:207,184,0:61:.	0/1:.:141,0,120:57:.	1/1:.:172,54,0:18:.	0/0:.:0,51,92:17:.	0/1:.:71,0,76:14:.	0/0:.:0,93,135:31:.	0/1:.:111,0,94:29:.	1/1:.:188,66,0:22:.	1/1:.:181,78,0:26:.	0/1:.:113,0,99:31:.	0/0:.:0,85,187:35:.	0/1:.:68,0,101:17:.	1/1:.:192,66,0:22:.	0/1:.:80,0,139:35:.	1/1:.:153,96,0:32:.	1/1:.:178,57,0:19:.	1/1:.:132,66,0:22:.	0/0:.:0,99,203:33:.	0/1:.:120,0,93:32:.	0/1:.:111,0,127:33:.	0/1:.:36,0,86:13:.	1/1:.:187,217,0:72:.	1/1:.:195,72,0:24:.	1/1:.:198,81,0:27:.	1/1:.:193,63,0:21:.	1/1:.:195,75,0:25:.	0/1:.:126,0,112:32:.	0/1:.:69,0,90:18:.	0/1:.:54,0,116:21:.	0/1:.:64,0,117:22:.	0/1:.:13,0,130:52:.	0/1:.:113,0,100:31:.	0/1:.:141,0,98:45:.	0/1:.:83,0,87:19:.	1/1:.:179,46,0:22:.	0/1:.:121,0,116:34:.	0/1:.:83,0,120:33:.	0/1:.:80,0,124:27:.	0/1:.:88,0,96:23:.	0/1:.:110,0,101:28:.	0/1:.:137,0,60:30:.	0/0:.:0,108,185:36:.	0/1:.:96,0,54:33:.	0/1:.:104,0,86:34:.	0/1:.:60,0,139:35:.	0/1:.:119,0,110:31:.	0/1:.:68,0,110:39:.	0/0:.:0,129,186:43:.	0/0:.:0,111,188:37:.	0/0:.:0,81,205:27:.	1/1:.:172,102,0:34:.	1/1:.:179,114,0:38:.	0/0:.:0,190,195:63:.	0/0:.:0,120,205:40:.	0/0:.:0,84,148:28:.	0/0:.:0,96,174:32:.	1/1:.:193,87,0:29:.	1/1:.:208,87,0:29:.	1/1:.:205,120,0:40:.	0/0:.:0,87,193:29:.	0/0:.:0,75,168:25:.	0/0:.:0,90,196:30:.	1/1:.:195,72,0:24:.	0/0:.:0,93,195:31:.	0/0:.:0,99,188:33:.	1/1:.:132,66,0:22:.	1/1:.:195,141,0:47:.	0/1:.:68,0,132:32:.	0/1:.:62,0,98:27:.	0/1:.:101,0,148:58:.	1/1:.:86,123,0:41:.	1/1:.:186,184,0:61:.	0/1:.:133,0,59:29:.	0/1:.:115,0,144:54:.	0/1:.:122,0,133:55:.	0/1:.:91,0,91:21:.	0/1:.:87,0,117:26:.	0/1:.:111,0,56:35:.	0/0:.:0,60,164:20:.	0/1:.:117,0,81:29:.	0/1:.:95,0,109:24:.	0/1:.:108,0,147:66:.	0/0:.:0,163,207:54:.	1/1:.:195,123,0:41:.	0/1:.:98,0,143:79:.	0/1:.:99,0,65:20:.	0/1:.:80,0,105:23:.	0/1:.:60,0,143:53:.	0/0:.:0,181,227:60:.	0/0:.:0,123,184:41:.	0/0:.:0,148,178:49:.	0/1:.:149,0,125:63:.	1/1:.:204,78,0:26:.	0/1:.:114,0,116:72:.	1/1:.:160,75,0:25:72	1/1:.:135,51,0:17:48	1/1:.:119,54,0:18:51	1/1:.:90,33,0:11:30	1/1:.:114,36,0:12:33	1/1:.:157,75,0:25:72	1/1:.:97,33,0:11:30	1/1:.:123,78,0:26:75	1/1:.:164,75,0:25:72	1/1:.:145,69,0:23:66	1/1:.:136,57,0:19:54	1/1:.:146,69,0:23:66	1/1:.:131,66,0:22:63	1/1:.:146,69,0:23:66	1/1:.:116,39,0:13:36	1/1:.:104,36,0:12:33	./.:.:75,18,0:6:15	1/1:.:148,99,0:33:96	1/1:.:99,30,0:10:27	0/0:250,0:0,255,255:250:.	0/0:249,0:0,255,255:249:.	0/0:254,0:0,255,255:254:.	0/1:127,115:235,0,248:242:.	0/0:145,0:0,255,255:145:.	0/0:250,0:0,255,255:250:.	0/1:139,111:223,0,255:250:.	0/0:252,0:0,255,255:252:.	0/1:11,58:152,0,66:69:.	0/1:121,127:255,0,248:248:.	1/1:0,244:255,255,0:244:.	0/1:111,137:255,0,223:248:.	0/1:128,123:245,0,248:251:.	0/1:156,92:173,0,248:248:.	1/1:0,187:255,255,0:187:.	0/1:142,108:222,0,255:250:.	0/0:249,0:0,255,255:249:.	0/1:145,103:210,0,255:248:.	0/1:135,111:231,0,255:246:.	1/1:0,246:255,255,0:246:.	0/1:106,144:255,0,213:250:.	1/1:0,250:255,255,0:250:.	0/0:251,0:0,255,255:251:.	0/0:133,0:0,255,255:133:.	0/1:113,134:253,0,228:247:.	0/1:138,111:224,0,255:249:.	1/1:0,251:255,255,0:251:.	0/1:93,156:255,0,181:249:.	1/1:53,195:169,20,0:248:.	1/1:0,249:255,255,0:249:.	0/1:139,110:208,0,242:250:.	0/0:248,0:0,255,255:248:.	1/1:52,195:174,18,0:247:.	0/1:80,171:237,0,129:251:.	0/0:246,1:0,255,255:247:.	0/1:127,124:252,0,253:251:.	0/0:249,0:0,255,255:249:.	0/0:247,0:0,255,255:247:.	0/1:62,125:203,0,131:187:.	0/1:188,61:35,0,191:249:.	0/1:75,51:171,0,213:126:.	0/1:82,169:221,0,120:251:.	0/0:187,8:0,255,255:195:.	0/1:127,124:248,0,254:251:.	./.:0,0:0,0,0:0:.	1/1:0,249:255,255,0:249:.	0/1:86,164:242,0,150:250:.	0/1:140,108:207,0,245:248:.	0/1:173,78:117,0,226:251:.	0/1:91,157:255,0,175:248:.	0/1:86,164:229,0,140:250:.	0/0:250,0:0,255,255:250:.	0/1:80,170:242,0,130:250:.	1/1:0,238:255,255,0:238:.	1/1:0,131:255,255,0:131:.
PDK30s1028201_191552	48201	PDK30s1028201_191552:48201	C	T	999	.	.	GT:AD:PL:DP:GQ	0/1:.:72,0,94:23:.	0/1:.:133,0,107:39:.	0/0:.:0,102,192:34:.	1/1:.:210,105,0:35:.	0/0:.:0,103,190:40:.	0/0:.:0,102,205:34:.	0/0:.:0,84,178:28:.	0/1:.:113,0,98:33:.	0/1:.:121,0,79:26:.	1/1:.:159,81,0:27:.	1/1:.:184,66,0:22:.	0/0:.:0,144,206:48:.	0/0:.:0,123,192:41:.	0/1:.:103,0,101:33:.	0/0:.:0,99,213:33:.	0/0:.:0,108,181:36:.	0/1:.:134,0,115:40:.	0/1:.:112,0,125:40:.	1/1:.:205,111,0:37:.	0/1:.:140,0,102:73:.	0/1:.:42,0,138:27:.	0/0:.:0,117,208:39:.	0/0:.:0,90,205:30:.	1/1:.:179,99,0:33:.	0/1:.:130,0,120:40:.	0/0:.:0,63,191:21:.	0/1:.:133,0,145:77:.	0/1:.:91,0,130:32:.	0/1:.:116,0,148:54:.	0/0:.:0,84,205:28:.	0/0:.:0,87,203:29:.	0/0:.:0,96,198:32:.	1/1:.:201,75,0:25:.	0/1:.:96,0,100:22:.	0/0:.:0,85,183:35:.	0/1:.:125,0,116:46:.	0/1:.:84,0,97:19:.	0/1:.:139,0,107:44:.	0/1:.:114,0,120:43:.	0/1:.:135,0,122:47:.	0/1:.:71,0,110:20:.	0/1:.:98,0,91:21:.	0/1:.:117,0,137:46:.	0/0:.:0,84,189:28:.	0/0:.:0,181,216:60:.	0/0:.:0,87,193:29:.	0/0:.:0,69,189:23:.	1/1:.:188,63,0:21:.	0/1:.:112,0,98:27:.	0/1:.:101,0,131:36:.	1/1:.:193,90,0:30:.	0/1:.:65,0,131:33:.	0/1:.:120,0,92:27:.	0/1:.:139,0,74:43:.	0/0:.:0,73,154:31:.	0/1:.:123,0,140:73:.	0/0:.:0,84,189:28:.	1/1:.:137,49,0:63:.	0/0:.:0,105,142:35:.	0/1:.:124,0,87:49:.	0/1:.:54,0,78:22:.	0/1:.:94,0,93:23:.	0/1:.:86,0,88:24:.	0/1:.:122,0,121:34:.	0/0:.:0,114,204:38:.	0/1:.:99,0,89:57:.	0/0:.:0,135,197:45:.	0/0:.:0,99,167:33:.	0/0:.:0,108,164:36:.	0/1:.:111,0,105:31:.	0/1:.:101,0,140:37:.	0/1:.:132,0,119:43:.	0/0:.:0,111,199:37:.	1/1:.:201,105,0:35:.	0/1:.:113,0,115:31:.	0/0:.:0,63,171:21:.	0/0:.:0,144,194:48:.	1/1:.:210,220,0:74:.	0/1:.:137,0,102:37:.	1/1:.:186,105,0:35:.	0/1:.:144,0,49:33:.	0/1:.:55,0,126:22:.	0/1:.:91,0,134:33:.	0/1:.:150,0,76:50:.	0/0:.:0,108,208:36:.	0/1:.:141,0,132:63:.	1/1:.:192,162,0:62:.	0/1:.:74,0,135:28:.	./.:.:0,27,123:9:.	0/1:.:66,0,122:23:.	0/0:.:0,96,201:32:.	0/1:.:125,0,58:33:.	0/0:.:0,63,188:21:.	0/1:.:105,0,68:19:.	0/1:.:86,0,86:24:.	0/1:.:110,0,89:34:.	0/0:.:0,57,178:19:.	0/0:.:0,63,191:21:.	0/0:.:0,87,164:29:.	1/1:.:178,73,0:31:.	0/1:.:93,0,96:25:.	0/1:.:97,0,119:28:.	1/1:.:198,78,0:26:.	0/1:.:136,0,96:36:.	0/0:.:0,54,181:18:.	0/1:.:97,0,79:18:.	1/1:.:206,160,0:53:.	1/1:.:206,108,0:36:.	0/0:.:0,151,216:50:.	0/0:.:0,52,181:24:.	1/1:.:175,93,0:31:.	0/0:.:0,114,195:38:.	0/1:.:80,0,49:12:.	0/1:.:97,0,105:27:.	0/0:.:0,138,215:46:.	0/0:.:0,72,161:24:.	0/1:.:104,0,114:29:.	0/1:.:139,0,113:46:.	0/1:.:85,0,139:54:.	1/1:.:190,96,0:32:.	0/0:.:0,102,183:34:.	0/1:.:116,0,37:25:.	0/1:.:89,0,85:18:.	0/1:.:101,0,76:19:.	0/0:.:0,87,164:29:.	0/0:.:0,111,205:37:.	1/1:.:174,96,0:32:.	0/1:.:80,0,74:20:.	0/1:.:108,0,128:46:.	0/1:.:61,0,129:28:.	0/1:.:80,0,81:17:.	0/0:.:0,78,191:26:.	0/1:.:125,0,102:45:.	0/1:.:67,0,122:23:.	0/0:.:0,48,103:53:.	0/0:.:0,87,177:29:.	0/1:.:94,0,118:38:.	1/1:.:184,132,0:44:.	0/1:.:96,0,116:37:.	0/0:.:0,138,201:46:.	0/1:.:65,0,113:33:.	0/0:.:0,72,176:24:.	0/0:.:0,90,155:30:.	0/1:.:120,0,119:44:.	0/0:.:0,99,184:33:.	0/0:.:0,75,187:25:.	0/0:.:0,63,183:21:.	0/0:.:0,75,187:25:.	0/1:.:83,0,71:18:.	0/1:.:92,0,111:28:.	0/1:.:135,0,10:21:.	1/1:.:206,144,0:48:.	0/1:.:21,0,112:27:.	0/0:.:0,75,168:25:.	0/0:.:0,235,210:78:.	0/1:.:112,0,143:46:.	1/1:.:182,174,0:65:.	0/1:.:123,0,38:25:.	0/0:.:0,211,214:70:.	0/1:.:125,0,128:47:.	1/1:.:168,51,0:17:.	0/0:.:0,108,185:36:.	0/1:.:24,0,117:19:.	0/1:.:82,0,115:23:.	0/1:.:59,0,133:29:.	0/0:.:0,120,215:40:.	0/0:.:0,211,218:70:.	0/1:.:125,0,134:52:.	0/0:.:0,111,196:37:.	0/1:.:48,0,78:13:.	0/0:.:0,96,198:32:.	0/1:.:93,0,115:43:.	0/1:.:116,0,45:18:.	0/0:.:0,108,203:36:.	0/1:.:81,0,91:17:.	1/1:.:191,135,0:45:.	0/1:.:121,0,129:46:.	0/0:.:0,64,187:28:.	1/1:.:183,229,0:76:.	1/1:.:210,108,0:36:99	1/1:.:194,69,0:23:65	1/1:.:210,102,0:34:98	1/1:.:192,72,0:24:68	1/1:.:190,60,0:20:56	1/1:.:197,84,0:28:80	1/1:.:188,63,0:21:59	1/1:.:182,81,0:27:77	1/1:.:211,105,0:35:99	1/1:.:202,78,0:26:74	1/1:.:191,72,0:24:68	1/1:.:198,69,0:23:65	1/1:.:210,129,0:43:99	1/1:.:215,111,0:37:99	1/1:.:188,75,0:25:71	1/1:.:169,51,0:17:47	1/1:.:187,57,0:19:53	1/1:.:198,78,0:26:74	1/1:.:184,66,0:22:62	0/0:249,0:0,255,255:249:.	0/0:177,0:0,255,255:177:.	1/1:4,249:255,255,0:253:.	1/1:1,252:255,255,0:253:.	0/1:73,12:32,0,131:85:.	0/1:144,111:228,0,255:255:.	0/0:218,35:0,170,218:253:.	0/0:251,2:0,255,255:253:.	0/0:67,0:0,202,251:67:.	0/0:249,0:0,255,255:249:.	0/1:149,96:197,0,255:245:.	0/0:251,0:0,255,255:251:.	0/1:129,133:255,0,245:262:.	0/0:251,0:0,255,255:251:.	0/1:79,138:243,0,170:217:.	1/1:51,188:171,15,0:239:.	0/1:47,135:188,0,75:182:.	0/1:111,125:255,0,233:236:.	0/0:250,0:0,255,255:250:.	0/0:244,0:0,255,255:244:.	1/1:6,246:255,255,0:252:.	0/1:165,81:140,0,237:246:.	0/0:124,0:0,255,255:124:.	0/0:80,0:0,241,255:80:.	1/1:0,253:255,255,0:253:.	0/1:91,98:225,0,219:189:.	0/1:180,73:93,0,219:253:.	0/0:250,1:0,255,255:251:.	0/0:249,0:0,255,255:249:.	1/1:0,237:255,255,0:237:.	0/0:246,1:0,255,255:248:.	0/1:80,175:239,0,123:255:.	./.:0,0:0,0,0:0:.	1/1:0,251:255,255,0:251:.	0/1:82,168:247,0,123:250:.	0/1:60,148:209,0,89:208:.	./.:0,0:0,0,0:0:.	0/0:247,0:0,255,255:247:.	0/1:174,74:90,0,205:248:.	0/0:257,0:0,255,255:257:.	0/0:104,0:0,255,255:104:.	0/1:126,123:234,0,238:249:.	0/0:247,1:0,255,255:248:.	0/0:264,0:0,255,255:264:.	./.:0,5:124,15,0:5:.	1/1:0,247:255,255,0:247:.	0/0:256,0:0,255,255:256:.	0/0:253,0:0,255,255:253:.	0/0:256,0:0,255,255:256:.	0/0:256,0:0,255,255:256:.	0/0:248,0:0,255,255:248:.	1/1:1,255:255,255,0:256:.	0/1:72,187:218,0,77:259:.	0/1:87,110:226,0,199:197:.	1/1:0,48:225,144,0:48:.
PDK30s665061_191290	151961	PDK30s665061_191290:151961	A	T	999	.	.	GT:PL:GQ:DP:AD	1/1:158,42,0:.:14:.	0/0:0,75,192:.:25:.	0/0:0,129,206:.:43:.	0/1:61,0,134:.:25:.	1/1:179,81,0:.:27:.	0/0:0,84,178:.:28:.	./.:0,18,86:.:6:.	0/0:0,93,172:.:32:.	1/1:208,138,0:.:46:.	0/1:112,0,103:.:35:.	0/1:132,0,66:.:27:.	1/1:197,102,0:.:34:.	1/1:202,120,0:.:40:.	0/0:0,67,195:.:29:.	0/1:112,0,126:.:37:.	0/0:0,90,172:.:50:.	0/1:124,0,125:.:44:.	0/1:83,0,136:.:30:.	0/1:126,0,100:.:45:.	0/1:128,0,78:.:77:.	0/1:76,0,66:.:13:.	0/0:0,123,201:.:41:.	0/0:0,87,177:.:29:.	0/1:126,0,65:.:30:.	1/1:195,99,0:.:33:.	1/1:180,51,0:.:17:.	0/1:93,0,147:.:43:.	0/1:96,0,64:.:18:.	0/0:0,141,198:.:47:.	1/1:197,81,0:.:27:.	0/1:145,0,55:.:36:.	0/1:52,0,120:.:33:.	0/0:0,69,197:.:23:.	./.:0,18,99:.:6:.	0/0:0,78,184:.:26:.	0/0:0,120,213:.:40:.	1/1:168,37,0:.:19:.	0/0:0,126,207:.:42:.	0/0:0,148,213:.:49:.	0/0:0,169,201:.:56:.	0/0:0,93,191:.:31:.	0/0:0,54,178:.:18:.	1/1:181,54,0:.:18:.	0/1:98,0,139:.:41:.	1/1:209,169,0:.:56:.	0/1:115,0,133:.:37:.	1/1:181,54,0:.:18:.	0/1:138,0,22:.:23:.	0/1:124,0,86:.:29:.	0/0:0,108,200:.:36:.	0/0:0,93,175:.:31:.	0/1:90,0,36:.:17:.	0/1:93,0,114:.:39:.	0/1:116,0,106:.:41:.	1/1:156,91,0:.:37:.	0/0:0,166,125:.:55:.	0/0:0,51,135:.:17:.	0/0:0,126,170:.:42:.	0/0:0,72,169:.:24:.	0/1:95,0,54:.:61:.	1/1:146,33,0:.:11:.	0/0:0,120,211:.:40:.	1/1:163,66,0:.:22:.	1/1:209,96,0:.:32:.	0/1:96,0,110:.:25:.	1/1:149,108,0:.:36:.	0/1:119,0,101:.:36:.	0/1:69,0,98:.:22:.	0/0:0,117,184:.:40:.	0/1:115,0,111:.:33:.	1/1:210,108,0:.:36:.	1/1:195,99,0:.:33:.	0/0:0,96,201:.:32:.	1/1:180,105,0:.:35:.	0/0:0,141,186:.:47:.	0/1:68,0,122:.:22:.	1/1:166,42,0:.:14:.	0/1:96,0,85:.:30:.	1/1:194,84,0:.:28:.	1/1:168,45,0:.:15:.	1/1:191,66,0:.:22:.	0/0:0,81,198:.:27:.	0/1:68,0,96:.:20:.	1/1:167,45,0:.:15:.	0/1:92,0,95:.:24:.	0/1:139,0,129:.:50:.	0/0:0,105,158:.:35:.	1/1:189,84,0:.:28:.	0/0:0,16,92:.:12:.	1/1:176,66,0:.:22:.	1/1:187,90,0:.:30:.	0/1:94,0,105:.:29:.	0/1:103,0,50:.:16:.	0/1:36,0,129:.:33:.	0/0:0,25,164:.:27:.	1/1:188,72,0:.:24:.	0/0:0,39,152:.:13:.	0/0:0,75,198:.:25:.	0/1:64,0,132:.:33:.	1/1:176,90,0:.:30:.	0/1:36,0,124:.:22:.	0/0:0,51,135:.:17:.	0/0:0,90,182:.:30:.	0/1:118,0,127:.:40:.	0/1:75,0,134:.:28:.	0/1:69,0,85:.:17:.	1/1:199,129,0:.:43:.	0/1:94,0,132:.:42:.	0/1:111,0,28:.:15:.	0/0:0,51,176:.:17:.	0/1:139,0,76:.:31:.	1/1:178,102,0:.:34:.	0/1:115,0,88:.:28:.	0/1:112,0,96:.:24:.	0/1:88,0,40:.:16:.	0/0:0,99,173:.:33:.	1/1:168,96,0:.:32:.	0/1:116,0,115:.:36:.	0/1:11,0,120:.:24:.	1/1:195,78,0:.:26:.	0/0:0,102,187:.:34:.	1/1:172,84,0:.:28:.	0/1:96,0,107:.:25:.	0/1:51,0,110:.:22:.	0/1:57,0,118:.:20:.	1/1:190,129,0:.:43:.	1/1:203,108,0:.:36:.	0/1:112,0,103:.:27:.	0/1:139,0,109:.:48:.	0/0:0,93,181:.:31:.	0/1:68,0,63:.:13:.	0/1:104,0,112:.:36:.	0/1:121,0,122:.:40:.	0/0:0,54,146:.:18:.	0/1:86,0,96:.:27:.	0/0:0,78,195:.:26:.	0/0:0,141,183:.:47:.	0/1:132,0,126:.:42:.	0/0:0,75,187:.:25:.	0/1:96,0,142:.:41:.	0/0:0,78,174:.:26:.	1/1:179,81,0:.:27:.	0/0:0,108,164:.:36:.	0/0:0,102,183:.:34:.	0/0:0,84,172:.:28:.	0/1:88,0,80:.:20:.	0/1:115,0,119:.:40:.	0/0:0,81,205:.:27:.	0/1:72,0,142:.:36:.	0/1:124,0,122:.:36:.	0/1:62,0,60:.:12:.	0/1:74,0,115:.:38:.	1/1:178,84,0:.:28:.	1/1:146,48,0:.:16:.	1/1:202,111,0:.:37:.	0/0:0,30,88:.:10:.	0/1:134,0,83:.:38:.	0/1:73,0,70:.:17:.	0/1:143,0,71:.:68:.	0/0:0,141,175:.:47:.	1/1:179,51,0:.:17:.	0/1:127,0,112:.:37:.	0/0:0,48,135:.:16:.	0/1:79,0,23:.:10:.	0/1:71,0,89:.:39:.	1/1:171,45,0:.:15:.	0/0:0,135,191:.:45:.	0/1:120,0,116:.:35:.	0/1:100,0,111:.:40:.	0/0:0,45,171:.:15:.	0/0:0,75,181:.:25:.	1/1:130,120,0:.:40:.	1/1:177,102,0:.:34:.	0/1:95,0,143:.:41:.	0/1:103,0,86:.:21:.	0/1:111,0,94:.:29:.	0/1:139,0,104:.:39:.	1/1:207,132,0:.:44:.	0/1:130,0,47:.:50:.	1/1:202,102,0:97:34:.	1/1:197,81,0:76:27:.	1/1:198,81,0:76:27:.	1/1:171,63,0:58:21:.	1/1:171,45,0:40:15:.	1/1:208,93,0:88:31:.	1/1:160,39,0:34:13:.	1/1:198,105,0:99:35:.	1/1:211,99,0:94:33:.	1/1:191,114,0:99:38:.	1/1:160,42,0:37:14:.	1/1:201,75,0:70:25:.	1/1:204,105,0:99:35:.	1/1:194,105,0:99:35:.	1/1:188,63,0:58:21:.	1/1:134,30,0:25:10:.	1/1:183,69,0:64:23:.	1/1:198,105,0:99:35:.	1/1:146,36,0:31:12:.	0/0:0,255,255:.:229:229,0	0/0:0,255,255:.:230:228,0	0/0:0,255,255:.:216:213,1	0/0:0,255,255:.:252:252,0	0/0:0,27,198:.:18:17,1	0/0:0,255,255:.:235:233,0	0/0:0,255,255:.:236:234,0	0/0:0,255,255:.:241:241,0	0/0:0,108,231:.:36:36,0	0/0:0,255,255:.:237:237,0	0/0:0,255,255:.:176:176,0	0/1:255,0,223:.:250:112,138	0/1:245,0,230:.:243:118,125	0/1:20,0,170:.:250:190,60	0/0:0,214,251:.:71:71,0	0/0:0,255,255:.:120:120,0	0/0:0,255,255:.:112:112,0	0/0:0,255,255:.:183:183,0	0/0:0,255,255:.:103:103,0	0/0:0,255,255:.:193:193,0	0/0:0,255,255:.:249:249,0	0/0:0,255,255:.:175:175,0	0/1:79,0,156:.:80:65,15	0/1:186,0,197:.:77:43,34	0/0:0,255,255:.:251:251,0	0/0:0,255,255:.:181:177,2	0/0:0,255,255:.:249:249,0	0/1:173,0,21:.:217:50,167	0/0:0,255,255:.:249:248,0	1/1:255,255,0:.:259:0,259	0/0:0,255,255:.:249:248,1	0/0:0,255,255:.:246:246,0	./.:0,0,0:.:0:0,0	0/0:0,181,232:.:60:60,0	0/0:0,99,218:.:33:33,0	0/1:246,0,177:.:241:94,147	1/1:255,255,0:.:255:1,254	0/0:0,255,255:.:249:249,0	0/1:71,0,165:.:175:129,45	0/0:0,60,212:.:20:20,0	1/1:255,239,0:.:87:1,86	0/1:186,0,239:.:250:149,101	0/0:0,126,221:.:42:42,0	0/0:0,255,255:.:232:231,0	0/0:0,87,216:.:29:29,0	1/1:255,255,0:.:247:0,246	0/0:0,255,255:.:238:237,0	0/0:0,255,255:.:174:173,0	0/0:0,255,255:.:248:248,0	0/0:0,255,255:.:205:204,0	0/0:0,255,255:.:248:248,0	0/0:0,255,255:.:99:99,0	0/0:0,255,255:.:243:243,0	0/0:0,255,255:.:104:104,0	0/0:0,255,255:.:98:98,0
PDK30s663881_190249	118525	PDK30s663881_190249:118525	A	T	999	.	.	GT:PL:GQ:DP:AD	0/0:0,51,156:.:17:.	0/0:0,78,192:.:26:.	0/1:95,0,97:.:29:.	0/0:0,81,173:.:27:.	0/1:71,0,105:.:20:.	0/0:0,108,188:.:36:.	0/0:0,39,150:.:13:.	0/0:0,87,171:.:29:.	0/0:0,105,186:.:35:.	0/1:103,0,110:.:25:.	0/0:0,108,200:.:36:.	0/1:98,0,133:.:43:.	0/1:77,0,112:.:34:.	0/0:0,69,177:.:23:.	1/1:202,111,0:.:37:.	0/1:97,0,90:.:28:.	1/1:200,100,0:.:40:.	0/0:0,87,203:.:29:.	1/1:201,114,0:.:38:.	0/1:143,0,134:.:57:.	0/1:71,0,113:.:20:.	0/0:0,81,198:.:27:.	1/1:152,72,0:.:24:.	0/1:121,0,87:.:29:.	0/0:0,135,202:.:45:.	0/1:59,0,137:.:28:.	0/1:131,0,146:.:88:.	1/1:179,75,0:.:25:.	0/1:112,0,132:.:59:.	0/1:89,0,39:.:12:.	0/0:0,108,200:.:36:.	0/0:0,90,208:.:30:.	0/0:0,114,214:.:38:.	0/0:0,78,200:.:26:.	0/0:0,84,165:.:28:.	0/1:90,0,147:.:45:.	0/0:0,72,198:.:24:.	0/0:0,96,208:.:32:.	0/0:0,93,195:.:31:.	0/0:0,151,212:.:50:.	0/0:0,60,189:.:20:.	0/0:0,51,176:.:17:.	0/1:96,0,113:.:24:.	0/0:0,96,204:.:32:.	0/1:147,0,125:.:64:.	0/0:0,96,201:.:32:.	1/1:192,70,0:.:30:.	1/1:179,57,0:.:19:.	1/1:205,87,0:.:29:.	0/0:0,66,191:.:22:.	0/1:54,0,130:.:25:.	0/1:40,0,90:.:20:.	0/1:89,0,85:.:22:.	1/1:168,37,0:.:19:.	0/0:0,66,183:.:22:.	0/0:0,199,155:.:66:.	1/1:132,58,0:.:26:.	0/1:138,0,98:.:50:.	1/1:153,123,0:.:41:.	0/0:0,66,178:.:22:.	0/1:66,0,56:.:16:.	0/0:0,75,175:.:25:.	0/1:39,0,110:.:16:.	0/0:0,66,195:.:22:.	0/0:0,87,193:.:29:.	0/1:77,0,72:.:38:.	0/0:0,102,172:.:34:.	0/0:0,84,178:.:28:.	0/0:0,87,177:.:29:.	1/1:177,55,0:.:25:.	0/1:103,0,99:.:37:.	1/1:183,126,0:.:42:.	1/1:167,49,0:.:23:.	0/1:77,0,46:.:15:.	0/0:0,96,190:.:32:.	0/1:123,0,116:.:35:.	1/1:174,78,0:.:26:.	1/1:182,117,0:.:39:.	0/1:124,0,116:.:37:.	0/0:0,63,183:.:21:.	0/1:54,0,121:.:21:.	1/1:195,72,0:.:24:.	0/1:140,0,104:.:42:.	0/1:102,0,129:.:45:.	0/0:0,105,198:.:35:.	1/1:199,135,0:.:45:.	0/0:0,148,191:.:49:.	0/1:77,0,108:.:28:.	0/1:86,0,42:.:16:.	1/1:171,63,0:.:21:.	1/1:175,75,0:.:25:.	0/1:129,0,102:.:38:.	0/0:0,48,164:.:16:.	0/1:114,0,78:.:23:.	0/0:0,33,144:.:11:.	1/1:158,81,0:.:27:.	0/1:76,0,101:.:19:.	0/1:118,0,78:.:23:.	1/1:192,69,0:.:23:.	0/0:0,87,183:.:29:.	1/1:173,54,0:.:18:.	0/0:0,75,160:.:25:.	0/1:59,0,127:.:31:.	0/1:98,0,105:.:23:.	1/1:205,87,0:.:29:.	1/1:108,42,0:.:14:.	0/1:106,0,139:.:67:.	0/1:43,0,96:.:15:.	0/1:111,0,83:.:21:.	0/1:90,0,50:.:16:.	0/1:95,0,62:.:18:.	1/1:180,96,0:.:32:.	1/1:137,19,0:.:13:.	1/1:200,117,0:.:39:.	0/1:87,0,89:.:34:.	1/1:184,97,0:.:39:.	1/1:184,99,0:.:33:.	0/1:117,0,133:.:39:.	0/1:95,0,97:.:31:.	0/1:109,0,86:.:23:.	0/1:79,0,106:.:43:.	0/1:117,0,49:.:24:.	1/1:192,66,0:.:22:.	0/1:115,0,103:.:27:.	0/1:47,0,122:.:20:.	0/1:124,0,89:.:27:.	0/1:114,0,100:.:44:.	0/1:86,0,124:.:29:.	1/1:184,123,0:.:41:.	0/1:101,0,109:.:26:.	1/1:102,25,0:.:27:.	0/0:0,93,186:.:31:.	1/1:169,114,0:.:38:.	0/0:0,60,133:.:20:.	1/1:190,87,0:.:29:.	0/1:80,0,117:.:22:.	0/0:0,102,172:.:34:.	0/0:0,138,187:.:46:.	0/1:132,0,114:.:47:.	0/1:120,0,116:.:40:.	0/0:0,93,202:.:31:.	1/1:187,90,0:.:30:.	0/1:74,0,104:.:23:.	1/1:179,99,0:.:33:.	1/1:164,60,0:.:20:.	0/0:0,96,168:.:32:.	0/0:0,75,175:.:25:.	0/1:77,0,96:.:21:.	0/1:98,0,132:.:41:.	0/1:55,0,127:.:52:.	1/1:179,81,0:.:27:.	0/0:0,120,181:.:40:.	0/1:63,0,55:.:13:.	./.:129,27,0:.:9:.	1/1:194,117,0:.:39:.	1/1:64,102,0:.:59:.	0/1:81,0,79:.:47:.	1/1:198,81,0:.:27:.	0/1:137,0,58:.:42:.	0/0:0,109,131:.:43:.	0/1:74,0,84:.:20:.	0/0:0,87,183:.:29:.	./.:73,12,0:.:4:.	0/1:74,0,81:.:15:.	1/1:167,99,0:.:33:.	0/1:86,0,117:.:24:.	1/1:161,89,0:.:43:.	0/1:109,0,132:.:37:.	1/1:186,129,0:.:43:.	./.:79,21,0:.:7:.	1/1:190,81,0:.:27:.	0/1:98,0,81:.:22:.	0/1:99,0,120:.:35:.	1/1:190,102,0:.:34:.	0/1:72,0,101:.:19:.	0/0:0,84,194:.:28:.	0/1:105,0,94:.:23:.	0/1:66,0,129:.:25:.	0/1:109,0,112:.:53:.	1/1:184,63,0:58:21:.	1/1:162,48,0:43:16:.	1/1:135,30,0:25:10:.	1/1:149,36,0:31:12:.	1/1:154,42,0:37:14:.	1/1:158,42,0:37:14:.	./.:76,21,0:16:7:.	0/1:47,0,101:48:16:.	1/1:163,51,0:46:17:.	1/1:180,90,0:85:30:.	1/1:169,54,0:49:18:.	1/1:163,45,0:40:15:.	1/1:199,114,0:99:38:.	1/1:173,60,0:55:20:.	1/1:171,57,0:52:19:.	1/1:141,33,0:28:11:.	1/1:139,33,0:28:11:.	1/1:150,39,0:34:13:.	1/1:136,39,0:34:13:.	0/0:0,255,255:.:254:254,0	0/0:0,255,255:.:247:247,0	0/0:0,255,255:.:250:250,0	0/0:0,32,166:.:253:200,53	0/0:0,175,242:.:58:58,0	0/0:0,255,255:.:250:250,0	0/1:170,0,241:.:253:160,93	0/0:0,255,255:.:216:216,0	0/0:0,187,248:.:62:62,0	0/0:0,255,255:.:248:248,0	0/0:0,255,255:.:208:208,0	0/1:218,0,226:.:204:109,95	0/1:255,0,231:.:251:114,135	0/1:238,0,180:.:216:85,131	0/0:0,217,255:.:72:72,0	0/0:0,255,255:.:116:116,0	0/0:0,250,255:.:83:83,0	1/1:253,196,0:.:65:0,65	0/0:0,255,255:.:233:233,0	0/0:0,255,255:.:161:161,0	0/0:0,255,255:.:250:250,0	0/1:212,0,255:.:237:136,100	0/1:200,0,158:.:107:36,71	0/1:171,0,155:.:21:10,11	0/1:242,0,147:.:255:89,166	0/0:0,255,255:.:245:245,0	0/0:0,255,255:.:269:265,0	1/1:255,255,0:.:248:1,247	0/0:0,255,255:.:247:247,0	./.:0,0,0:.:0:0,0	1/1:255,255,0:.:251:0,251	0/0:0,255,255:.:265:265,0	1/1:255,255,0:.:98:0,98	0/1:255,0,201:.:259:102,155	0/0:0,255,255:.:199:198,1	1/1:255,255,0:.:266:0,265	0/0:0,196,253:.:65:65,0	0/0:0,255,255:.:212:212,0	1/1:255,255,0:.:111:0,111	0/1:213,0,255:.:269:156,111	0/1:214,0,222:.:158:83,75	1/1:255,255,0:.:256:1,255	./.:0,0,0:.:0:0,0	0/0:0,255,255:.:273:273,0	0/0:0,63,202:.:21:21,0	1/1:255,255,0:.:189:0,189	0/0:0,255,255:.:263:262,0	0/0:0,255,255:.:204:204,0	0/0:0,255,255:.:261:261,0	0/0:0,255,255:.:240:240,0	0/0:0,255,255:.:254:254,0	1/1:255,255,0:.:248:0,248	0/0:0,255,255:.:262:262,0	1/1:255,255,0:.:194:0,194	1/1:218,99,0:.:33:0,33
[truncated: 5,894,479 more chars]
