# Supplementary material for: Genotyping-by-sequencing identifies date palm clone preference in agronomics of the State of Qatar
Source: PLoS One. 2018 Dec 5;13(12):e0207299. doi: 10.1371/journal.pone.0207299 (PMC6281209; doi:10.1371/journal.pone.0207299)
Supplement: S2 File — The images depict morphological characteristics of date palm trees growing in the State of Qatar. (ZIP) [file pone.0207299.s002.zip]

Archive with 113 entries (110 files):
- Additional_Dataset_2_reduced/
- Additional_Dataset_2_reduced/004 A.jpg
- __MACOSX/
- __MACOSX/Additional_Dataset_2_reduced/
- __MACOSX/Additional_Dataset_2_reduced/._004 A.jpg
- Additional_Dataset_2_reduced/026 G.jpg
- __MACOSX/Additional_Dataset_2_reduced/._026 G.jpg
- Additional_Dataset_2_reduced/006 B.jpg
- __MACOSX/Additional_Dataset_2_reduced/._006 B.jpg
- Additional_Dataset_2_reduced/008 F .jpg
- __MACOSX/Additional_Dataset_2_reduced/._008 F .jpg
- Additional_Dataset_2_reduced/004 B.jpg
- __MACOSX/Additional_Dataset_2_reduced/._004 B.jpg
- Additional_Dataset_2_reduced/002 D.jpg
- __MACOSX/Additional_Dataset_2_reduced/._002 D.jpg
- Additional_Dataset_2_reduced/002 E.jpg
- __MACOSX/Additional_Dataset_2_reduced/._002 E.jpg
- Additional_Dataset_2_reduced/006 A.jpg
- __MACOSX/Additional_Dataset_2_reduced/._006 A.jpg
- Additional_Dataset_2_reduced/004 G.jpg
- __MACOSX/Additional_Dataset_2_reduced/._004 G.jpg
- Additional_Dataset_2_reduced/020 G.jpg
- __MACOSX/Additional_Dataset_2_reduced/._020 G.jpg
- Additional_Dataset_2_reduced/022 G.jpg
- __MACOSX/Additional_Dataset_2_reduced/._022 G.jpg
- Additional_Dataset_2_reduced/004 D.jpg
- __MACOSX/Additional_Dataset_2_reduced/._004 D.jpg
- Additional_Dataset_2_reduced/006 F.jpg
- __MACOSX/Additional_Dataset_2_reduced/._006 F.jpg
- Additional_Dataset_2_reduced/004 E.jpg
- __MACOSX/Additional_Dataset_2_reduced/._004 E.jpg
- Additional_Dataset_2_reduced/025 G.jpg
- __MACOSX/Additional_Dataset_2_reduced/._025 G.jpg
- Additional_Dataset_2_reduced/003 D.jpg
- __MACOSX/Additional_Dataset_2_reduced/._003 D.jpg
- Additional_Dataset_2_reduced/001 F.jpg
- __MACOSX/Additional_Dataset_2_reduced/._001 F.jpg
- Additional_Dataset_2_reduced/005 B.jpg
- __MACOSX/Additional_Dataset_2_reduced/._005 B.jpg
- Additional_Dataset_2_reduced/005 C.jpg
- __MACOSX/Additional_Dataset_2_reduced/._005 C.jpg
- Additional_Dataset_2_reduced/001 G.jpg
- __MACOSX/Additional_Dataset_2_reduced/._001 G.jpg
- Additional_Dataset_2_reduced/003 G.jpg
- __MACOSX/Additional_Dataset_2_reduced/._003 G.jpg
- Additional_Dataset_2_reduced/001 E.jpg
- __MACOSX/Additional_Dataset_2_reduced/._001 E.jpg
- Additional_Dataset_2_reduced/005 A.jpg
- __MACOSX/Additional_Dataset_2_reduced/._005 A.jpg
- Additional_Dataset_2_reduced/007 B.jpg
- __MACOSX/Additional_Dataset_2_reduced/._007 B.jpg
- Additional_Dataset_2_reduced/027 G.jpg
- __MACOSX/Additional_Dataset_2_reduced/._027 G.jpg
- Additional_Dataset_2_reduced/001 D.jpg
- __MACOSX/Additional_Dataset_2_reduced/._001 D.jpg
- Additional_Dataset_2_reduced/001 A.jpg
- __MACOSX/Additional_Dataset_2_reduced/._001 A.jpg
- Additional_Dataset_2_reduced/003 C.jpg
- __MACOSX/Additional_Dataset_2_reduced/._003 C.jpg
- Additional_Dataset_2_reduced/005 G.jpg
- __MACOSX/Additional_Dataset_2_reduced/._005 G.jpg
- Additional_Dataset_2_reduced/021 G.jpg
- __MACOSX/Additional_Dataset_2_reduced/._021 G.jpg
- Additional_Dataset_2_reduced/010 G.jpg
- __MACOSX/Additional_Dataset_2_reduced/._010 G.jpg
- Additional_Dataset_2_reduced/009 F.jpg
- __MACOSX/Additional_Dataset_2_reduced/._009 F.jpg
- Additional_Dataset_2_reduced/034 G.jpg
- __MACOSX/Additional_Dataset_2_reduced/._034 G.jpg
- Additional_Dataset_2_reduced/010 D.jpg
- __MACOSX/Additional_Dataset_2_reduced/._010 D.jpg
- Additional_Dataset_2_reduced/036 G.jpg
- __MACOSX/Additional_Dataset_2_reduced/._036 G.jpg
- Additional_Dataset_2_reduced/009 E.jpg
- __MACOSX/Additional_Dataset_2_reduced/._009 E.jpg
- Additional_Dataset_2_reduced/012 G.jpg
- __MACOSX/Additional_Dataset_2_reduced/._012 G.jpg
- Additional_Dataset_2_reduced/010 E.jpg
- __MACOSX/Additional_Dataset_2_reduced/._010 E.jpg
- Additional_Dataset_2_reduced/032 G.jpg
- __MACOSX/Additional_Dataset_2_reduced/._032 G.jpg
- Additional_Dataset_2_reduced/009 A.jpg
- __MACOSX/Additional_Dataset_2_reduced/._009 A.jpg
- Additional_Dataset_2_reduced/030 G.jpg
- __MACOSX/Additional_Dataset_2_reduced/._030 G.jpg
- Additional_Dataset_2_reduced/014 G.jpg
- __MACOSX/Additional_Dataset_2_reduced/._014 G.jpg
- Additional_Dataset_2_reduced/029 G.jpg
- __MACOSX/Additional_Dataset_2_reduced/._029 G.jpg
- Additional_Dataset_2_reduced/008 E.jpg
- __MACOSX/Additional_Dataset_2_reduced/._008 E.jpg
- Additional_Dataset_2_reduced/037 G.jpg
- __MACOSX/Additional_Dataset_2_reduced/._037 G.jpg
- Additional_Dataset_2_reduced/013 G.jpg
- __MACOSX/Additional_Dataset_2_reduced/._013 G.jpg
- Additional_Dataset_2_reduced/008 D.jpg
- __MACOSX/Additional_Dataset_2_reduced/._008 D.jpg
- Additional_Dataset_2_reduced/011 G.jpg
- __MACOSX/Additional_Dataset_2_reduced/._011 G.jpg
- Additional_Dataset_2_reduced/035 G.jpg
- __MACOSX/Additional_Dataset_2_reduced/._035 G.jpg
- Additional_Dataset_2_reduced/031 G.jpg
- __MACOSX/Additional_Dataset_2_reduced/._031 G.jpg
- Additional_Dataset_2_reduced/028 G.jpg
- __MACOSX/Additional_Dataset_2_reduced/._028 G.jpg
- Additional_Dataset_2_reduced/008 B.jpg
- __MACOSX/Additional_Dataset_2_reduced/._008 B.jpg
- Additional_Dataset_2_reduced/017 G.jpg
- __MACOSX/Additional_Dataset_2_reduced/._017 G.jpg
- Additional_Dataset_2_reduced/033 G.jpg
- __MACOSX/Additional_Dataset_2_reduced/._033 G.jpg
- Additional_Dataset_2_reduced/008 A.jpg
- __MACOSX/Additional_Dataset_2_reduced/._008 A.jpg
