# Supplementary material for: Genotyping-by-sequencing identifies date palm clone preference in agronomics of the State of Qatar
Source: PLoS One. 2018 Dec 5;13(12):e0207299. doi: 10.1371/journal.pone.0207299 (PMC6281209; doi:10.1371/journal.pone.0207299)
Supplement: S1 Table — (XLSX) [file pone.0207299.s003.xlsx]

## Sheet: Sheet1
UIC	Municipality	GPS coordinates (N)	GPS coordinates (E)	Site details
001A	Doha	25.2375	51.4944	Residence
001D	Al Shamal	25.8314	51.3433	Street side
001E	Um Salal	25.4061	51.4225	Residence
001F	Al Wakrah	25.2125	51.5858	Street side
001G	Al Rayyan	25.2983	51.4408	Residence
002D	Al Shamal	25.7872	51.3942	Street side
002E	Um Salal	25.4036	51.4197	Residence
003C	Al Daayen	25.5758	51.4875	Street side
003D	Al Shamal	25.7869	51.3944	Street side
003G	Al Rayyan	25.2992	51.4419	Residence
004A	Doha	25.2331	51.5611	Residence
004B	Al Khor	25.6875	51.5069	Street side
004D	Al Shamal	25.7869	51.4375	Street side
004E	Um Salal	25.3897	51.4325	Residence
004G	Al Rayyan	25.2986	51.4417	Residence
005A	Doha	25.255	51.4844	Residence
005B	Al Khor	25.6864	51.5111	Street side
005C	Al Daayen	25.5739	51.4867	Park
005G	Al Rayyan	25.2992	51.4414	Residence
006A	Doha	25.2547	51.4844	Residence
006B	Al Khor	25.6683	51.4794	Street side
006F	Al Wakrah	25.1508	51.5997	Street side
007B	Al Khor	25.6375	51.43	Farm- 4
008A	Doha	25.3483	51.4675	Residence
008B	Al Khor	25.6372	51.4294	Farm- 4
008D	Al Shamal	25.8722	51.3522	Residence
008E	Um Salal	25.4611	51.4067	Street side
008F	Al Wakrah	25.1753	51.6039	Residence
009A	Doha	25.3486	51.4675	Residence
009E	Um Salal	25.4717	51.405	Street side
009F	Al Wakrah	25.1586	51.5564	Road side
010D	Al Shamal	26.1247	51.2106	Park
010E	Um Salal	25.4731	51.4008	Street side
010G	Al Rayyan	25.3792	51.3333	Farm- 1
011G	Al Rayyan	25.3792	51.3336	Farm- 1
012G	Al Rayyan	25.3789	51.3336	Farm- 1
013G	Al Rayyan	25.3789	51.3331	Farm- 1
014G	Al Rayyan	25.3789	51.3328	Farm- 1
017G	Al Rayyan	25.3803	51.3258	Farm- 1
020G	Al Rayyan	25.3603	51.2661	Farm- 2
021G	Al Rayyan	25.36	51.2661	Farm- 2
022G	Al Rayyan	25.36	51.2675	Farm- 2
025G	Al Rayyan	25.3597	51.2678	Farm- 2
026G	Al Rayyan	25.3592	51.2686	Farm- 2
027G	Al Rayyan	25.3594	51.2683	Farm- 2
028G	Al Rayyan	25.3603	51.2672	Farm- 2
029G	Al Rayyan	25.4208	50.8	Street side
030G	Al Rayyan	25.4208	50.7989	Street side
031G	Al Rayyan	25.4211	50.7936	Street side
032G	Al Rayyan	25.4211	50.7922	Street side
033G	Al Rayyan	25.4203	50.7919	Street side
034G	Al Rayyan	25.4203	50.7917	Street side
035G	Al Rayyan	0	0	Street side
036G	Al Rayyan	25.35	51.2603	Street side
037G	Al Rayyan	25.35	51.2606	Street side
