# Supplementary material for: Genotyping-by-sequencing identifies date palm clone preference in agronomics of the State of Qatar
Source: PLoS One. 2018 Dec 5;13(12):e0207299. doi: 10.1371/journal.pone.0207299 (PMC6281209; doi:10.1371/journal.pone.0207299)
Supplement: S2 Table — (XLSX) [file pone.0207299.s004.xlsx]

## Sheet: Sheet1
Sample Code	Date Variety	Country of Produce	Eastern/Western Cultivar
01-ASL-AE	Aseela	Dubai, UAE	Eastern Cultivars
02-PRM1-IR	Piarom, Grade 1	Iran	Eastern Cultivars
04-RB-IR	Rabee	Iran	Eastern Cultivars
05-KHS-IR	Khasoy	Iran	Eastern Cultivars
06-YSH-AE	Ayash	UAE	Eastern Cultivars
07-MTZ-AE	Mumtaza	UAE	Eastern Cultivars
08-NWDR-AE	Nawader	UAE	Eastern Cultivars
09-ZML-KSA	Zamlee	KSA	Eastern Cultivars
10-SHSH-AE	Sheshe	UAE	Eastern Cultivars
12- BRN-AE	Berni	UAE	Eastern Cultivars
13-MBR-AE	Ambara	UAE	Eastern Cultivars
14-SLTN-AE	Sultana	UAE	Eastern Cultivars
15-JBR-AE	Jabri	UAE	Eastern Cultivars
16-BMN-AE	BuMaan	UAE	Eastern Cultivars
17-SFWN-AE	Safawin	UAE	Eastern Cultivars
18-SD-EG	Saeedi	Egypt	Western Cultivars
19-GG-EG	Gagee	Egypt	Western Cultivars
20-GHZL-EG	Ghazelee	Egypt	Western Cultivars
21-MLKB-EG	Malakabi	Egypt	Western Cultivars
22-BRM-IQ	Ibrahim ( Iraqi Ajwa)	Iraq	Eastern Cultivars
23-MLMD-IQ	Um Alamod	Iraq	Eastern Cultivars
24-KHYR-IQ	Khiyara	Iraq	Eastern Cultivars
25-BRN-PK	Barani	Pakistan	Western Cultivars
26-SNGL-PK	Sangol	Pakistan	Eastern Cultivars
27-ASL-PK	Aseel	Pakistan	Eastern Cultivars
28-GRTH-PK	Gorakh	Pakistan	Western Cultivars
29-ZYK-PK	Zayaki	Pakistan	Western Cultivars
30-BRML-LY	Burmeel	Libya	Western Cultivars
31-BRN-LY	Berni	Libya	Western Cultivars
32-ABL-LY	Abel	Libya	Western Cultivars
34-SGDR-SA	Sagai dry	KSA	Eastern Cultivars
35-KHDR-SA	Khudry	KSA	Eastern Cultivars
36-AJWM-SA	Ajwa medina	KSA	Eastern Cultivars
37-SFWM-SA	Safawi - medina	KSA	Eastern Cultivars
38-SGR-SA	Sagai - Rotab	KSA	Eastern Cultivars
39-RSHDY-SA	Rushydia	KSA	Eastern Cultivars
40-NBTST-SA	Naboot Sultan	KSA	Eastern Cultivars
41-SFR-SA	Sufri	KSA	Eastern Cultivars
42-SHSHR-SA	Shieshi Rotab	KSA	Eastern Cultivars
43-KHLS-QA	khlas	Qatar	Eastern Cultivars
44-MBRM-SA	Mabroom	KSA	Eastern Cultivars
45-MDJL-SA	Medjoul	KSA	Western Cultivars
46-NBTL-SA	Naboot Ali	KSA	Eastern Cultivars
48-MBRM-QA	Mabroom	Qatar	Eastern Cultivars
49-SKR-QA	Sukary	Qatar	Eastern Cultivars
50-KHDR-QA	Khudry	Qatar	Eastern Cultivars
51-DRDT-QA	Dried dates	Qatar	Eastern Cultivars
52-SFR-QA	Sufri	Qatar	Eastern Cultivars
53-SFW-SA	Safawi	KSA	Eastern Cultivars
54-MBRM-SA	Mabroom	KSA	Eastern Cultivars
55-KHNZ-SA	Kheneizi	KSA	Eastern Cultivars
56-SQ-QA	Suqai	Qatar	Eastern Cultivars
57-SFW-SA	Safawi	KSA	Eastern Cultivars
58-AG-AE	Sagai	UAE	Eastern Cultivars
60-ALG-TN	Allig	Tunisia	Western Cultivars
62-GRNJ-TN	Grenja	Tunisia	Western Cultivars
63-NFRD-TN	Nefred	Tunisia	Western Cultivars
64-DGTNR-TN	Deglet Nour	Tunisia	Western Cultivars
69-MDJL-US	Medjoul	California, USA	Western Cultivars
70-SKR-SA	Sukkary	KSA	Eastern Cultivars
71-FGGHD-MA	Fegous-ghlid	Morocco	Western Cultivars
72-MJLA-MA	Majhool AA	Morocco	Western Cultivars
73-JHL-MA	Jihl	Morocco	Western Cultivars
74-TDMN-MA	Tadment	Morocco	Western Cultivars
75-SYR-MA	Sayer	Morocco	Western Cultivars
76-MJSR-EG	Mjassar	Egypt	Western Cultivars
77-HFS-MA	Hafs	Morocco	Western Cultivars
78-BZGZ-MA	Bouzagza	Morocco	Western Cultivars
79-BKHD-MA	Boukhanda	Morocco	Western Cultivars
80-AGA-MA	Agalid	Morocco	Western Cultivars
81-LKL-MA	Lakhal	Morocco	Western Cultivars
82-NJD-MA	Najda	Morocco	Western Cultivars
83-WRDN-MA	Wahardan	Morocco	Western Cultivars
84-BDJJ-MA	Bid-djaj	Morocco	Western Cultivars
85-AZGHZ-MA	Azaghzaw	Morocco	Western Cultivars
86-BSLKH-MA	Bouslikh	Morocco	Western Cultivars
87-TZGRT-MA	Tazgaghzt	Morocco	Western Cultivars
88-TMRT-MA	Tamaright 2	Morocco	Western Cultivars
89-KLMR-MA	khalt-lhammar	Morocco	Western Cultivars
90-MJL-MA	Mejhool	Morocco	Western Cultivars
91-BLZT-MA	Belahzit	Morocco	Western Cultivars
92-SHTW-MA	Shetwia	Morocco	Western Cultivars
93-BSDN-MA	Booserdoon	Morocco	Western Cultivars
94-MKRM-MA	Mkarmesh	Morocco	Western Cultivars
95-KLMK-MA	Khalt-maalek	Morocco	Western Cultivars
97-THMT-MA	Tahmoot 2	Morocco	Western Cultivars
98-BFGS-MA	Boufegous rqiq	Morocco	Western Cultivars
99-MJN-MA	Maajoun	Morocco	Western Cultivars
100-BSKR-MA	Boussakri	Morocco	Western Cultivars
101-ADM-MA	Admoo	Morocco	Western Cultivars
102-KLYS-MA	khalt-yabis	Morocco	Western Cultivars
103- TZW-MA	Tarzawa	Morocco	Western Cultivars
104-BZKR-MA	Boozekri	Morocco	Western Cultivars
105-ZGHL-EG	Zaghlool	Egypt	Western Cultivars
106-TFNY-DZ	Teeflahny	Algeria	Western Cultivars
107-AGR-DZ	Agar	Algeria	Western Cultivars
108-DGBD-DZ	Deglet Bayda	Algeria	Western Cultivars
109-DGNH-DZ	Deglet Nour Hourra	Algeria	Western Cultivars
110-TKBS-DZ	Takerboosh	Algeria	Western Cultivars
111-TNSR-DZ	Teenasar	Algeria	Western Cultivars
112-ADAL-DZ	Adam adaalee	Algeria	Western Cultivars
113-TBCHT-DZ	Tantebouchte	Algeria	Western Cultivars
115-TNR-DZ	Tnasar	Algeria	Western Cultivars
116-AMRY-DZ	Almesry	Algeria	Western Cultivars
117-DGNR-DZ	Deglet Nour	Algeria	Western Cultivars
118-DGMB-DZ	Deglet Mabrooma	Algeria	Western Cultivars
119-TLMS-DZ	Telemsoua	Algeria	Western Cultivars
120-ADBJ-DZ	Adam bujamaa	Algeria	Western Cultivars
121-TNKN-DZ	Tentakan	Algeria	Western Cultivars
122-TMJT-DZ	Tamjhourt	Algeria	Western Cultivars
123-BMKF-DZ	Bemmekhluf	Algeria	Western Cultivars
124-GHRS-DZ	Gharss	Algeria	Western Cultivars
125-DGL-DZ	Ddagla	Algeria	Western Cultivars
126-TGBT-DZ	Tagarbushet	Algeria	Western Cultivars
127-BTSK-DZ	Bent eshark	Algeria	Western Cultivars
128-DGLT-DZ	Deglet	Algeria	Western Cultivars
129-ADMN-DZ	Adam admaan	Algeria	Western Cultivars
130-ADTN-DZ	Adam ahartan	Algeria	Western Cultivars
131-HMR-DZ	Hameera	Algeria	Western Cultivars
132-YTM-DZ	Yteema	Algeria	Western Cultivars
133-HRY-DZ	Hamray	Algeria	Western Cultivars
134-BRHI-JO	Barhi	Jordan	Eastern Cultivars
135-DGNR-JO	Deglet Noor	Jordan	Western Cultivars
136-ZHD-JO	Zehdi	Jordan	Eastern Cultivars
137-LULU-JO	Lulu	Jordan	Eastern Cultivars
138-KDRW-JO	Khadrawi	Jordan	Eastern Cultivars
139-SIWA-EG	Siwa	Egypt	Western Cultivars
140-ABL-LY	Abel	Libya	Western Cultivars
141-SEED-LY	Saeedi	Libya	Western Cultivars
142-KMSD-SD	Kulma soda	Sudan	Western Cultivars
143-GRDL-SD	Grundeela/Qundeil	Sudan	Western Cultivars
144-BRKW-SD	Barakawi	Sudan	Western Cultivars
146-ADQM-SA	Aydea Al Qaseem	KSA	Eastern Cultivars
147-KTR-AE	Qatarah/Kattara	UAE	Eastern Cultivars
148-MSL-AE	Msalla	UAE	Eastern Cultivars
150-SLG-AE	Sillege	UAE	Eastern Cultivars
151-HMSR-IR	Harmayi Sadrati	Iran	Eastern Cultivars
227-MNSW-EG	Minya Siwa	Egypt	Western Cultivars
228-BNI-EG	Buni	Egypt	Western Cultivars
229-BNTG-SD	Bint Gundeela	Sudan	Western Cultivars
230-ABD-EG	Abyad	Egypt	Western Cultivars
231-RSH-SD	Rasha	Sudan	Western Cultivars
232-NHL-AE	Nahal	UAE	Eastern Cultivars
233-NGL-AE	Naghal	UAE	Eastern Cultivars
234-NBT-EG	Nabt	Egypt	Western Cultivars
235-DBS-AE	Dabbas	UAE	Eastern Cultivars
236-DBS-AE	Dabbas	UAE ( bought from Qatar)	Eastern Cultivars
237-HRA-US	Horra	USA	Western Cultivars
238-BTMD-US	Bentamoda	USA	Western Cultivars
239-HYN-US	Hayany	USA	Western Cultivars
240-HZ-US	Haziz	USA	Western Cultivars
241-PGAN-US	Peggy Ann	USA	Western Cultivars
242-BTKL-US	Bent Kebella	USA	Eastern Cultivars
244-TRY-US	Thoory	USA	Western Cultivars
245-HRF1-US	Horra X (Dayri x BC2) F1	USA	Western Cultivars
246-AMHJ-US	Amir Hajj	USA	Eastern Cultivars
248-BDRY-US	Badrayah	USA	Eastern Cultivars
249-TDDG-US	Thoory X (Dayri x Deglet Noor BC3) F1	USA	Western Cultivars
250-KHR-US	Khir	USA	Eastern Cultivars
251-ABF1-US	Abada X (Medjool BC2) F1	USA	Western Cultivars
252-HMA-US	Heema	USA	Eastern Cultivars
254-MNK-US	Menukher	USA	Western Cultivars
255-TBZ-US	Tabarzal	USA	Eastern Cultivars
256-TDL-US	Tadala	USA	Western Cultivars
258-TJ-US	Taj	USA	Western Cultivars
259-ARI-US	Ashrasi	USA	Eastern Cultivars
260-HNY-US	Honey	USA	Western Cultivars
261-MJF1-US	Medjool X (Dayri x Deglet Noor BC3)F1	USA	Western Cultivars
262-ZD-US	Zahidi	USA	Eastern Cultivars
263-DGB-US	Deglet Baida	USA	Western Cultivars
264-TRDG-US	Thoory X (Deglet Noor BC4 x F1)	USA	Western Cultivars
265-BM-US	Braim	USA	Eastern Cultivars
266-TKDR-US	Thoory X (Khadrawy BC3)F1	USA	Western Cultivars
267-ERS-US	Empress	USA	Western Cultivars
268-ABD-US	Abada	USA	Western Cultivars
269-BSPX-US	Black Sphinx	USA	Eastern Cultivars
270-KSTW-US	Kustawy	USA	Eastern Cultivars
271-TR-US	TR	USA	Western Cultivars
272-SYR-US	Sayer	USA	Eastern Cultivars
