# Supplementary material for: Genotyping-by-sequencing identifies date palm clone preference in agronomics of the State of Qatar
Source: PLoS One. 2018 Dec 5;13(12):e0207299. doi: 10.1371/journal.pone.0207299 (PMC6281209; doi:10.1371/journal.pone.0207299)
Supplement: S3 Table — (XLSX) [file pone.0207299.s005.xlsx]

## Sheet: Sheet1
Sample Code	Out Group	Country
P10-SEN-US	Phoenix senegal	USA
P12-HAN-US	Phoenix hanceana	USA
P14-HAN-US	Phoenix hanceana	USA
P15-HAN-US	Phoenix hanceana	USA
P16-HAN-US	Phoenix hanceana	USA
P20-REC-US	Phoenix reclinata	USA
P20a-REC-US	Phoenix reclinata	USA
P22-REC-US	Phoenix reclinata	USA
P23-SYL-US	Phoenix sylvestris	USA
P24-SYL-US	Phoenix sylvestris	USA
P26-SYL-US	Phoenix sylvestris	USA
P3-ROE-US	Phoenix roebelinii	USA
P4-ROE-US	Phoenix roebelinii	USA
P5-ROE-US	Phoenix roebelinii	USA
P6-CAN-US	Phoenix canariensis	USA
P7-CAN-US	Phoenix canariensis	USA
P7a-CAN-US	Phoenix canariensis	USA
P8-CAN-US	Phoenix canariensis	USA
P9-CAN-US	Phoenix canariensis	USA
